# Supplementary material for: Imprinted Cdkn1c genomic locus cell-autonomously promotes cell survival in cerebral cortex development
Source: Nat Commun. 2020 Jan 10;11:195. doi: 10.1038/s41467-019-14077-2 (PMC6954230; doi:10.1038/s41467-019-14077-2)
Supplement: Supplementary file 3 — Supplementary Data 1 [file 41467_2019_14077_MOESM3_ESM.xlsx]

## Sheet: sample details
Supplementary Data 1. Sample details for transcriptome analysis of MADM-labeled cells
sample_id	MADM	cre	tissue	cross	sample	color	genotype	cell_type	age	group	used for analysis	#uniquely aligned reads	#total reads	% uniquely aligned
94731	Chr. 7	Emx1	Cx	R	40619	red	patUPD	mixed	E13	patUPD_mixed_E13	Y	5080400	8750370	0.580593
94732	Chr. 7	Emx1	Cx	R	40619	green	matUPD	mixed	E13	matUPD_mixed_E13	Y	2700058	4660161	0.579392
94733	Chr. 7	Emx1	Cx	R	40619	yellow	wt	mixed	E13	wt_mixed_E13	Y	4481738	7992439	0.560747
94734	Chr. 7	Emx1	Cx	R	40619	red	patUPD	mixed	E13	patUPD_mixed_E13	Y	4373865	7399453	0.591107
94735	Chr. 7	Emx1	Cx	R	40619	green	matUPD	mixed	E13	matUPD_mixed_E13	Y	6908582	11259887	0.613557
94736	Chr. 7	Emx1	Cx	R	40619	yellow	wt	mixed	E13	wt_mixed_E13	N	6998673	10616468	0.659228
94737	Chr. 7	Emx1	Cx	R	40619	red	patUPD	mixed	E13	patUPD_mixed_E13	Y	5662650	9688220	0.584488
94738	Chr. 7	Emx1	Cx	R	40619	green	matUPD	mixed	E13	matUPD_mixed_E13	Y	1574300	2747052	0.573087
94739	Chr. 7	Emx1	Cx	R	40619	yellow	wt	mixed	E13	wt_mixed_E13	N	2285746	12174100	0.187755
94740	Chr. 7	Emx1	Cx	R	70619	red	patUPD	mixed	E16	patUPD_mixed_E16	Y	3253840	5775366	0.5634
94741	Chr. 7	Emx1	Cx	R	70619	green	matUPD	mixed	E16	matUPD_mixed_E16	Y	2187068	3631083	0.602318
94742	Chr. 7	Emx1	Cx	R	70619	yellow	wt	mixed	E16	wt_mixed_E16	Y	4143275	7069787	0.586054
94743	Chr. 7	Emx1	Cx	R	70619	red	patUPD	mixed	E16	patUPD_mixed_E16	Y	5057480	9639042	0.524687
94744	Chr. 7	Emx1	Cx	R	70619	green	matUPD	mixed	E16	matUPD_mixed_E16	Y	5305136	9043674	0.586613
94745	Chr. 7	Emx1	Cx	R	70619	yellow	wt	mixed	E16	wt_mixed_E16	Y	1403475	2413455	0.581521
94746	Chr. 7	Emx1	Cx	R	70619	red	patUPD	mixed	E16	patUPD_mixed_E16	Y	5664077	9400810	0.602509
94747	Chr. 7	Emx1	Cx	R	70619	green	matUPD	mixed	E16	matUPD_mixed_E16	Y	6207881	9780923	0.634693
94748	Chr. 7	Emx1	Cx	I	70619	yellow	wt	mixed	E16	wt_mixed_E16	Y	4242338	6674294	0.635623
94749	Chr. 7	Emx1	Cx	I	140619	red	matUPD	mixed	E16	matUPD_mixed_E16	Y	4985864	8100871	0.615473
94750	Chr. 7	Emx1	Cx	I	140619	green	patUPD	mixed	E16	patUPD_mixed_E16	Y	872224	1469383	0.593599
94751	Chr. 7	Emx1	Cx	I	140619	yellow	wt	mixed	E16	wt_mixed_E16	Y	3732544	6253555	0.596868
94752	Chr. 7	Emx1	Cx	I	140619	red	matUPD	mixed	E16	matUPD_mixed_E16	N	5048449	9879117	0.511022
94753	Chr. 7	Emx1	Cx	I	140619	green	patUPD	mixed	E16	patUPD_mixed_E16	Y	5448581	8901332	0.612109
94754	Chr. 7	Emx1	Cx	I	140619	yellow	wt	mixed	E16	wt_mixed_E16	Y	3604007	6214800	0.579907
94755	Chr. 7	Emx1	Cx	I	140619	red	matUPD	mixed	E16	matUPD_mixed_E16	N	6541342	10520819	0.621752
94756	Chr. 7	Emx1	Cx	I	140619	green	patUPD	mixed	E16	patUPD_mixed_E16	Y	6270957	9838436	0.637394
94757	Chr. 7	Emx1	Cx	I	140619	yellow	wt	mixed	E16	wt_mixed_E16	Y	5977175	9655690	0.619031
94758	Chr. 7	Emx1	Cx	I	140619	red	matUPD	mixed	E16	matUPD_mixed_E16	Y	634194	1059995	0.598299
94759	Chr. 7	Emx1	Cx	I	140619	green	patUPD	mixed	E16	patUPD_mixed_E16	Y	6173794	9356974	0.659807
94760	Chr. 7	Emx1	Cx	I	140619	yellow	wt	mixed	E16	wt_mixed_E16	N	4888923	9605113	0.508992
94761	Chr. 7	Emx1	Cx	I	170619	red	matUPD	mixed	E13	matUPD_mixed_E13	Y	4596832	8681038	0.529526
94762	Chr. 7	Emx1	Cx	I	170619	green	patUPD	mixed	E13	patUPD_mixed_E13	Y	3679164	7290128	0.504678
94763	Chr. 7	Emx1	Cx	I	170619	yellow	wt	mixed	E13	wt_mixed_E13	Y	5628834	10136159	0.555322
94764	Chr. 7	Emx1	Cx	I	170619	red	matUPD	mixed	E13	matUPD_mixed_E13	N	3744462	10375269	0.360903
94765	Chr. 7	Emx1	Cx	I	170619	green	patUPD	mixed	E13	patUPD_mixed_E13	N	1783223	9333735	0.191051
94766	Chr. 7	Emx1	Cx	I	170619	yellow	wt	mixed	E13	wt_mixed_E13	Y	4148698	7016855	0.591248
94767	Chr. 7	Emx1	Cx	I	170619	red	matUPD	mixed	E13	matUPD_mixed_E13	Y	5853205	9994632	0.585635
94768	Chr. 7	Emx1	Cx	I	170619	green	patUPD	mixed	E13	patUPD_mixed_E13	Y	5390514	9309579	0.579029
94769	Chr. 7	Emx1	Cx	I	170619	yellow	wt	mixed	E13	wt_mixed_E13	Y	5730755	9934366	0.576862
