# Supplementary material for: Imprinted Cdkn1c genomic locus cell-autonomously promotes cell survival in cerebral cortex development
Source: Nat Commun. 2020 Jan 10;11:195. doi: 10.1038/s41467-019-14077-2 (PMC6954230; doi:10.1038/s41467-019-14077-2)
Supplement: Supplementary file 4 — Supplementary Data 2 [file 41467_2019_14077_MOESM4_ESM.xlsx]

## Sheet: E13_mat_pat
Supplementary Data 2. Differential gene expression analysis of MADM-labeled cells at E13
baseMean	log2FoldChange	lfcSE	stat	pvalue	padj	symbol	GENCODE M16	Cell cycle gene
29.1498	23.3029	2.4739	9.41949	4.53293e-21	3.3572e-17	Lpcat2	ENSMUSG00000033192.5	N
24.5098	-21.1698	2.2546	-9.3896	6.02296e-21	3.3572e-17	E130317F20Rik	ENSMUSG00000091994.2	N
8.188	20.1661	2.22106	9.0795	1.09078e-19	4.05333e-16	1700052K11Rik	ENSMUSG00000099681.1	N
14.458	21.6997	2.45071	8.85446	8.40875e-19	2.34352e-15	Ell2	ENSMUSG00000001542.7	N
19.9045	25.0823	2.8472	8.80949	1.2572e-18	2.80304e-15	Osr1	ENSMUSG00000048387.8	N
18.1308	22.4911	2.57269	8.74225	2.28515e-18	4.24582e-15	Cdc42ep5	ENSMUSG00000063838.6	N
27.4704	18.4984	2.13568	8.66158	4.65274e-18	7.40981e-15	3100002H09Rik	ENSMUSG00000051219.2	N
11.3006	29.9945	3.53709	8.48	2.2519e-17	3.13802e-14	Gm26944	ENSMUSG00000098066.2	N
19.8331	21.7488	2.63281	8.26071	1.44814e-16	1.79376e-13	Gm27199	ENSMUSG00000098649.2	N
26.0356	22.9872	2.8481	8.07108	6.96812e-16	7.06187e-13	Ticam1	ENSMUSG00000047123.8	N
11.2914	-21.5167	2.66528	-8.07297	6.86112e-16	7.06187e-13	0610040J01Rik	ENSMUSG00000060512.7	N
18.3251	-23.46	2.97464	-7.88668	3.10343e-15	2.88309e-12	Nek8	ENSMUSG00000017405.14	N
27.4175	23.0082	2.92273	7.87216	3.48578e-15	2.98919e-12	R3hdml	ENSMUSG00000078949.2	N
14.4684	20.5815	2.64389	7.78456	6.99537e-15	5.57032e-12	Spata33	ENSMUSG00000048478.7	N
18.0673	-19.7649	2.54921	-7.75333	8.95165e-15	6.23706e-12	Npas4	ENSMUSG00000045903.8	N
22.7704	24.9939	3.22138	7.75875	8.57722e-15	6.23706e-12	BC043934	ENSMUSG00000056418.3	N
11.2213	22.655	2.9313	7.72866	1.08684e-14	7.12713e-12	Nav2	ENSMUSG00000052512.17	N
28.1224	-22.9479	2.98632	-7.68432	1.5381e-14	9.52594e-12	Gm30146	ENSMUSG00000108415.1	N
17.8179	-20.3055	2.64499	-7.67697	1.62891e-14	9.55742e-12	Nme5	ENSMUSG00000035984.14	N
15.406	-19.5628	2.57833	-7.5874	3.26383e-14	1.81926e-11	Tgfbr2	ENSMUSG00000032440.13	N
14.364	24.1969	3.19237	7.57961	3.46583e-14	1.83986e-11	Vgll3	ENSMUSG00000091243.2	N
26.5704	24.1474	3.29704	7.32396	2.40763e-13	1.22001e-10	5330413P13Rik	ENSMUSG00000086822.2	N
14.1902	-19.526	2.67092	-7.3106	2.65954e-13	1.28907e-10	Slc35g2	ENSMUSG00000070287.3	N
12.5673	-19.7728	2.71836	-7.27382	3.4947e-13	1.62329e-10	A330009N23Rik	ENSMUSG00000097915.1	N
18.6665	23.3732	3.24945	7.19297	6.33947e-13	2.8269e-10	Ppp1r3b	ENSMUSG00000046794.9	N
12.9194	24.2513	3.38493	7.16449	7.80769e-13	3.3477e-10	Gbx1	ENSMUSG00000067724.5	N
9.61856	20.1016	2.82806	7.10792	1.17801e-12	4.86387e-10	Dusp15	ENSMUSG00000042662.16	N
72.316	24.9824	3.53855	7.06007	1.66422e-12	6.62597e-10	Crybb3	ENSMUSG00000029352.14	N
13.9845	24.5925	3.49925	7.02795	2.09592e-12	8.057e-10	6030460B20Rik	ENSMUSG00000103822.1	N
333.033	-2.88525	0.411561	-7.01051	2.37449e-12	8.82361e-10	Snrpn	ENSMUSG00000102252.5	N
17.0737	-20.4943	2.96131	-6.92068	4.49488e-12	1.61642e-09	Fcgrt	ENSMUSG00000003420.8	N
10.3109	17.8436	2.60522	6.84916	7.42857e-12	2.58793e-09	Gm43268	ENSMUSG00000107182.1	N
19.0797	22.6576	3.3296	6.80488	1.01132e-11	3.41642e-09	Isoc2a	ENSMUSG00000086784.2	N
14.5174	-20.7668	3.05723	-6.79268	1.10071e-11	3.60904e-09	Hhat	ENSMUSG00000037375.16	N
78.7711	24.3671	3.60157	6.76568	1.32684e-11	4.22617e-09	Gm10101	ENSMUSG00000061510.3	N
20.9347	21.8411	3.2394	6.74234	1.55852e-11	4.69577e-09	Zfp52	ENSMUSG00000051341.5	N
15.6435	-20.6979	3.06958	-6.74292	1.55238e-11	4.69577e-09	Drc1	ENSMUSG00000073102.7	N
10.6475	21.0911	3.14446	6.70739	1.98131e-11	5.81254e-09	Ttll9	ENSMUSG00000074673.15	N
42.5758	-23.5852	3.53628	-6.66949	2.56689e-11	7.33736e-09	Gm14137	ENSMUSG00000055926.2	N
22.4399	22.9702	3.45424	6.64988	2.93335e-11	8.17524e-09	Olfr658	ENSMUSG00000070421.4	N
14.0371	23.4543	3.5438	6.61839	3.63123e-11	9.87341e-09	Asb16	ENSMUSG00000034768.4	N
23.2227	22.6333	3.42458	6.60908	3.86727e-11	1.02648e-08	Gm26583	ENSMUSG00000097476.1	N
21.07	23.0299	3.5093	6.56254	5.29001e-11	1.37147e-08	Def6	ENSMUSG00000002257.7	N
39.5835	23.603	3.60161	6.55346	5.62174e-11	1.42434e-08	Tex19.1	ENSMUSG00000039329.8	N
32.9504	22.8946	3.53544	6.47575	9.43441e-11	2.33722e-08	Krt18	ENSMUSG00000023043.6	N
73.1369	-22.8186	3.53443	-6.45611	1.0743e-10	2.60355e-08	Sncg	ENSMUSG00000023064.4	N
36.3443	-22.8198	3.56798	-6.39571	1.59807e-10	3.79048e-08	Tnxb	ENSMUSG00000033327.16	N
17.9115	22.8459	3.60169	6.3431	2.25189e-10	5.23001e-08	Gm8837	ENSMUSG00000090099.2	N
19.3464	22.5489	3.57361	6.30983	2.79339e-10	6.35524e-08	Pifo	ENSMUSG00000010136.14	N
19.0001	22.5708	3.58789	6.29084	3.15754e-10	7.04005e-08	Gm37779	ENSMUSG00000102690.1	N
9.59899	22.5379	3.60184	6.25734	3.91592e-10	8.55973e-08	Muc2	ENSMUSG00000025515.15	N
10.6381	22.4922	3.60181	6.2447	4.24615e-10	9.10309e-08	Gm38307	ENSMUSG00000103398.1	N
8.95484	21.9869	3.52659	6.23461	4.52901e-10	9.52631e-08	Fam46b	ENSMUSG00000046694.6	N
12.916	22.4238	3.60176	6.22579	4.79128e-10	9.89132e-08	Anxa9	ENSMUSG00000015702.13	N
12.5183	22.4072	3.60176	6.22116	4.93477e-10	1.00023e-07	4930480C01Rik	ENSMUSG00000106768.1	N
12.2637	22.3898	3.60177	6.21633	5.08922e-10	1.01312e-07	Susd1	ENSMUSG00000038578.15	N
11.875	22.3299	3.60178	6.1997	5.65705e-10	1.1064e-07	Gm6092	ENSMUSG00000083789.1	N
56.0143	-21.8803	3.54258	-6.17637	6.55911e-10	1.26071e-07	Rnf112	ENSMUSG00000010086.17	N
136.915	8.51679	1.38651	6.1426	8.11793e-10	1.53388e-07	Fam19a1	ENSMUSG00000059187.12	N
9.58915	22.009	3.60184	6.11048	9.933e-10	1.84555e-07	AC154377.1	ENSMUSG00000115718.1	N
26.7547	-18.4577	3.03704	-6.07752	1.22053e-09	2.23057e-07	Htr1a	ENSMUSG00000021721.5	N
24.2145	-21.3576	3.53516	-6.04146	1.52721e-09	2.70244e-07	Slc25a43	ENSMUSG00000037636.6	N
7.22398	21.7625	3.60194	6.04189	1.52319e-09	2.70244e-07	Ubqln3	ENSMUSG00000051618.5	N
8.8568	21.66	3.60186	6.01354	1.8151e-09	3.16168e-07	Nkx6-2	ENSMUSG00000041309.17	N
7.47138	21.6507	3.60192	6.01087	1.84528e-09	3.1648e-07	Gm43338	ENSMUSG00000105679.1	N
13.3266	21.1575	3.54271	5.97212	2.34194e-09	3.95575e-07	Lamc2	ENSMUSG00000026479.13	N
13.633	21.0658	3.54932	5.93518	2.93529e-09	4.88398e-07	5730409E04Rik	ENSMUSG00000073755.4	N
9.91417	21.1429	3.58049	5.90502	3.52602e-09	5.7806e-07	Olfr691	ENSMUSG00000043948.2	N
67.0168	-5.96749	1.01704	-5.86749	4.42434e-09	7.14819e-07	Mkrn3	ENSMUSG00000070527.3	N
38.6592	-21.0495	3.59195	-5.86017	4.62385e-09	7.36381e-07	Gm43486	ENSMUSG00000106448.1	N
15.419	18.5095	3.16733	5.84386	5.10047e-09	8.00846e-07	Tgm2	ENSMUSG00000037820.15	N
13.8727	-20.0959	3.44159	-5.83912	5.24779e-09	8.12533e-07	Car13	ENSMUSG00000027555.8	N
29.1167	-18.5633	3.2288	-5.74929	8.96169e-09	1.36856e-06	Gm11766	ENSMUSG00000086924.1	N
173.405	-4.00735	0.697891	-5.74208	9.35183e-09	1.40884e-06	Snhg14	ENSMUSG00000100826.6	N
13.7109	-20.1872	3.53992	-5.70273	1.17906e-08	1.75256e-06	Shank3	ENSMUSG00000022623.15	N
14.3042	-19.8251	3.48797	-5.68386	1.31689e-08	1.93167e-06	Trpc4	ENSMUSG00000027748.11	N
26.4962	-18.4832	3.30661	-5.58977	2.27368e-08	3.29181e-06	3200001D21Rik	ENSMUSG00000113434.1	N
14.8504	-15.2304	2.73002	-5.57886	2.42096e-08	3.46012e-06	Hydin	ENSMUSG00000059854.8	N
8.07222	-19.6767	3.54398	-5.55215	2.82179e-08	3.98195e-06	Xkr7	ENSMUSG00000042631.7	N
25.3315	-18.4461	3.34438	-5.51554	3.47709e-08	4.84533e-06	Gm42397	ENSMUSG00000109532.1	N
12.333	-19.5617	3.55063	-5.50937	3.60121e-08	4.89588e-06	Tmem117	ENSMUSG00000063296.4	N
25.2345	-18.4495	3.34763	-5.51121	3.56384e-08	4.89588e-06	Vmn1r203	ENSMUSG00000069289.2	N
25.1374	-18.4452	3.35089	-5.50457	3.70066e-08	4.97048e-06	Togaram2	ENSMUSG00000045761.15	N
17.2852	-18.138	3.31873	-5.46536	4.61966e-08	6.13095e-06	Gm43920	ENSMUSG00000107534.1	N
137.777	-19.6507	3.60156	-5.45616	4.86554e-08	6.3813e-06	A230081H15Rik	ENSMUSG00000112367.1	N
13.4408	-19.296	3.54741	-5.43945	5.34451e-08	6.92797e-06	Tdo2	ENSMUSG00000028011.16	N
23.7786	-18.4152	3.39825	-5.41903	5.99239e-08	7.67853e-06	Gm26686	ENSMUSG00000097283.1	N
12.5446	-16.272	3.007	-5.41139	6.25373e-08	7.92233e-06	Aifm2	ENSMUSG00000020085.15	N
3351.96	-3.45863	0.639617	-5.40734	6.39661e-08	8.01229e-06	Ndn	ENSMUSG00000033585.5	N
7.39194	-19.3444	3.57984	-5.40371	6.52777e-08	8.08574e-06	Gm20036	ENSMUSG00000093579.1	N
23.0022	-18.3749	3.42685	-5.36203	8.22919e-08	1.00812e-05	Gm43745	ENSMUSG00000105456.1	N
9.55836	-19.0188	3.57984	-5.31276	1.07978e-07	1.30842e-05	Ecscr	ENSMUSG00000073599.9	N
64.0661	-19.096	3.60158	-5.3021	1.14476e-07	1.37224e-05	Gm44737	ENSMUSG00000108311.1	N
13.7208	-18.5254	3.52197	-5.25995	1.44094e-07	1.7089e-05	Cpa2	ENSMUSG00000071553.10	N
39.1134	-18.7717	3.60163	-5.21201	1.86803e-07	2.16925e-05	F730016J06Rik	ENSMUSG00000086425.7	N
38.7252	-18.7757	3.60163	-5.21312	1.85694e-07	2.16925e-05	Gm39464	ENSMUSG00000111785.1	N
37.9488	-18.7383	3.60163	-5.20272	1.9639e-07	2.25707e-05	Ppp4r3c-ps	ENSMUSG00000086142.3	N
19.7396	-18.2718	3.53407	-5.17018	2.33875e-07	2.66044e-05	Gm37872	ENSMUSG00000102173.1	N
19.12	-18.2531	3.58909	-5.08573	3.6621e-07	4.12374e-05	Tmem233	ENSMUSG00000079278.1	N
10.4377	-16.7295	3.29705	-5.07409	3.89346e-07	4.34043e-05	4930488L21Rik	ENSMUSG00000097520.2	N
16.8877	-18.1513	3.60176	-5.03957	4.6658e-07	5.14994e-05	F12	ENSMUSG00000021492.15	N
16.2083	-18.1309	3.60177	-5.03388	4.80644e-07	5.25316e-05	AC115735.1	ENSMUSG00000115224.1	N
16.0142	-18.1147	3.60177	-5.02938	4.92073e-07	5.32585e-05	Fcna	ENSMUSG00000026938.10	N
14.5584	-18.0491	3.6018	-5.01114	5.41076e-07	5.79992e-05	Gm5444	ENSMUSG00000053499.4	N
14.2283	-18.0332	3.60181	-5.00673	5.53639e-07	5.82261e-05	Extl1	ENSMUSG00000028838.11	N
14.2283	-18.0332	3.60181	-5.00673	5.53639e-07	5.82261e-05	Gm42482	ENSMUSG00000105050.1	N
13.5534	-18.0059	3.60182	-4.99912	5.75932e-07	6.00045e-05	1700001G11Rik	ENSMUSG00000085984.7	N
11.3601	-17.9401	3.60187	-4.98077	6.33318e-07	6.53724e-05	Tpo	ENSMUSG00000020673.14	N
429.782	-1.74075	0.351239	-4.95604	7.19462e-07	7.29143e-05	Inpp5f	ENSMUSG00000042105.18	N
11.0227	-17.8565	3.60188	-4.95755	7.13878e-07	7.29143e-05	Cox8c	ENSMUSG00000043319.5	N
33.5576	10.9126	2.20696	4.94464	7.62855e-07	7.66153e-05	Tubb6	ENSMUSG00000001473.6	N
10.0104	-17.787	3.60192	-4.93819	7.88509e-07	7.84848e-05	Gp1ba	ENSMUSG00000050675.7	N
8.82007	-17.4293	3.58743	-4.85843	1.18318e-06	0.000116726	Gm45941	ENSMUSG00000113616.1	N
99.1872	-7.04286	1.45362	-4.84503	1.26591e-06	0.000123792	Tmem74b	ENSMUSG00000044364.5	N
19.7652	6.4919	1.35471	4.79211	1.65038e-06	0.000159986	Bahd1	ENSMUSG00000040007.8	N
29.0427	8.22652	1.728	4.76072	1.92899e-06	0.000185383	Col9a3	ENSMUSG00000027570.15	N
141.438	-3.17455	0.668922	-4.74577	2.0771e-06	0.00019791	Mapk10	ENSMUSG00000046709.16	N
45.0275	7.03557	1.49681	4.70038	2.59673e-06	0.000245325	Gm38381	ENSMUSG00000102594.1	N
18.9411	6.94808	1.51527	4.58537	4.5318e-06	0.000424542	Ctsc	ENSMUSG00000030560.17	N
10.8444	-15.4051	3.40992	-4.51773	6.25062e-06	0.000580682	Rhoc	ENSMUSG00000002233.13	N
32.2512	-8.25307	1.83129	-4.5067	6.58442e-06	0.000606637	Bmp3	ENSMUSG00000029335.5	N
34.3172	7.77702	1.73664	4.47819	7.52797e-06	0.000687884	Unc5c	ENSMUSG00000059921.15	N
87.6035	5.08101	1.1429	4.44572	8.75986e-06	0.000793942	Fbxo16	ENSMUSG00000034532.9	N
50.4692	4.309	0.97229	4.4318	9.34476e-06	0.000840124	Fancm	ENSMUSG00000055884.8	N
51.6764	6.52127	1.47396	4.4243	9.67543e-06	0.000856045	Phf7	ENSMUSG00000021902.7	N
508.294	-1.24793	0.282023	-4.42491	9.64832e-06	0.000856045	Sh3glb1	ENSMUSG00000037062.13	N
10.7935	-15.0395	3.40311	-4.41933	9.90087e-06	0.000869094	Tnnt2	ENSMUSG00000026414.13	N
47.8589	-9.19268	2.09216	-4.39387	1.1135e-05	0.000969786	Skap1	ENSMUSG00000057058.16	N
53.5242	-4.45386	1.03091	-4.32033	1.55794e-05	0.00134635	Mkks	ENSMUSG00000027274.16	N
22.9282	-7.56576	1.78251	-4.24444	2.19141e-05	0.00187922	Hist1h2bh	ENSMUSG00000114456.1	N
184.043	-3.64933	0.86465	-4.22059	2.43666e-05	0.00207358	Dgkz	ENSMUSG00000040479.11	N
140.43	-2.87828	0.684692	-4.20376	2.62516e-05	0.00221706	Pcnx3	ENSMUSG00000054874.12	N
40.1758	-5.58509	1.36118	-4.10314	4.07585e-05	0.00341636	Tmem120b	ENSMUSG00000054434.14	N
420.674	-3.15274	0.771754	-4.08517	4.40452e-05	0.0036643	Hadha	ENSMUSG00000025745.11	N
99.0193	-3.2281	0.791851	-4.07664	4.56904e-05	0.00377301	Plod3	ENSMUSG00000004846.10	N
32.1333	-4.42754	1.08792	-4.06974	4.70658e-05	0.00385801	Ankrd29	ENSMUSG00000057766.13	N
61.3173	-7.72909	1.90165	-4.06441	4.81544e-05	0.00391843	Pgghg	ENSMUSG00000062031.13	N
21.2011	8.00767	1.97318	4.05826	4.94392e-05	0.00399382	Hrk	ENSMUSG00000046607.6	N
41.2362	-8.2328	2.03039	-4.05479	5.01796e-05	0.00402448	Col4a4	ENSMUSG00000067158.9	N
28.4358	-3.92856	0.969675	-4.05142	5.09076e-05	0.0040537	Tomm40l	ENSMUSG00000005674.9	N
28.4176	7.48372	1.85799	4.02786	5.62869e-05	0.00441892	Emc9	ENSMUSG00000022217.14	N
22.5519	6.7061	1.66484	4.02808	5.62338e-05	0.00441892	Sepsecs	ENSMUSG00000029173.12	N
1390.41	0.559354	0.139357	4.01382	5.97429e-05	0.00465744	Slc38a2	ENSMUSG00000022462.6	N
61.4639	5.71639	1.42533	4.01057	6.05723e-05	0.00468931	Pgap3	ENSMUSG00000038208.13	N
326.046	-1.93598	0.485677	-3.98616	6.71515e-05	0.0051628	Elovl2	ENSMUSG00000021364.16	N
138.107	3.80081	0.955382	3.97831	6.94075e-05	0.00529969	Gng12	ENSMUSG00000036402.13	N
72.0267	-6.7511	1.69784	-3.9763	6.99967e-05	0.00530832	Clstn2	ENSMUSG00000032452.12	N
12.61	7.16311	1.81066	3.95607	7.61936e-05	0.00573923	Snta1	ENSMUSG00000027488.12	N
51.6662	8.26022	2.10054	3.93243	8.40913e-05	0.00629161	Bdh2	ENSMUSG00000028167.15	N
25.5355	4.867	1.24022	3.92431	8.69801e-05	0.00646436	Tnip2	ENSMUSG00000059866.13	N
19.003	-7.09005	1.82458	-3.88586	0.00010197	0.00752821	Cish	ENSMUSG00000032578.7	N
23.1371	7.55702	1.9567	3.86213	0.000112401	0.00824369	Slc26a2	ENSMUSG00000034320.14	N
44.2724	-7.75961	2.01898	-3.84332	0.000121379	0.00884399	Pld1	ENSMUSG00000027695.16	N
10.6764	8.71485	2.26891	3.84099	0.000122541	0.00887066	C230096K16Rik	ENSMUSG00000106205.1	N
1317.46	-0.784203	0.204582	-3.83321	0.000126483	0.00909698	Mtch1	ENSMUSG00000024012.17	N
53.2223	4.13144	1.08178	3.8191	0.00013394	0.00957159	Ophn1	ENSMUSG00000031214.13	N
28259.6	-9.088	2.38932	-3.80359	0.000142612	0.0101264	Hbb-y	ENSMUSG00000052187.4	N
51.7615	-4.7677	1.25637	-3.79482	0.000147749	0.0104247	AC165953.1	ENSMUSG00000115330.1	N
182.845	1.41465	0.374009	3.78238	0.000155334	0.010891	Tmco1	ENSMUSG00000052428.10	N
9.29251	9.26022	2.44964	3.78023	0.000156681	0.0109168	Anxa3	ENSMUSG00000029484.12	N
75.176	1.94261	0.51432	3.77705	0.000158698	0.0109886	Msantd2	ENSMUSG00000042138.8	N
342.252	-1.56098	0.414013	-3.77038	0.000163	0.0112168	Bace1	ENSMUSG00000032086.12	N
719.045	1.01328	0.270214	3.74991	0.000176896	0.0120984	Picalm	ENSMUSG00000039361.11	N
260.166	3.32834	0.891195	3.73469	0.000187946	0.0127758	Cdkn1c	ENSMUSG00000037664.13	N
33.8063	-4.62004	1.24669	-3.70585	0.000210682	0.0142344	Scg2	ENSMUSG00000050711.7	N
16.7676	-7.00562	1.90017	-3.68683	0.000227063	0.0152488	Hist1h1e	ENSMUSG00000051627.3	N
27.6419	8.05297	2.19439	3.6698	0.000242737	0.0162038	Wdr81	ENSMUSG00000045374.18	N
384.664	-3.87664	1.05941	-3.65925	0.000252955	0.0167854	Kcnq1ot1	ENSMUSG00000101609.1	N
38.7742	-6.87597	1.88124	-3.65502	0.000257165	0.0169638	Cep83os	ENSMUSG00000097164.2	N
307.066	1.31573	0.360666	3.64807	0.000264218	0.0173265	Ago2	ENSMUSG00000036698.10	N
15.6498	-6.28814	1.72541	-3.64443	0.000267983	0.0174706	Zfp974	ENSMUSG00000070709.12	N
72.9688	2.38872	0.657348	3.63387	0.000279197	0.0180959	Isoc1	ENSMUSG00000024601.8	N
68.24	4.60722	1.27101	3.62483	0.000289147	0.0186324	Nek3	ENSMUSG00000031478.16	N
89.6847	3.16751	0.893564	3.54481	0.000392897	0.0251725	Trim23	ENSMUSG00000021712.15	N
548.359	0.80207	0.227302	3.52865	0.000417678	0.0266073	Ipo9	ENSMUSG00000041879.13	N
885.382	-1.18693	0.336888	-3.52321	0.000426349	0.0270053	Rnf220	ENSMUSG00000028677.19	N
13.3834	8.90104	2.53288	3.5142	0.000441079	0.0277805	Ccdc151	ENSMUSG00000039632.13	N
282.22	-3.27682	0.935947	-3.50107	0.000463389	0.0290217	Peg3	ENSMUSG00000002265.16	N
259.455	-1.97836	0.567175	-3.4881	0.000486466	0.0302968	Nosip	ENSMUSG00000003421.13	N
40.4891	4.81056	1.38122	3.48284	0.000496116	0.0305709	Gria3	ENSMUSG00000001986.16	N
2576.22	-1.15233	0.330871	-3.48272	0.000496351	0.0305709	Paf1	ENSMUSG00000003437.14	N
39.2315	-5.34475	1.53602	-3.47961	0.000502143	0.0307576	Kcnf1	ENSMUSG00000051726.6	N
19.8343	7.72866	2.22352	3.47587	0.000509205	0.0309968	Mfsd13a	ENSMUSG00000025227.14	N
598.915	-0.9898	0.284867	-3.4746	0.000511608	0.0309968	Cdca4	ENSMUSG00000047832.9	N
13.0905	6.5688	1.89854	3.45993	0.000540326	0.0325597	Scly	ENSMUSG00000026307.12	N
89.5504	-2.28838	0.662483	-3.45425	0.000551824	0.0330739	Fam214b	ENSMUSG00000036002.12	N
31.8467	7.72046	2.23692	3.45137	0.000557738	0.0332496	Gm11650	ENSMUSG00000087184.1	N
70.06	-4.49977	1.30503	-3.44803	0.000564691	0.0333078	Gmpr	ENSMUSG00000000253.13	N
32.5438	-5.4095	1.56865	-3.4485	0.000563699	0.0333078	Gm44831	ENSMUSG00000109575.1	N
129.983	1.837	0.533702	3.442	0.000577427	0.0338798	Ptprz1	ENSMUSG00000068748.7	N
472.283	-1.29664	0.377351	-3.43617	0.000589995	0.0340791	Pygo1	ENSMUSG00000034910.5	N
82.3571	2.16675	0.630167	3.43837	0.000585229	0.0340791	Klhl24	ENSMUSG00000062901.2	N
10.958	-6.16632	1.79418	-3.43685	0.000588512	0.0340791	Lekr1	ENSMUSG00000074579.13	N
405.023	-1.61171	0.469809	-3.43057	0.000602309	0.034611	1810041L15Rik	ENSMUSG00000062760.10	N
50.7013	-2.43093	0.712648	-3.41112	0.000646956	0.036986	Spryd4	ENSMUSG00000051346.9	N
386.337	2.52955	0.742187	3.40825	0.000653818	0.0371876	S1pr1	ENSMUSG00000045092.8	N
23.3028	4.86607	1.43002	3.40281	0.000666971	0.0377431	Trdmt1	ENSMUSG00000026723.10	N
86.5397	-1.83615	0.540832	-3.39505	0.000686148	0.0382459	Ppp1r2	ENSMUSG00000047714.14	N
12.1005	-5.752	1.69303	-3.39746	0.000680146	0.0382459	Dnajc25	ENSMUSG00000070972.13	N
100.501	3.67983	1.08372	3.39557	0.000684867	0.0382459	Gm42992	ENSMUSG00000106320.1	N
28.918	4.63777	1.36754	3.39131	0.000695598	0.0385797	Nr1d2	ENSMUSG00000021775.11	N
275.694	1.87747	0.553913	3.38947	0.000700289	0.0386476	Cenpk	ENSMUSG00000021714.15	N
38.5734	-6.16323	1.8205	-3.38547	0.000710565	0.0390216	Ripor2	ENSMUSG00000036006.19	N
421.852	-0.948239	0.280674	-3.37843	0.000729006	0.039838	Abce1	ENSMUSG00000058355.8	N
22.1602	7.08331	2.10561	3.36402	0.000768166	0.0417732	C2cd2	ENSMUSG00000045975.7	N
49.3731	-4.3128	1.28415	-3.35848	0.000783735	0.042413	Lclat1	ENSMUSG00000054469.13	N
34.4142	6.78894	2.02402	3.35419	0.000795987	0.0426619	Top1mt	ENSMUSG00000000934.8	N
25.6577	6.47943	1.93127	3.355	0.000793652	0.0426619	Grik1	ENSMUSG00000022935.16	N
34.5262	-3.16598	0.94807	-3.33939	0.000839612	0.0447847	Napepld	ENSMUSG00000044968.16	N
30.5821	5.15498	1.5476	3.33096	0.00086546	0.0457258	Doc2g	ENSMUSG00000024871.10	N
659.5	0.848266	0.254642	3.33121	0.000864701	0.0457258	Tmem59	ENSMUSG00000028618.11	N
24.0045	6.34068	1.91561	3.31001	0.00093293	0.0481496	Pde4d	ENSMUSG00000021699.17	N
26.4233	7.66826	2.31384	3.31408	0.000919456	0.0481496	Pdxk	ENSMUSG00000032788.15	N
286.946	0.876623	0.264744	3.31121	0.000928945	0.0481496	Cnot1	ENSMUSG00000036550.16	N
78.0218	3.49045	1.05372	3.31252	0.000924605	0.0481496	Ttk	ENSMUSG00000038379.15	N
51.7814	-4.52849	1.36759	-3.31129	0.000928667	0.0481496	Pak6	ENSMUSG00000074923.10	N
14.0724	6.448	1.95503	3.29815	0.000973225	0.0499977	Efna5	ENSMUSG00000048915.12	N
192.317	1.16179	0.352558	3.29532	0.000983112	0.050274	Osbpl11	ENSMUSG00000022807.8	N
14.9804	6.37034	1.93532	3.29162	0.000996135	0.0507074	Hook2	ENSMUSG00000052566.8	N
205.29	1.37532	0.418511	3.28623	0.00101538	0.0514518	Hmga2	ENSMUSG00000056758.14	N
101.352	-2.77159	0.844287	-3.28276	0.00102795	0.0518536	Vps45	ENSMUSG00000015747.5	N
108.87	2.4328	0.741939	3.27898	0.00104183	0.0523169	Ccar2	ENSMUSG00000033712.6	N
31.4384	5.9673	1.82231	3.27458	0.0010582	0.0529004	Cacna1g	ENSMUSG00000020866.17	N
24.7368	-4.10709	1.25727	-3.26667	0.0010882	0.0541573	Zfp948	ENSMUSG00000067931.5	N
41.336	2.71554	0.831726	3.26494	0.00109487	0.0542471	Lrrc7	ENSMUSG00000028176.11	N
27.0562	4.55213	1.39825	3.25559	0.00113156	0.0555711	Tspyl3	ENSMUSG00000074671.6	N
94.7347	-4.44186	1.36405	-3.25639	0.0011284	0.0555711	Zfp652	ENSMUSG00000075595.9	N
53.7331	-4.64167	1.4301	-3.24569	0.00117167	0.0572886	Stmn4	ENSMUSG00000022044.14	N
1294.84	-0.888539	0.274057	-3.24218	0.00118621	0.0575672	0610012G03Rik	ENSMUSG00000107002.1	N
17.9141	6.86694	2.11824	3.24182	0.0011877	0.0575672	Gm45104	ENSMUSG00000109209.1	N
82.6384	2.11287	0.653428	3.23352	0.00122275	0.0587552	Dgke	ENSMUSG00000000276.11	N
515.492	1.03861	0.321103	3.23451	0.00121853	0.0587552	Crk	ENSMUSG00000017776.15	N
17.755	4.46204	1.38236	3.22784	0.00124728	0.0596765	Mdga2	ENSMUSG00000034912.17	N
459.735	-0.733631	0.227487	-3.22493	0.00126002	0.0600288	Pebp1	ENSMUSG00000032959.12	N
85.3642	2.63942	0.820467	3.21698	0.00129549	0.0613245	Dcp1a	ENSMUSG00000021962.9	N
92.21	-2.10644	0.654912	-3.21637	0.00129822	0.0613245	Dmac1	ENSMUSG00000028398.8	N
58.1623	2.89778	0.901913	3.21293	0.00131389	0.0618029	Ppfibp1	ENSMUSG00000016487.15	N
492.128	-1.92805	0.600444	-3.21104	0.00132254	0.0619483	Cpsf1	ENSMUSG00000034022.7	N
17.7123	6.7709	2.11059	3.20806	0.00133633	0.0623323	4930579G24Rik	ENSMUSG00000027811.9	N
37.4196	5.02674	1.56797	3.20589	0.00134646	0.0625429	2900055J20Rik	ENSMUSG00000071860.1	N
82.5613	3.77632	1.17871	3.20377	0.00135641	0.062744	Pde3b	ENSMUSG00000030671.9	N
21.5871	-5.06466	1.58219	-3.20104	0.00136933	0.0630795	Mut	ENSMUSG00000023921.8	N
129.151	3.15153	0.984926	3.19976	0.00137543	0.0630999	Rnf139	ENSMUSG00000037075.7	N
13.6609	-5.25765	1.64449	-3.19712	0.00138806	0.0634186	Bid	ENSMUSG00000004446.12	N
1224.3	0.652189	0.20428	3.19262	0.00140987	0.064152	Kifap3	ENSMUSG00000026585.13	N
1188.69	0.549108	0.172219	3.18842	0.00143054	0.0648279	Cpe	ENSMUSG00000037852.8	N
31.8317	5.62384	1.76492	3.18645	0.00144031	0.0650065	Rbm38	ENSMUSG00000027510.17	N
168.746	-2.06213	0.648243	-3.18111	0.00146711	0.0659275	Kdm1b	ENSMUSG00000038080.17	N
26.6497	7.00578	2.20305	3.18004	0.00147255	0.0659275	Gm16576	ENSMUSG00000087543.1	N
15.9831	7.89283	2.48458	3.17672	0.00148949	0.0661546	Ikzf1	ENSMUSG00000018654.17	N
220.531	-1.17781	0.370644	-3.17774	0.00148428	0.0661546	Mtmr3	ENSMUSG00000034354.17	N
10.1855	-6.72681	2.11931	-3.17405	0.00150326	0.0665015	Gdpd2	ENSMUSG00000019359.14	N
232.531	1.38542	0.43863	3.1585	0.00158581	0.0697231	Rnf165	ENSMUSG00000025427.14	N
10.4821	-8.61083	2.72668	-3.15799	0.0015886	0.0697231	Syndig1l	ENSMUSG00000071234.3	N
42.2474	-6.36753	2.02072	-3.15113	0.00162643	0.0711036	Col26a1	ENSMUSG00000004415.15	N
45.1587	5.23632	1.66273	3.14924	0.00163698	0.0712852	Phf24	ENSMUSG00000036062.13	N
38.9969	3.33672	1.06068	3.14583	0.00165619	0.0716009	Cnot11	ENSMUSG00000003135.15	N
37.8335	3.99545	1.27014	3.14567	0.00165707	0.0716009	Trpt1	ENSMUSG00000047656.8	N
764.902	-1.15888	0.369145	-3.13935	0.00169321	0.0718739	Tmem234	ENSMUSG00000028797.20	N
108.22	1.9378	0.618036	3.13543	0.00171605	0.0718739	Utp11	ENSMUSG00000028907.7	N
14.8728	-6.74995	2.1496	-3.1401	0.00168889	0.0718739	Fgf15	ENSMUSG00000031073.6	N
521.131	0.996335	0.31786	3.13451	0.00172141	0.0718739	Atrx	ENSMUSG00000031229.16	N
162.852	1.45384	0.463286	3.13811	0.0017004	0.0718739	Cdkn3	ENSMUSG00000037628.10	N
25.3739	-4.80498	1.53227	-3.13585	0.00171354	0.0718739	Olfml2b	ENSMUSG00000038463.8	N
12.8684	7.56036	2.40867	3.13881	0.00169638	0.0718739	Osbpl10	ENSMUSG00000040875.12	N
174.668	-1.68326	0.536954	-3.13483	0.00171953	0.0718739	Zfp560	ENSMUSG00000045519.15	N
1631.06	-0.686698	0.218559	-3.14194	0.00167833	0.0718739	Plcxd2	ENSMUSG00000087141.1	N
1072.36	1.1548	0.369341	3.12665	0.00176813	0.073549	Trappc2l	ENSMUSG00000015013.9	N
16.9265	-5.77325	1.85158	-3.11802	0.00182073	0.075176	Map1lc3a	ENSMUSG00000027602.9	N
206.376	-1.52666	0.489545	-3.11852	0.00181762	0.075176	Trmt1l	ENSMUSG00000053286.11	N
40.7789	2.29985	0.73794	3.11658	0.0018296	0.0752636	Atxn2	ENSMUSG00000042605.16	N
238.648	-1.74577	0.560775	-3.11314	0.00185109	0.0758674	Lrrc14	ENSMUSG00000033728.14	N
19.9868	-4.62036	1.4858	-3.10968	0.00187293	0.0764815	Prss36	ENSMUSG00000070371.11	N
155.309	2.59724	0.836746	3.10398	0.00190938	0.0776852	Lrfn5	ENSMUSG00000035653.16	N
467.14	-0.811976	0.261752	-3.10208	0.00192168	0.0779015	Polr2i	ENSMUSG00000019738.15	N
20.7053	7.64987	2.47233	3.0942	0.00197345	0.0797102	Neil2	ENSMUSG00000035121.6	N
27.4777	4.43261	1.43406	3.09095	0.00199518	0.0802969	Diexf	ENSMUSG00000016181.9	N
21.2992	-6.31103	2.04357	-3.08824	0.00201347	0.0807416	2610037D02Rik	ENSMUSG00000097536.2	N
17.4779	8.00675	2.59422	3.08637	0.00202613	0.0809582	Twist2	ENSMUSG00000007805.4	N
51.8722	-5.13018	1.66505	-3.08111	0.00206234	0.0821105	Zfp449	ENSMUSG00000073176.4	N
30.9371	5.18419	1.6833	3.07977	0.00207157	0.0821846	Arhgdib	ENSMUSG00000030220.13	N
16.0039	7.95863	2.58607	3.0775	0.00208746	0.0825215	Gm38228	ENSMUSG00000103945.1	N
33.5709	-2.73536	0.889138	-3.07642	0.00209506	0.0825289	Eif4ebp2	ENSMUSG00000020091.15	N
207.037	2.50354	0.815569	3.06969	0.00214284	0.0839612	Pcyt1a	ENSMUSG00000005615.14	N
19.4193	7.86269	2.56182	3.06918	0.00214648	0.0839612	Sdsl	ENSMUSG00000029596.13	N
30.3374	-4.05036	1.32112	-3.06585	0.00217054	0.0846054	Slc38a7	ENSMUSG00000036534.6	N
14.9513	5.00228	1.63432	3.06077	0.00220768	0.0857534	Amacr	ENSMUSG00000022244.7	N
188.35	1.35545	0.443074	3.0592	0.00221932	0.0859061	Ciao1	ENSMUSG00000003662.10	N
73.5778	1.54817	0.506824	3.05464	0.00225328	0.0869189	Copb1	ENSMUSG00000030754.9	N
433.147	0.734428	0.24213	3.0332	0.00241978	0.0930195	Pole4	ENSMUSG00000030042.15	N
65.6323	4.23845	1.39913	3.02935	0.00245078	0.0938876	Slc25a37	ENSMUSG00000034248.7	N
54.9361	3.82552	1.2644	3.02556	0.00248177	0.0944258	Cnksr2	ENSMUSG00000025658.16	N
11.2093	8.72042	2.88161	3.02623	0.00247622	0.0944258	Fam114a1	ENSMUSG00000029185.14	N
473.997	-0.897906	0.297137	-3.02186	0.0025123	0.0952625	Psmg2	ENSMUSG00000024537.4	N
284.94	1.75076	0.580172	3.01765	0.00254742	0.0962665	Zfp846	ENSMUSG00000058192.16	N
16.0806	5.90899	1.96326	3.00979	0.0026143	0.0984602	Igsf11	ENSMUSG00000022790.14	N
72.3304	-3.15325	1.0486	-3.00709	0.00263759	0.0990027	Gm17823	ENSMUSG00000112239.1	N
26.578	4.47762	1.49013	3.00485	0.0026571	0.0992118	Fndc5	ENSMUSG00000001334.9	N
27.1718	6.86752	2.28581	3.00441	0.00266096	0.0992118	Gm10837	ENSMUSG00000075465.2	N
11.44	-7.01447	2.34168	-2.99549	0.00274008	0.101821	A230057D06Rik	ENSMUSG00000109554.1	N
179.244	-1.93708	0.64723	-2.99288	0.00276357	0.102353	Afg3l2	ENSMUSG00000024527.9	N
11.8819	-6.45829	2.15966	-2.99042	0.00278596	0.102841	Gm44951	ENSMUSG00000108365.1	N
58.1632	-2.62037	0.876711	-2.98887	0.00280012	0.102991	Asb7	ENSMUSG00000030509.17	N
673.011	-0.84842	0.283947	-2.98795	0.00280852	0.102991	Ipo8	ENSMUSG00000040029.14	N
72.9324	3.26886	1.09502	2.98521	0.00283379	0.103291	Tmem39a	ENSMUSG00000002845.14	N
35.9989	2.7635	0.926086	2.98406	0.00284449	0.103291	Cenpo	ENSMUSG00000020652.17	N
323.637	0.959144	0.321395	2.98431	0.00284216	0.103291	Miat	ENSMUSG00000097767.8	N
34.4049	3.35677	1.12556	2.98232	0.00286072	0.103543	Spsb3	ENSMUSG00000024160.16	N
68.9128	-2.76463	0.927356	-2.9812	0.00287121	0.103587	2310061I04Rik	ENSMUSG00000050705.15	N
14.5654	5.32968	1.79396	2.97091	0.00296921	0.106776	G630016G05Rik	ENSMUSG00000086308.1	N
692.823	-0.798767	0.269274	-2.96637	0.00301338	0.108017	Nop16	ENSMUSG00000025869.11	N
114.285	-2.46825	0.832861	-2.96358	0.00304082	0.108651	Garem2	ENSMUSG00000044576.6	N
26.0937	-7.16671	2.42103	-2.96019	0.00307451	0.108785	Atp4a	ENSMUSG00000005553.14	N
26.4095	6.25687	2.11376	2.96007	0.00307569	0.108785	Cnp	ENSMUSG00000006782.16	N
54.1961	4.35937	1.47312	2.95928	0.0030836	0.108785	Ada	ENSMUSG00000017697.3	N
180.125	-1.35224	0.456644	-2.96126	0.00306384	0.108785	Lap3	ENSMUSG00000039682.12	N
35.4027	2.87072	0.970946	2.95662	0.00311035	0.109382	Rad54b	ENSMUSG00000078773.11	N
157.629	1.1461	0.388249	2.95197	0.0031575	0.109999	Atxn7l1	ENSMUSG00000020564.17	N
10.5417	6.95307	2.35479	2.95273	0.00314976	0.109999	Gm6712	ENSMUSG00000072761.10	N
18.5902	6.61972	2.24177	2.9529	0.003148	0.109999	Gm14218	ENSMUSG00000085383.1	N
75.5292	-1.71571	0.583541	-2.94017	0.00328031	0.113922	CT009757.2	ENSMUSG00000113326.1	N
287.729	-1.08147	0.369175	-2.92942	0.00339595	0.117399	Coprs	ENSMUSG00000031458.8	N
30.4038	-7.46125	2.54745	-2.92891	0.0034015	0.117399	Perm1	ENSMUSG00000078486.3	N
1236.88	-0.641893	0.219365	-2.92614	0.00343196	0.117999	Ywhab	ENSMUSG00000018326.9	N
24.24	3.95961	1.35397	2.92445	0.00345065	0.117999	Gusb	ENSMUSG00000025534.17	N
21.3027	7.88011	2.694	2.92506	0.00344394	0.117999	Cilp	ENSMUSG00000042254.14	N
53.5022	2.47822	0.847978	2.9225	0.00347232	0.118377	Bod1l	ENSMUSG00000061755.10	N
77.5258	-3.25655	1.11525	-2.92003	0.00350002	0.118537	Ankrd13d	ENSMUSG00000005986.15	N
237.171	1.07606	0.368471	2.92034	0.00349654	0.118537	Reep3	ENSMUSG00000019873.8	N
86.4982	-2.36629	0.810743	-2.91867	0.00351525	0.118537	Pdcd11	ENSMUSG00000025047.8	N
181.995	-1.72839	0.592261	-2.91829	0.00351953	0.118537	Tk2	ENSMUSG00000035824.7	N
202.558	-1.65618	0.567859	-2.91653	0.00353945	0.118849	Wrnip1	ENSMUSG00000021400.7	N
16.8488	-6.51883	2.23822	-2.91251	0.00358536	0.120029	Gm16062	ENSMUSG00000087249.1	N
23.8201	4.45474	1.53061	2.91043	0.00360929	0.120109	Itgb8	ENSMUSG00000025321.14	N
89.8787	-2.71434	0.932619	-2.91045	0.00360904	0.120109	Ctnnal1	ENSMUSG00000038816.14	N
140.109	-2.53166	0.870751	-2.90745	0.00364394	0.120542	Cbl	ENSMUSG00000034342.9	N
18.0527	6.38197	2.19499	2.90752	0.00364306	0.120542	Cemip	ENSMUSG00000052353.13	N
21.9716	6.72473	2.32222	2.89581	0.00378176	0.124437	Cd83	ENSMUSG00000015396.4	N
21.7801	5.4007	1.86512	2.89563	0.00378401	0.124437	Ybey	ENSMUSG00000033126.5	N
17.1827	5.40314	1.86885	2.89116	0.00383819	0.125848	Pcx	ENSMUSG00000024892.16	N
38.0697	4.11865	1.42543	2.88941	0.00385962	0.125902	Cdh7	ENSMUSG00000026312.17	N
1070.18	0.672492	0.232762	2.88918	0.00386243	0.125902	Fam168b	ENSMUSG00000037503.12	N
36.8923	2.8201	0.977708	2.8844	0.0039216	0.127458	Adgrv1	ENSMUSG00000069170.14	N
46.0519	-2.793	0.969407	-2.88114	0.00396234	0.128407	Ahcyl2	ENSMUSG00000029772.17	N
16.9727	-5.2354	1.82116	-2.87477	0.00404324	0.130649	Zfp84	ENSMUSG00000046185.10	N
132.41	2.11418	0.735754	2.87349	0.00405965	0.130801	Sacs	ENSMUSG00000048279.18	N
18.8135	6.39888	2.22979	2.86973	0.00410821	0.131984	Dzip1l	ENSMUSG00000037784.14	N
195.518	-1.33653	0.465999	-2.86809	0.00412956	0.132288	Orc5	ENSMUSG00000029012.11	N
48.4941	2.20104	0.768568	2.86382	0.00418566	0.133701	Esf1	ENSMUSG00000045624.15	N
57.1594	-4.21059	1.47346	-2.85762	0.00426828	0.135624	Zfp39	ENSMUSG00000037001.10	N
16.2639	6.98487	2.44442	2.85748	0.0042702	0.135624	Cped1	ENSMUSG00000062980.15	N
243.982	1.86927	0.65487	2.85441	0.00431162	0.136551	Phf20l1	ENSMUSG00000072501.4	N
137.58	1.4116	0.495149	2.85085	0.00436021	0.137699	Cdkn2aip	ENSMUSG00000038069.6	N
202.848	-1.89213	0.664045	-2.84939	0.00438026	0.137941	Wdr83	ENSMUSG00000005150.16	N
67.1352	2.87388	1.00914	2.84785	0.00440159	0.138222	Zfp719	ENSMUSG00000030469.10	N
159.975	1.22821	0.432317	2.84099	0.00449733	0.140832	Zfp131	ENSMUSG00000094870.8	N
45.558	5.68319	2.0016	2.83932	0.00452097	0.141176	Disp1	ENSMUSG00000030768.12	N
22.8733	-8.48307	2.99161	-2.83562	0.00457367	0.142026	Gm7701	ENSMUSG00000091363.1	N
12.2461	6.08167	2.14432	2.83618	0.00456566	0.142026	1500015A07Rik	ENSMUSG00000098702.1	N
29.7244	4.0988	1.44604	2.8345	0.0045898	0.142131	Scn2a	ENSMUSG00000075318.12	N
17.3227	3.78393	1.33541	2.83354	0.00460349	0.14216	Rps6kl1	ENSMUSG00000019235.9	N
37.6264	3.46948	1.22549	2.83111	0.00463873	0.142534	Ice2	ENSMUSG00000032235.15	N
31.2333	9.81262	3.46621	2.83094	0.00464117	0.142534	Prox2os	ENSMUSG00000093629.1	N
25.9975	3.52355	1.24539	2.82927	0.00466543	0.142694	Dusp19	ENSMUSG00000027001.10	N
3833.13	-0.578077	0.204353	-2.82882	0.00467198	0.142694	Ldha	ENSMUSG00000063229.15	N
147.983	-2.21803	0.784456	-2.82748	0.00469158	0.142901	Sidt2	ENSMUSG00000034908.16	N
43.1375	9.0772	3.21242	2.82566	0.00471836	0.143325	Tmem26	ENSMUSG00000060044.8	N
48.7415	-8.04103	2.84903	-2.82237	0.00476699	0.144409	Snph	ENSMUSG00000027457.15	N
16.1083	-5.35961	1.90124	-2.81901	0.00481718	0.145534	Pigv	ENSMUSG00000043257.15	N
319.795	-0.839617	0.29829	-2.81476	0.00488131	0.147001	Chtop	ENSMUSG00000001017.15	N
1829.23	-0.854491	0.303651	-2.81405	0.00489211	0.147001	Csrnp3	ENSMUSG00000044647.16	N
2445.73	-0.503012	0.17929	-2.80558	0.00502259	0.150112	Eif3k	ENSMUSG00000053565.10	N
116.692	1.62264	0.578281	2.80598	0.00501637	0.150112	Smim13	ENSMUSG00000091264.3	N
359.474	1.03695	0.369864	2.8036	0.0050535	0.150632	Rnf167	ENSMUSG00000040746.15	N
16.8194	-6.62276	2.36592	-2.79923	0.00512246	0.152281	Isoc2b	ENSMUSG00000052605.12	N
45.7876	2.29635	0.821413	2.79561	0.00518012	0.153585	Tex9	ENSMUSG00000090626.9	N
211.263	2.32506	0.832184	2.79393	0.00520716	0.153977	Ttc39b	ENSMUSG00000038172.14	N
97.4208	2.77946	0.99529	2.79262	0.00522838	0.154196	Rbsn	ENSMUSG00000014550.14	N
33.5394	9.63282	3.45338	2.78939	0.0052807	0.155026	Igf1	ENSMUSG00000020053.18	N
16.7148	-6.81261	2.44252	-2.78917	0.00528434	0.155026	AC134439.1	ENSMUSG00000113070.1	N
29.146	-6.34365	2.27644	-2.78665	0.00532559	0.155672	Mmp11	ENSMUSG00000000901.16	N
32.4492	-6.80466	2.44383	-2.78443	0.00536222	0.155672	Zdhhc1	ENSMUSG00000039199.6	N
11.0097	5.01069	1.799	2.78527	0.00534836	0.155672	Maml1	ENSMUSG00000050567.16	N
357.799	-1.38341	0.49657	-2.78593	0.00533749	0.155672	Gprin1	ENSMUSG00000069227.4	N
40.7985	2.00553	0.721325	2.78035	0.00543012	0.156421	Traf6	ENSMUSG00000027164.8	N
64.4839	2.85654	1.02695	2.78157	0.00540967	0.156421	Ifi30	ENSMUSG00000031838.8	N
12.9139	6.81761	2.45137	2.78114	0.00541679	0.156421	Kcnk1	ENSMUSG00000033998.9	N
419.117	-0.890015	0.320728	-2.77499	0.00552042	0.156423	Mrps25	ENSMUSG00000014551.8	N
14.0481	7.48696	2.69699	2.77604	0.00550254	0.156423	Cyb561	ENSMUSG00000019590.16	N
33.894	-4.53707	1.6327	-2.77888	0.00545469	0.156423	Nefm	ENSMUSG00000022054.11	N
122.71	2.41953	0.871862	2.77513	0.00551802	0.156423	Srgap2	ENSMUSG00000026425.15	N
420.27	-0.971361	0.350101	-2.77451	0.00552842	0.156423	Mrps11	ENSMUSG00000030611.10	N
22.6025	4.74022	1.70729	2.77646	0.00549549	0.156423	Soga1	ENSMUSG00000055485.6	N
18.8727	-5.70401	2.05462	-2.77619	0.00550005	0.156423	Slc24a3	ENSMUSG00000063873.10	N
58.3034	2.20029	0.793825	2.77176	0.0055754	0.156956	Map2k6	ENSMUSG00000020623.11	N
130.632	5.00817	1.8066	2.77216	0.00556861	0.156956	AC159193.1	ENSMUSG00000113020.1	N
20.7371	-7.83607	2.83186	-2.76711	0.00565549	0.15881	Cox6b2	ENSMUSG00000051811.14	N
49.1261	-9.63947	3.48504	-2.76595	0.00567566	0.158975	2210406H18Rik	ENSMUSG00000109036.1	N
19.5118	-5.89283	2.13184	-2.7642	0.0057062	0.15943	Mme	ENSMUSG00000027820.12	N
174.831	-2.23931	0.810705	-2.76218	0.00574165	0.16002	Lrwd1	ENSMUSG00000029703.10	N
329.751	0.928403	0.336955	2.75527	0.00586441	0.162628	Pdcd4	ENSMUSG00000024975.12	N
153.889	-1.75149	0.635563	-2.7558	0.00585482	0.162628	Ttc9c	ENSMUSG00000071660.10	N
51.3093	2.49096	0.905349	2.75138	0.00593452	0.164164	Zfp101	ENSMUSG00000055240.16	N
12.1795	-5.75569	2.09419	-2.7484	0.00598864	0.165251	Tmem231	ENSMUSG00000031951.8	N
533.448	-0.935449	0.340583	-2.74662	0.00602138	0.165744	Rbck1	ENSMUSG00000027466.15	N
734.595	-1.48538	0.541619	-2.74247	0.0060979	0.166847	Adi1	ENSMUSG00000020629.12	N
1026.64	-0.657444	0.239824	-2.74136	0.00611845	0.166847	Atat1	ENSMUSG00000024426.17	N
51.9621	8.2182	2.99802	2.74121	0.0061213	0.166847	Hpgds	ENSMUSG00000029919.5	N
44.4601	-4.12991	1.50642	-2.74153	0.00611533	0.166847	Zfp939	ENSMUSG00000030424.15	N
421.568	1.17125	0.428528	2.7332	0.00627219	0.170542	Cuedc2	ENSMUSG00000036748.15	N
746.225	0.883152	0.323402	2.73082	0.00631766	0.171361	Runx1t1	ENSMUSG00000006586.15	N
8.6828	5.41078	1.98259	2.72915	0.00634985	0.171619	B230216N24Rik	ENSMUSG00000089706.7	N
11.0626	8.9119	3.26596	2.72872	0.00635797	0.171619	Gm43965	ENSMUSG00000108176.1	N
30.2523	2.90754	1.06585	2.7279	0.00637395	0.171635	Gm16150	ENSMUSG00000085391.1	N
35.1127	3.34806	1.22819	2.726	0.00641061	0.172206	Cacna2d3	ENSMUSG00000021991.9	N
102.805	2.18086	0.800919	2.72295	0.0064701	0.173386	Smyd2	ENSMUSG00000026603.13	N
24.9452	-7.94862	2.92017	-2.72197	0.00648942	0.173487	Clec4f	ENSMUSG00000014542.3	N
22.8427	6.44566	2.37089	2.71867	0.00655457	0.17481	Trabd2b	ENSMUSG00000070867.4	N
91.191	1.9711	0.726038	2.71487	0.00663021	0.176405	Bend5	ENSMUSG00000028545.13	N
17.6039	9.39236	3.46598	2.70987	0.00673091	0.178658	Egfr	ENSMUSG00000020122.16	N
152.591	-1.48172	0.547085	-2.70838	0.00676124	0.179036	Tmem131	ENSMUSG00000026116.11	N
383.341	-1.04109	0.384811	-2.70546	0.00682097	0.18019	Rcc2	ENSMUSG00000040945.13	N
52.9654	9.41207	3.48517	2.70061	0.00692128	0.180238	Angptl4	ENSMUSG00000002289.15	N
621.284	-0.781498	0.289374	-2.70066	0.00692031	0.180238	Spag7	ENSMUSG00000018287.12	N
415.023	1.6409	0.607263	2.70212	0.00688984	0.180238	Mtmr4	ENSMUSG00000018401.17	N
26.1619	3.23737	1.19815	2.70198	0.00689281	0.180238	Ank	ENSMUSG00000022265.7	N
101.459	1.367	0.506314	2.6999	0.00693595	0.180238	Gdf11	ENSMUSG00000025352.6	N
552.863	-1.08726	0.402496	-2.7013	0.00690688	0.180238	Mrps26	ENSMUSG00000037740.8	N
28.4285	6.70866	2.48235	2.70255	0.00688106	0.180238	Rtl3	ENSMUSG00000047686.9	N
183.932	2.44498	0.907234	2.69498	0.00703932	0.181488	Timmdc1	ENSMUSG00000002846.9	N
144.546	-1.00297	0.372225	-2.69452	0.00704906	0.181488	Nt5c3b	ENSMUSG00000017176.17	N
11.3401	6.90818	2.56295	2.6954	0.00703042	0.181488	Eva1c	ENSMUSG00000039903.16	N
43.4268	-4.1002	1.52169	-2.69451	0.0070492	0.181488	Cacng8	ENSMUSG00000053395.15	N
14.7583	-7.43777	2.76164	-2.69324	0.00707617	0.181763	Ccdc96	ENSMUSG00000050677.2	N
28.5507	3.37275	1.2531	2.69153	0.00711261	0.181885	Pcyox1l	ENSMUSG00000024579.7	N
19.7867	7.69645	2.85956	2.69148	0.00711355	0.181885	Zswim3	ENSMUSG00000045822.4	N
239.428	1.68597	0.627031	2.68881	0.00717067	0.182926	Tmem128	ENSMUSG00000067365.10	N
26.8155	-4.75831	1.7733	-2.6833	0.00728989	0.185543	9130023H24Rik	ENSMUSG00000062944.4	N
1664.43	0.474471	0.176912	2.68195	0.00731937	0.185869	Cbx5	ENSMUSG00000009575.14	N
120.688	3.74705	1.39814	2.68003	0.00736162	0.186317	Cryab	ENSMUSG00000032060.10	N
20.0715	-4.68859	1.74995	-2.67927	0.00737821	0.186317	Cpne4	ENSMUSG00000032564.16	N
40.1937	-2.39565	0.894278	-2.67887	0.00738718	0.186317	Kcnmb4	ENSMUSG00000054934.10	N
66.6847	4.21028	1.57271	2.67708	0.00742673	0.186615	Ube2cbp	ENSMUSG00000032415.14	N
62.0018	-2.12639	0.794371	-2.67682	0.00743245	0.186615	Nrg1	ENSMUSG00000062991.7	N
120.52	-1.7883	0.668819	-2.67382	0.00749919	0.187837	Trip13	ENSMUSG00000021569.10	N
184.604	-1.4645	0.547999	-2.67245	0.00752995	0.187837	Hmbs	ENSMUSG00000032126.16	N
15.3992	-6.83462	2.55751	-2.67237	0.00753166	0.187837	Gm37669	ENSMUSG00000103543.1	N
593.199	1.22475	0.458579	2.67075	0.00756814	0.187896	Mpped2	ENSMUSG00000016386.15	N
44.3342	2.89719	1.08539	2.66928	0.00760147	0.187896	Sat1	ENSMUSG00000025283.15	N
71.1856	-3.14274	1.17657	-2.6711	0.00756031	0.187896	Dhx37	ENSMUSG00000029480.13	N
249.693	1.0521	0.39409	2.66971	0.00759176	0.187896	Pts	ENSMUSG00000032067.6	N
326.544	-1.13749	0.426585	-2.66651	0.00766438	0.189032	Nmt2	ENSMUSG00000026643.16	N
28.6784	4.43709	1.66803	2.66008	0.0078122	0.191179	Sash1	ENSMUSG00000015305.6	N
164.628	-2.46061	0.925119	-2.65978	0.00781926	0.191179	Zfyve26	ENSMUSG00000066440.5	N
404.439	-0.979412	0.368069	-2.66095	0.0077921	0.191179	Tmem256	ENSMUSG00000070394.10	N
538.877	0.530058	0.199289	2.65974	0.00782004	0.191179	Snhg5	ENSMUSG00000097195.9	N
217.325	2.06514	0.776999	2.65784	0.00786443	0.191844	Grk6	ENSMUSG00000074886.11	N
104.176	-1.99647	0.751447	-2.65684	0.00788776	0.191993	Ubqln2	ENSMUSG00000050148.9	N
348.301	1.50704	0.567749	2.65442	0.00794459	0.192955	Ogdh	ENSMUSG00000020456.17	N
11.9709	-6.49287	2.44748	-2.65288	0.00798079	0.193413	Tacr3	ENSMUSG00000028172.5	N
14.3005	7.24285	2.73094	2.65214	0.00799828	0.193416	Rgs3	ENSMUSG00000059810.18	N
20.7332	-5.27686	1.99099	-2.65037	0.00804038	0.194013	6430573F11Rik	ENSMUSG00000039620.17	N
23.4367	2.07624	0.783751	2.6491	0.00807061	0.194267	Smim27	ENSMUSG00000028407.4	N
39.9964	4.52566	1.70878	2.64847	0.00808573	0.194267	Wdr91	ENSMUSG00000058486.11	N
13.299	5.65787	2.13701	2.64757	0.00810729	0.194366	Letm2	ENSMUSG00000037363.9	N
97.1553	-2.86662	1.08327	-2.64627	0.00813845	0.194694	Trmt12	ENSMUSG00000037085.8	N
70.0591	-2.87014	1.08526	-2.64466	0.00817742	0.19479	R74862	ENSMUSG00000059277.12	N
115.489	-1.98165	0.749228	-2.64492	0.00817094	0.19479	Rabepk	ENSMUSG00000070953.13	N
40.0879	9.34112	3.53453	2.64282	0.00822197	0.195434	Gm43113	ENSMUSG00000105062.1	N
332.381	-0.810621	0.306896	-2.64136	0.00825747	0.195792	Myt1	ENSMUSG00000010505.16	N
33.8483	4.04277	1.53091	2.64076	0.00827214	0.195792	1700066M21Rik	ENSMUSG00000038323.3	N
39.0455	4.04846	1.53381	2.63947	0.00830352	0.196118	Depdc5	ENSMUSG00000037426.17	N
20.938	4.97709	1.88662	2.6381	0.00833712	0.196367	Zfp335	ENSMUSG00000039834.17	N
56.6958	-3.2453	1.2304	-2.63761	0.00834928	0.196367	Gmppb	ENSMUSG00000070284.10	N
158.205	-0.888313	0.337196	-2.63441	0.00842831	0.197392	Ankrd46	ENSMUSG00000048307.8	N
168.443	1.69673	0.643926	2.63497	0.00841446	0.197392	Gpatch11	ENSMUSG00000050668.9	N
3609.2	-0.416384	0.158121	-2.63332	0.00845545	0.197613	Psmc3	ENSMUSG00000002102.15	N
29.2631	4.27616	1.62554	2.63061	0.00852313	0.198363	Pou3f4	ENSMUSG00000056854.4	N
26.68	4.18515	1.59073	2.63096	0.00851439	0.198363	Cep128	ENSMUSG00000061533.16	N
22.6628	-3.58993	1.36582	-2.6284	0.00857885	0.198998	Decr2	ENSMUSG00000036775.12	N
53.5163	2.88775	1.09896	2.62771	0.00859605	0.198998	Lman1	ENSMUSG00000041891.15	N
68.8547	2.35108	0.89483	2.6274	0.00860397	0.198998	Brox	ENSMUSG00000046836.13	N
2697.91	0.414654	0.158006	2.62429	0.00868306	0.200412	Hnrnpu	ENSMUSG00000039630.10	N
10.1075	-3.68891	1.40629	-2.62314	0.00871226	0.20067	Mcmdc2	ENSMUSG00000046101.16	N
2128.56	-0.488931	0.186604	-2.62016	0.00878897	0.201604	Mdh2	ENSMUSG00000019179.10	N
178.346	-1.81552	0.69288	-2.62024	0.0087867	0.201604	Igsf21	ENSMUSG00000040972.8	N
153.554	2.93227	1.12173	2.61406	0.00894742	0.204817	Inpp1	ENSMUSG00000026102.9	N
188.678	-1.26665	0.484882	-2.61229	0.00899383	0.204939	Mcoln1	ENSMUSG00000004567.16	N
18.1738	-4.58854	1.75634	-2.61256	0.00898661	0.204939	BC022687	ENSMUSG00000037594.11	N
136.642	1.40157	0.536638	2.61175	0.00900789	0.204939	Bag2	ENSMUSG00000042215.8	N
233.061	1.23747	0.473934	2.61105	0.00902647	0.204943	Pdcl3	ENSMUSG00000026078.10	N
289.146	0.885909	0.339891	2.60645	0.00914854	0.205609	Camta1	ENSMUSG00000014592.20	N
474.998	-1.07707	0.413254	-2.60632	0.00915206	0.205609	Stk25	ENSMUSG00000026277.13	N
53.0106	-2.48588	0.953986	-2.60578	0.00916645	0.205609	Prkag2	ENSMUSG00000028944.14	N
733.44	0.770128	0.295509	2.6061	0.00915792	0.205609	Igbp1	ENSMUSG00000031221.7	N
13.7216	6.57864	2.52171	2.60881	0.00908583	0.205609	Lrrc4	ENSMUSG00000049939.6	N
225.96	-0.893201	0.342497	-2.60791	0.00910982	0.205609	Ganab	ENSMUSG00000071650.5	N
523.92	0.758683	0.291661	2.60125	0.00928848	0.207687	Uchl5	ENSMUSG00000018189.12	N
80.1644	2.99621	1.15196	2.60096	0.00929637	0.207687	Fam53b	ENSMUSG00000030956.15	N
249.737	-1.30655	0.502814	-2.59848	0.00936369	0.208773	1110012L19Rik	ENSMUSG00000045237.5	N
509.094	-0.793276	0.305888	-2.59336	0.00950438	0.211487	Kars	ENSMUSG00000031948.14	N
12.046	7.2416	2.79456	2.59132	0.00956082	0.21159	Gm15910	ENSMUSG00000087480.1	N
17.3051	-7.6464	2.95098	-2.59114	0.00956597	0.21159	AC125351.1	ENSMUSG00000113184.1	N
37.6267	-4.09474	1.5799	-2.59177	0.00954832	0.21159	CT009757.6	ENSMUSG00000114104.1	N
133.833	-1.58333	0.611281	-2.59019	0.00959229	0.211752	Stoml1	ENSMUSG00000032333.6	N
63.1914	2.36112	0.912033	2.58885	0.0096297	0.212158	Arrb1	ENSMUSG00000018909.15	N
30.4918	3.46875	1.34175	2.58525	0.00973084	0.213542	Drp2	ENSMUSG00000000223.13	N
25.0912	4.46446	1.72671	2.58553	0.00972305	0.213542	Spg11	ENSMUSG00000033396.13	N
182.23	1.79265	0.693848	2.58364	0.00977643	0.214121	Fbxl5	ENSMUSG00000039753.16	N
176.752	1.17211	0.454209	2.58055	0.00986439	0.215624	Tab2	ENSMUSG00000015755.16	N
452.39	1.13445	0.439732	2.57987	0.00988375	0.215624	Prrc2b	ENSMUSG00000039262.16	N
12.5512	7.65902	2.97299	2.5762	0.00998928	0.217077	Clmn	ENSMUSG00000021097.15	N
98.936	-2.36089	0.916376	-2.57633	0.00998556	0.217077	Aplf	ENSMUSG00000030051.10	N
610.205	0.895256	0.347745	2.57446	0.0100396	0.217746	Commd9	ENSMUSG00000027163.13	N
289.856	1.26657	0.492311	2.5727	0.0100909	0.218433	Rb1	ENSMUSG00000022105.6	N
31.5413	-6.37621	2.48323	-2.56771	0.0102374	0.218939	Lin7a	ENSMUSG00000019906.15	N
254.465	1.40098	0.544929	2.57093	0.0101425	0.218939	Mcfd2	ENSMUSG00000024150.11	N
840.421	0.70848	0.275857	2.56829	0.0102201	0.218939	Eomes	ENSMUSG00000032446.14	N
85.4632	1.62759	0.633182	2.57049	0.0101555	0.218939	St18	ENSMUSG00000033740.17	N
91.7711	-1.57241	0.612495	-2.56722	0.0102517	0.218939	H2afx	ENSMUSG00000049932.3	Y
153.894	2.89085	1.12524	2.5691	0.0101963	0.218939	March2	ENSMUSG00000079557.10	N
83.5258	2.27655	0.886762	2.56726	0.0102505	0.218939	Mir124a-1hg	ENSMUSG00000097545.7	N
45.0729	4.02437	1.56928	2.56447	0.0103335	0.220065	Inf2	ENSMUSG00000037679.9	N
23.7634	-6.15168	2.39914	-2.56412	0.0103439	0.220065	Olfr267	ENSMUSG00000043385.4	N
108.093	1.73339	0.678748	2.5538	0.0106555	0.225832	Phf8	ENSMUSG00000041229.15	N
20.0652	-7.06696	2.7671	-2.55392	0.0106518	0.225832	Gm21886	ENSMUSG00000096597.1	N
537.029	1.12843	0.442077	2.55256	0.0106933	0.226203	Actr10	ENSMUSG00000021076.6	N
102.064	-3.48876	1.36772	-2.55077	0.0107484	0.226701	Ttf1	ENSMUSG00000026803.17	N
528.435	0.90808	0.356066	2.55031	0.0107626	0.226701	Ptprd	ENSMUSG00000028399.18	N
80.5682	-3.10351	1.21715	-2.54982	0.0107779	0.226701	Pigk	ENSMUSG00000039047.17	N
8.77237	-4.12542	1.62051	-2.54575	0.0109042	0.227216	Ddb2	ENSMUSG00000002109.14	N
30.6279	2.90529	1.14068	2.54698	0.0108659	0.227216	Evi5l	ENSMUSG00000011832.15	N
54.8381	-2.3917	0.939167	-2.54662	0.0108773	0.227216	Mier1	ENSMUSG00000028522.16	N
23.8077	-5.96548	2.34271	-2.5464	0.0108839	0.227216	Grip2	ENSMUSG00000030098.15	N
50.1323	1.48278	0.582422	2.54589	0.0109	0.227216	Mfap1a	ENSMUSG00000068479.5	N
9.54275	5.80804	2.28309	2.54394	0.0109611	0.227974	S100a6	ENSMUSG00000001025.8	N
82.4193	-1.52931	0.602377	-2.53879	0.0111236	0.22964	Rest	ENSMUSG00000029249.15	N
241.112	-1.00187	0.394621	-2.53882	0.0111228	0.22964	Sc5d	ENSMUSG00000032018.14	N
185.107	-2.80425	1.10443	-2.53909	0.011114	0.22964	Fam214a	ENSMUSG00000034858.16	N
31.1679	4.4357	1.74597	2.54054	0.0110681	0.22964	Zfp28	ENSMUSG00000062861.8	N
72.4764	-2.4192	0.953491	-2.5372	0.0111742	0.230259	Atp2b2	ENSMUSG00000030302.16	N
37.6852	2.39395	0.944118	2.53565	0.0112239	0.230857	Sik3	ENSMUSG00000034135.15	N
38.7375	-5.74715	2.26742	-2.53467	0.0112555	0.230961	Lama2	ENSMUSG00000019899.16	N
84.9665	3.69098	1.45647	2.5342	0.0112705	0.230961	Brinp1	ENSMUSG00000028351.5	N
45.109	-1.27367	0.502986	-2.53221	0.0113346	0.231001	Golga7	ENSMUSG00000015341.17	N
10.732	4.55787	1.79993	2.53224	0.0113336	0.231001	Nr3c1	ENSMUSG00000024431.14	N
10.3638	-8.81685	3.48127	-2.53266	0.0113202	0.231001	Gm26645	ENSMUSG00000097684.1	N
445.076	-1.6713	0.661206	-2.52766	0.0114826	0.233166	Gpt2	ENSMUSG00000031700.11	N
19.207	-5.46364	2.16144	-2.52778	0.0114787	0.233166	4632404H12Rik	ENSMUSG00000042579.2	N
48.2605	-2.09525	0.829696	-2.52532	0.0115592	0.234101	Pcbd2	ENSMUSG00000021496.12	N
46.9993	-5.26298	2.08437	-2.52498	0.0115706	0.234101	Rhod	ENSMUSG00000041845.10	N
44.1201	-1.96638	0.779522	-2.52255	0.0116508	0.234105	Comt	ENSMUSG00000000326.12	N
417.995	1.12534	0.445933	2.52356	0.0116172	0.234105	Ppp2r2a	ENSMUSG00000022052.9	N
82.7144	-3.35942	1.33121	-2.52359	0.0116164	0.234105	Atg2a	ENSMUSG00000024773.14	N
23.3717	-4.56448	1.80956	-2.52243	0.0116548	0.234105	Gm42997	ENSMUSG00000105789.1	N
14.5133	4.80296	1.90826	2.51693	0.0118384	0.237364	Sdc4	ENSMUSG00000017009.3	N
47.7634	2.26333	0.900234	2.51416	0.0119315	0.238802	Cherp	ENSMUSG00000052488.7	N
36.4171	2.77788	1.10539	2.51304	0.0119696	0.239134	Tom1l2	ENSMUSG00000000538.18	N
36.9287	2.16165	0.86058	2.51185	0.01201	0.239513	Smim26	ENSMUSG00000074754.4	N
101.833	1.90893	0.760269	2.51086	0.0120438	0.239758	Sp4	ENSMUSG00000025323.10	N
20.6006	4.78767	1.90765	2.50973	0.0120825	0.240099	D230017M19Rik	ENSMUSG00000097131.1	N
152.214	-1.90159	0.757954	-2.50885	0.0121125	0.240267	Crls1	ENSMUSG00000027357.16	N
337.965	-2.16718	0.864321	-2.50738	0.0121631	0.240842	Ccdc107	ENSMUSG00000028461.12	N
17.4378	4.82145	1.92704	2.50199	0.0123496	0.243669	Xk	ENSMUSG00000015342.6	N
48.3378	3.10451	1.24051	2.50261	0.0123282	0.243669	Pls3	ENSMUSG00000016382.15	N
119.696	1.52811	0.611044	2.50081	0.0123908	0.24405	Tada2a	ENSMUSG00000018651.14	N
187.659	1.43023	0.572398	2.49866	0.0124664	0.244246	Igf1r	ENSMUSG00000005533.10	N
560.603	1.76688	0.706853	2.49964	0.0124321	0.244246	Mgrn1	ENSMUSG00000022517.16	N
53.9295	-2.39081	0.956686	-2.49905	0.0124527	0.244246	Irak1bp1	ENSMUSG00000032251.12	N
292.04	0.786701	0.315052	2.49706	0.0125229	0.244494	Ilf3	ENSMUSG00000032178.14	N
56.544	2.76394	1.10663	2.49762	0.0125029	0.244494	Ubiad1	ENSMUSG00000047719.2	N
9.47486	-7.34994	2.94547	-2.49534	0.0125837	0.24525	Gm15896	ENSMUSG00000081273.1	N
46.4268	-2.96444	1.1889	-2.49344	0.0126513	0.246137	B3galt2	ENSMUSG00000033849.3	N
83.5443	3.07859	1.23629	2.49018	0.0127677	0.247108	Mettl25	ENSMUSG00000036009.16	N
44.2697	3.43275	1.37806	2.491	0.0127385	0.247108	Kif16b	ENSMUSG00000038844.9	N
21.2775	7.86652	3.15847	2.49061	0.0127523	0.247108	AC121844.3	ENSMUSG00000112512.1	N
5352.46	-0.256424	0.103256	-2.48339	0.0130138	0.251435	Cct5	ENSMUSG00000022234.15	N
39.3173	2.80364	1.12955	2.48209	0.0130616	0.251921	Sdc3	ENSMUSG00000025743.14	N
1280.07	0.538001	0.216857	2.4809	0.013105	0.252323	Trir	ENSMUSG00000041203.9	N
836.816	-0.543336	0.21913	-2.47951	0.0131563	0.252873	Pfn2	ENSMUSG00000027805.16	N
3372.12	-0.362762	0.146567	-2.47506	0.0133214	0.252973	Scd2	ENSMUSG00000025203.5	N
62.6145	2.33122	0.942107	2.47448	0.0133431	0.252973	Pgap2	ENSMUSG00000030990.18	N
568.405	-0.668337	0.270055	-2.47482	0.0133305	0.252973	Gpi1	ENSMUSG00000036427.5	N
391.92	1.22864	0.496	2.4771	0.0132453	0.252973	Rabggtb	ENSMUSG00000038975.14	N
16.1345	-6.31277	2.55108	-2.47454	0.0133407	0.252973	Palm3	ENSMUSG00000047986.12	N
16.4553	4.01932	1.62362	2.47553	0.0133038	0.252973	Arid4a	ENSMUSG00000048118.17	N
197.83	-1.44607	0.584299	-2.47488	0.013328	0.252973	Ap3s2	ENSMUSG00000063801.7	N
134.063	2.00418	0.809047	2.47721	0.0132415	0.252973	Ttbk2	ENSMUSG00000090100.7	N
179.322	1.78516	0.722252	2.47166	0.0134486	0.253884	Tro	ENSMUSG00000025272.16	N
776.192	-1.04298	0.422023	-2.47138	0.0134594	0.253884	Cfap20	ENSMUSG00000031796.7	N
27.5347	6.07893	2.45926	2.47185	0.0134417	0.253884	Srrm4os	ENSMUSG00000086219.7	N
642.358	0.884166	0.357887	2.47051	0.0134919	0.254067	2810403A07Rik	ENSMUSG00000028060.14	N
202.405	0.659974	0.267449	2.46766	0.0135999	0.254417	Chic2	ENSMUSG00000029229.8	N
1065.39	-0.829474	0.336054	-2.46828	0.0135764	0.254417	Uqcrc2	ENSMUSG00000030884.12	N
84.5107	2.67249	1.08339	2.4668	0.0136328	0.254417	Katnal1	ENSMUSG00000041298.15	N
107.962	1.99161	0.806787	2.46858	0.0135652	0.254417	Mier2	ENSMUSG00000042570.14	N
125.638	-1.57471	0.638346	-2.46686	0.0136304	0.254417	1810030O07Rik	ENSMUSG00000044148.6	N
461.54	-0.698999	0.283407	-2.46641	0.0136474	0.254417	Tgoln1	ENSMUSG00000056429.4	N
77.696	2.3595	0.957311	2.46471	0.0137122	0.255199	Mfsd11	ENSMUSG00000020818.16	N
252.094	-1.49452	0.607354	-2.4607	0.0138665	0.256416	Narfl	ENSMUSG00000002280.10	N
853.358	-0.628438	0.255322	-2.46135	0.0138416	0.256416	Fzd3	ENSMUSG00000007989.7	N
22.995	-5.79759	2.35642	-2.46034	0.0138806	0.256416	Trim16	ENSMUSG00000047821.16	N
20.5297	-5.43894	2.2092	-2.46195	0.0138184	0.256416	Gm45902	ENSMUSG00000051396.15	N
23.6647	-5.06038	2.05704	-2.46003	0.0138926	0.256416	1810044D09Rik	ENSMUSG00000100680.1	N
12.7121	5.28845	2.15083	2.45879	0.0139404	0.256603	Kifc2	ENSMUSG00000004187.10	Y
1314.11	0.501303	0.203899	2.45858	0.0139488	0.256603	Cops5	ENSMUSG00000025917.9	N
78.614	2.56917	1.04586	2.4565	0.0140297	0.257665	Cnnm3	ENSMUSG00000001138.13	N
208.307	0.977241	0.397937	2.45577	0.0140585	0.257769	Lancl2	ENSMUSG00000062190.12	N
104.179	1.96213	0.799967	2.45276	0.0141764	0.259506	Snhg8	ENSMUSG00000104960.1	N
235.698	-1.22471	0.49995	-2.44966	0.014299	0.260668	Prkacb	ENSMUSG00000005034.15	N
210.552	2.01504	0.823264	2.44762	0.0143802	0.260668	Taz	ENSMUSG00000009995.17	N
31.1343	-4.4734	1.82763	-2.44766	0.0143789	0.260668	Prss12	ENSMUSG00000027978.9	N
17.2923	6.27922	2.56445	2.44857	0.0143426	0.260668	Npy	ENSMUSG00000029819.6	N
356.123	0.920101	0.37566	2.44929	0.0143137	0.260668	Fam91a1	ENSMUSG00000037119.4	N
14.5991	-6.5728	2.68478	-2.44818	0.0143582	0.260668	Gm42979	ENSMUSG00000104814.1	N
770.447	-0.680586	0.278405	-2.44459	0.0145018	0.26098	Snap47	ENSMUSG00000009894.15	N
310.107	-1.36363	0.557797	-2.44468	0.0144982	0.26098	Ctsz	ENSMUSG00000016256.10	N
58.1483	1.92909	0.789415	2.44369	0.0145379	0.26098	Schip1	ENSMUSG00000027777.15	N
460.924	-1.01312	0.414543	-2.44394	0.014528	0.26098	Sdcbp	ENSMUSG00000028249.15	N
130.857	2.55414	1.04395	2.44661	0.0144209	0.26098	Dip2c	ENSMUSG00000048264.16	N
47.395	3.16427	1.29454	2.44433	0.0145123	0.26098	Gm43200	ENSMUSG00000105457.1	N
157.024	1.71902	0.704041	2.44165	0.0146203	0.262036	Gpr85	ENSMUSG00000048216.13	N
180.434	1.11237	0.456041	2.43918	0.0147207	0.263414	D17Wsu92e	ENSMUSG00000056692.12	N
301.161	1.01349	0.415842	2.43719	0.0148017	0.264439	Ppp2r1b	ENSMUSG00000032058.14	N
83.234	1.29412	0.531551	2.43461	0.014908	0.26462	Ankrd28	ENSMUSG00000014496.8	N
124.75	-2.44567	1.00477	-2.43406	0.0149306	0.26462	Dnajc24	ENSMUSG00000027166.14	N
40.1328	-1.88505	0.774418	-2.43415	0.014927	0.26462	Ddx54	ENSMUSG00000029599.13	N
19.0321	5.25249	2.15709	2.43499	0.0148922	0.26462	Ccdc184	ENSMUSG00000029875.4	N
29.0909	-4.68636	1.92423	-2.43545	0.0148734	0.26462	Ptar1	ENSMUSG00000074925.3	N
13.3566	-6.50825	2.6745	-2.43345	0.0149558	0.264646	Gm17586	ENSMUSG00000097062.1	N
228.759	-1.18185	0.486198	-2.43081	0.0150651	0.265906	Ndrg3	ENSMUSG00000027634.14	N
20.2956	2.98548	1.2283	2.43058	0.0150747	0.265906	Gnpda2	ENSMUSG00000029209.15	N
801.278	-0.57141	0.235256	-2.42888	0.0151455	0.266734	Mgst3	ENSMUSG00000026688.5	N
408.717	-0.780295	0.321571	-2.42651	0.015245	0.267995	Arf5	ENSMUSG00000020440.13	N
13.9636	3.50088	1.44305	2.42602	0.0152652	0.267995	Ftx	ENSMUSG00000086370.8	N
15.5023	5.16799	2.13194	2.42408	0.0153473	0.269013	Rapgef4	ENSMUSG00000049044.16	N
43.5914	-2.92326	1.20759	-2.42074	0.0154889	0.271067	Ripor1	ENSMUSG00000038604.9	N
472.674	-0.569277	0.235255	-2.41983	0.0155278	0.271323	Grcc10	ENSMUSG00000072772.3	N
364.93	1.00246	0.415342	2.41358	0.0157969	0.271399	Tax1bp1	ENSMUSG00000004535.12	N
60.2085	2.40851	0.99794	2.41348	0.0158011	0.271399	Camk1g	ENSMUSG00000016179.11	N
37.4313	2.642	1.09472	2.4134	0.0158044	0.271399	Rnf180	ENSMUSG00000021720.11	N
575.203	-0.721381	0.298744	-2.41471	0.0157477	0.271399	Rangap1	ENSMUSG00000022391.15	N
63.6918	-2.63778	1.09197	-2.41561	0.0157088	0.271399	Atp23	ENSMUSG00000025436.12	N
14.6853	5.39053	2.23252	2.41455	0.0157547	0.271399	Ppfibp2	ENSMUSG00000036528.15	N
244.629	1.0978	0.454963	2.41294	0.0158243	0.271399	Dap	ENSMUSG00000039168.15	N
16.121	-6.80644	2.81764	-2.41566	0.0157069	0.271399	Abhd14b	ENSMUSG00000042073.15	N
222.406	2.72718	1.12777	2.41821	0.0155972	0.271399	Crebrf	ENSMUSG00000048249.14	N
63.5075	2.72176	1.12654	2.41604	0.0156902	0.271399	Camk2n2	ENSMUSG00000051146.2	N
11.1509	8.1306	3.36232	2.41815	0.0155994	0.271399	9230112E08Rik	ENSMUSG00000070461.3	N
23.9346	6.3867	2.64576	2.41393	0.0157813	0.271399	1700123M08Rik	ENSMUSG00000085614.1	N
12.9672	-7.13793	2.96165	-2.41012	0.0159473	0.273089	Adcy7	ENSMUSG00000031659.13	N
76.877	1.84781	0.767264	2.40832	0.0160263	0.274021	Las1l	ENSMUSG00000057421.12	N
9.97145	-5.95184	2.47261	-2.40711	0.0160792	0.274482	Acot6	ENSMUSG00000043487.4	N
23.2372	5.46745	2.27187	2.40658	0.0161025	0.274482	Frmd3	ENSMUSG00000049122.17	N
165.681	0.962651	0.400238	2.4052	0.0161637	0.275104	Nsd3	ENSMUSG00000054823.16	N
309.138	-1.0127	0.421221	-2.4042	0.0162079	0.275112	Sac3d1	ENSMUSG00000024790.7	N
29.6513	3.54037	1.47266	2.40407	0.0162136	0.275112	Bmp2k	ENSMUSG00000034663.13	N
95.0411	2.19822	0.915501	2.40111	0.0163453	0.276926	Fbn1	ENSMUSG00000027204.13	N
14.0882	-7.03117	2.93201	-2.39807	0.0164818	0.27697	Mef2d	ENSMUSG00000001419.17	N
451.724	-1.56987	0.654311	-2.39927	0.0164277	0.27697	Dolpp1	ENSMUSG00000026856.14	N
188.817	1.88987	0.788522	2.39672	0.0165426	0.27697	Rnf34	ENSMUSG00000029474.7	N
469.117	-0.850253	0.354288	-2.39989	0.0164	0.27697	Mrpl19	ENSMUSG00000030045.10	N
694.882	-0.880132	0.367175	-2.39703	0.0165284	0.27697	Nubp2	ENSMUSG00000039183.5	N
43.9338	4.94476	2.063	2.39688	0.0165352	0.27697	Tril	ENSMUSG00000043496.7	N
17.9476	2.90035	1.21018	2.39663	0.0165467	0.27697	Hist1h4c	ENSMUSG00000060678.5	N
26.3262	3.71812	1.54953	2.39951	0.0164172	0.27697	CT030170.6	ENSMUSG00000113642.1	N
354.081	-1.05731	0.441697	-2.39373	0.0166779	0.278162	Nelfe	ENSMUSG00000024369.16	N
119.861	-1.70825	0.713895	-2.39286	0.0167176	0.278162	Tsc22d2	ENSMUSG00000027806.9	N
2263.63	-0.75692	0.316263	-2.39332	0.0166967	0.278162	Chrnb2	ENSMUSG00000027950.7	N
57.4491	-2.86095	1.19505	-2.394	0.0166658	0.278162	Syt3	ENSMUSG00000030731.13	N
346.111	1.03582	0.433096	2.39166	0.0167722	0.278654	Ralgps2	ENSMUSG00000026594.14	N
527.323	1.05592	0.44167	2.39074	0.0168147	0.278896	Rbm18	ENSMUSG00000026889.12	N
53.9997	-1.853	0.775232	-2.39025	0.0168368	0.278896	Ctif	ENSMUSG00000052928.8	N
53.6929	2.42011	1.0133	2.38835	0.0169241	0.279511	Cenpc1	ENSMUSG00000029253.12	N
362.564	-1.47687	0.618319	-2.38852	0.0169164	0.279511	Arl4a	ENSMUSG00000047446.18	N
11.3732	7.13795	2.9943	2.38385	0.0171327	0.282538	Zfp820	ENSMUSG00000069743.4	N
20.4488	-7.02626	2.94979	-2.38195	0.0172212	0.283577	Zfp174	ENSMUSG00000054939.6	N
843.901	-0.546835	0.229785	-2.37977	0.0173237	0.284006	Clcn4	ENSMUSG00000000605.9	N
62.4101	1.88762	0.793067	2.38015	0.0173055	0.284006	Atp13a3	ENSMUSG00000022533.13	N
603.62	0.697952	0.293234	2.38019	0.0173038	0.284006	Gapvd1	ENSMUSG00000026867.18	N
44.4007	-2.04246	0.858815	-2.37823	0.0173961	0.284775	Gltp	ENSMUSG00000011884.13	N
138.175	-2.83981	1.19591	-2.37461	0.0175676	0.287161	Rtl8c	ENSMUSG00000051851.5	N
29.9404	2.53681	1.06869	2.37374	0.0176088	0.287227	Ier3	ENSMUSG00000003541.6	Y
27.8243	6.1692	2.59926	2.37344	0.0176232	0.287227	Ehd4	ENSMUSG00000027293.13	N
33.2515	3.7463	1.57958	2.3717	0.0177064	0.287877	Scube1	ENSMUSG00000016763.14	N
279.982	-0.7866	0.33191	-2.36992	0.0177922	0.287877	Ahcyl1	ENSMUSG00000027893.14	N
432.709	-0.897436	0.378432	-2.37146	0.017718	0.287877	Gna11	ENSMUSG00000034781.5	N
588.206	-1.15368	0.48673	-2.37026	0.0177756	0.287877	Pogz	ENSMUSG00000038902.14	N
63.3239	-3.18782	1.34454	-2.37094	0.017743	0.287877	Camta2	ENSMUSG00000040712.16	N
233.758	1.11516	0.470851	2.36839	0.0178656	0.288645	Xpa	ENSMUSG00000028329.13	N
10.1748	4.88399	2.06429	2.36593	0.0179847	0.288895	Lhx1	ENSMUSG00000018698.15	N
291.099	-1.0246	0.433049	-2.36602	0.0179807	0.288895	Fam213a	ENSMUSG00000021792.15	N
31.5132	3.7153	1.56956	2.3671	0.0179283	0.288895	Pdgfra	ENSMUSG00000029231.15	N
47.8406	-1.86909	0.789889	-2.36628	0.0179681	0.288895	Gng3	ENSMUSG00000071658.4	N
237.412	1.05791	0.447492	2.3641	0.0180741	0.289497	Ccdc25	ENSMUSG00000022035.6	N
118.725	-3.46089	1.46386	-2.36422	0.0180682	0.289497	Magel2	ENSMUSG00000056972.6	N
381.374	-1.19303	0.504857	-2.3631	0.018123	0.289864	Celf4	ENSMUSG00000024268.16	N
538.059	-0.710006	0.300914	-2.3595	0.0182998	0.291355	Tmem50b	ENSMUSG00000022964.14	N
25.4689	3.79824	1.60983	2.35941	0.018304	0.291355	Crocc	ENSMUSG00000040860.16	N
9.01882	6.68279	2.83196	2.35978	0.0182859	0.291355	Stab1	ENSMUSG00000042286.13	N
52.4553	4.93213	2.09071	2.35907	0.0183208	0.291355	Penk	ENSMUSG00000045573.9	N
1173.06	-0.711071	0.301675	-2.35708	0.0184194	0.292506	Chchd6	ENSMUSG00000030086.16	N
423.869	0.804207	0.341501	2.35492	0.0185267	0.292544	Phax	ENSMUSG00000008301.11	N
60.8675	1.87704	0.796689	2.35606	0.01847	0.292544	Mtx3	ENSMUSG00000021704.8	N
302.035	0.577313	0.245085	2.35556	0.0184947	0.292544	Cand2	ENSMUSG00000030319.8	N
505.234	0.923574	0.39216	2.35509	0.0185181	0.292544	Armcx2	ENSMUSG00000033436.13	N
57.3843	2.75537	1.17079	2.35343	0.0186012	0.293304	Frmd6	ENSMUSG00000048285.9	N
33.343	2.76484	1.17668	2.34969	0.0187889	0.295846	Tmem243	ENSMUSG00000079659.5	N
53.8311	2.91607	1.24292	2.34613	0.0189692	0.298264	Mif4gd	ENSMUSG00000020743.15	N
401.986	-0.716117	0.305445	-2.34451	0.0190523	0.299069	Mrpl24	ENSMUSG00000019710.13	N
82.6456	2.29639	0.979654	2.34408	0.0190741	0.299069	Lypd6	ENSMUSG00000050447.15	N
32.9484	1.94563	0.830233	2.34348	0.0191048	0.29913	Nfxl1	ENSMUSG00000072889.9	N
192.11	1.42792	0.609589	2.34242	0.019159	0.299557	Nupl1	ENSMUSG00000114797.1	N
183.394	1.03666	0.442675	2.3418	0.0191909	0.299635	Prkag1	ENSMUSG00000067713.6	N
445.975	-0.881357	0.376508	-2.34087	0.0192387	0.299963	Rab8a	ENSMUSG00000003037.16	N
107.842	2.23636	0.956346	2.33844	0.0193643	0.301498	Zfp27	ENSMUSG00000062040.14	N
572.377	0.885916	0.378976	2.33766	0.0194049	0.301593	Sf3a1	ENSMUSG00000002129.11	N
259.309	-0.830893	0.355495	-2.33728	0.0194244	0.301593	Ptov1	ENSMUSG00000038502.16	N
81.6787	-3.05182	1.30669	-2.33554	0.0195153	0.302581	Cep350	ENSMUSG00000033671.18	N
12.9959	6.36507	2.7304	2.33118	0.0197437	0.304851	Rbpms	ENSMUSG00000031586.16	N
17.0548	-3.97866	1.70603	-2.33211	0.0196949	0.304851	Wdr44	ENSMUSG00000036769.14	N
113.356	1.86502	0.79995	2.33142	0.0197312	0.304851	Zfp644	ENSMUSG00000049606.16	N
1063.43	-0.309554	0.132907	-2.3291	0.019854	0.306131	Caprin1	ENSMUSG00000027184.14	N
74.7096	-2.33816	1.00482	-2.32695	0.0199679	0.307462	Lipt2	ENSMUSG00000030725.4	N
14.9663	6.38475	2.74751	2.32383	0.0201346	0.309601	Vat1l	ENSMUSG00000046844.6	N
293.907	1.59259	0.685935	2.32179	0.0202444	0.310433	Nbea	ENSMUSG00000027799.12	N
14.6465	6.31196	2.71812	2.32218	0.0202232	0.310433	Cpped1	ENSMUSG00000065979.12	N
54.7547	3.60775	1.55529	2.31967	0.0203589	0.31048	Lhfp	ENSMUSG00000048332.13	N
191.907	-1.04468	0.450063	-2.32118	0.0202772	0.31048	Cttnbp2nl	ENSMUSG00000062127.11	N
118.014	-1.69425	0.730201	-2.32026	0.0203271	0.31048	Rasal2	ENSMUSG00000070565.11	N
29.1773	-3.59998	1.55175	-2.31995	0.0203438	0.31048	Mirt1	ENSMUSG00000097636.7	N
40.7016	-4.03961	1.74291	-2.31774	0.0204633	0.311221	Gla	ENSMUSG00000031266.6	N
265.58	-1.09601	0.472784	-2.3182	0.0204383	0.311221	Map2k2	ENSMUSG00000035027.18	N
211.273	-1.17314	0.506436	-2.31646	0.0205331	0.311856	Bloc1s6	ENSMUSG00000005804.14	N
26.3279	5.7649	2.48993	2.31529	0.0205973	0.312407	Nlrc3	ENSMUSG00000049871.13	N
14.9069	-4.52335	1.95503	-2.3137	0.0206842	0.31245	Dhx34	ENSMUSG00000006019.15	N
45.2135	-3.21005	1.38681	-2.31469	0.0206296	0.31245	Edrf1	ENSMUSG00000039990.16	N
124.701	2.10561	0.910064	2.3137	0.0206842	0.31245	Rnf157	ENSMUSG00000052949.14	N
52.1515	2.63396	1.13947	2.31156	0.0208019	0.313802	Foxo1	ENSMUSG00000044167.6	N
245.97	-1.05466	0.456728	-2.30916	0.0209347	0.315379	Mrpl38	ENSMUSG00000020775.13	N
15.4082	6.22043	2.69571	2.30753	0.0210253	0.31589	Stambpl1	ENSMUSG00000024776.17	N
167.67	-1.27175	0.551126	-2.30755	0.0210241	0.31589	Palm	ENSMUSG00000035863.14	N
145.389	1.64769	0.714536	2.30596	0.021113	0.31678	Slc25a14	ENSMUSG00000031105.16	N
81.8	1.82421	0.79184	2.30377	0.0212357	0.317916	Plekha3	ENSMUSG00000002733.8	N
42.5949	3.14742	1.36631	2.30359	0.0212458	0.317916	Aasdh	ENSMUSG00000055923.16	N
22.4407	4.30821	1.87137	2.30216	0.0213259	0.318162	Slc2a8	ENSMUSG00000026791.14	N
60.1267	-2.11972	0.920636	-2.30245	0.0213099	0.318162	Sh2b1	ENSMUSG00000030733.10	N
32.5182	8.05799	3.50077	2.30178	0.0213478	0.318162	Gypa	ENSMUSG00000051839.7	N
45.3446	2.11256	0.918155	2.30088	0.0213985	0.318492	Nek1	ENSMUSG00000031644.19	N
459.796	0.728685	0.316869	2.29964	0.0214687	0.319111	Arhgap21	ENSMUSG00000036591.15	N
166.593	-1.35424	0.589101	-2.29883	0.0215148	0.319279	Polr1e	ENSMUSG00000028318.14	N
14.0933	2.43581	1.05977	2.29843	0.0215373	0.319279	Kctd17	ENSMUSG00000033287.15	N
14.4109	5.06289	2.20448	2.29664	0.0216393	0.320365	Slitrk1	ENSMUSG00000075478.3	N
210.388	1.42546	0.620969	2.29555	0.0217017	0.320862	Dgcr14	ENSMUSG00000003527.8	N
17.4173	5.97084	2.60291	2.29391	0.0217957	0.321826	Pcolce	ENSMUSG00000029718.14	N
12.6926	5.82542	2.54112	2.29246	0.0218792	0.32214	Fam122b	ENSMUSG00000036022.15	N
43.4111	2.1456	0.935734	2.29296	0.0218502	0.32214	Rcor3	ENSMUSG00000037395.15	N
254.639	-0.978392	0.426866	-2.29203	0.0219037	0.32214	Spen	ENSMUSG00000040761.16	N
362.316	-0.921118	0.402624	-2.28779	0.0221499	0.32231	Ewsr1	ENSMUSG00000009079.16	N
111.621	-1.95249	0.852439	-2.29047	0.021994	0.32231	Klhl28	ENSMUSG00000020948.9	N
49.4143	2.06847	0.905481	2.28438	0.0223489	0.32231	Pde10a	ENSMUSG00000023868.15	N
19.4596	3.18001	1.38809	2.29093	0.0219677	0.32231	Sfxn2	ENSMUSG00000025036.6	N
183.547	-1.72605	0.755369	-2.28504	0.0223107	0.32231	Sbds	ENSMUSG00000025337.10	N
78.8015	2.12305	0.928514	2.2865	0.0222247	0.32231	Bcl2l11	ENSMUSG00000027381.16	N
110.721	1.52622	0.667271	2.28726	0.0221807	0.32231	Osbpl9	ENSMUSG00000028559.17	N
317.577	-0.928086	0.406251	-2.28451	0.0223413	0.32231	Mecr	ENSMUSG00000028910.12	N
371.08	-1.44375	0.631306	-2.28692	0.0222005	0.32231	Vamp3	ENSMUSG00000028955.3	N
27.6941	2.18289	0.9535	2.28935	0.0220593	0.32231	Agk	ENSMUSG00000029916.11	N
472.177	-0.701104	0.306502	-2.28744	0.0221702	0.32231	Bahcc1	ENSMUSG00000039741.15	N
57.0397	-2.02796	0.886014	-2.28885	0.0220879	0.32231	Adprhl2	ENSMUSG00000042558.16	N
79.7138	-2.69922	1.17965	-2.28815	0.0221286	0.32231	Cthrc1	ENSMUSG00000054196.7	N
16.0507	5.85791	2.56302	2.28555	0.0222809	0.32231	Tac1	ENSMUSG00000061762.12	N
11.8655	4.87081	2.132	2.28462	0.0223352	0.32231	AI429214	ENSMUSG00000074384.4	N
103.279	1.23844	0.542251	2.28389	0.0223782	0.322315	Tceanc2	ENSMUSG00000028619.15	N
152.927	1.59843	0.700436	2.28205	0.0224865	0.323458	4833420G17Rik	ENSMUSG00000062822.8	N
233.996	-1.18509	0.519838	-2.27972	0.0226242	0.325018	Alkbh6	ENSMUSG00000042831.13	N
470.383	0.884103	0.388302	2.27684	0.0227957	0.327061	Gt(ROSA)26Sor	ENSMUSG00000086429.9	N
14.4437	5.84777	2.56959	2.27576	0.0228602	0.327566	A730011C13Rik	ENSMUSG00000084846.1	N
11.3806	6.12647	2.69543	2.27291	0.0230316	0.329597	Rab26	ENSMUSG00000079657.10	N
94.033	-1.62779	0.716339	-2.27238	0.0230638	0.329635	Fam57b	ENSMUSG00000058966.13	N
251.134	1.48998	0.658052	2.26423	0.0235599	0.330593	Hbp1	ENSMUSG00000002996.17	N
340.177	1.13696	0.502195	2.26397	0.0235757	0.330593	Snrnp200	ENSMUSG00000003660.10	N
10.9247	5.77925	2.55221	2.26441	0.0235488	0.330593	Tmbim1	ENSMUSG00000006301.17	N
235.555	-1.89456	0.836483	-2.26491	0.0235179	0.330593	Syn2	ENSMUSG00000009394.13	N
55.842	-3.79052	1.67087	-2.26859	0.0232934	0.330593	Fam160b2	ENSMUSG00000022095.9	N
44.016	1.79946	0.794019	2.26627	0.0234351	0.330593	Myh9	ENSMUSG00000022443.16	N
56.3578	2.31757	1.02326	2.26488	0.0235199	0.330593	Kdm4c	ENSMUSG00000028397.13	N
85.6186	3.42395	1.50818	2.27025	0.0231925	0.330593	Trp73	ENSMUSG00000029026.16	N
14.9122	4.22583	1.86361	2.26755	0.0233568	0.330593	BC026585	ENSMUSG00000033488.11	N
1387.86	-0.423727	0.186876	-2.26743	0.0233642	0.330593	BC031181	ENSMUSG00000036299.4	N
12.2875	-4.66785	2.05797	-2.26818	0.0233181	0.330593	Zfp503	ENSMUSG00000039081.10	N
66.4646	2.83397	1.25124	2.26493	0.0235169	0.330593	Creg1	ENSMUSG00000040713.12	N
1161.18	-0.859873	0.378971	-2.26897	0.0232704	0.330593	Usp42	ENSMUSG00000051306.7	N
271.018	-1.58092	0.697937	-2.26514	0.0235041	0.330593	Dph6	ENSMUSG00000057147.13	N
367.124	-1.1117	0.490774	-2.2652	0.0235002	0.330593	Faap20	ENSMUSG00000073684.13	N
70.802	-2.07965	0.918832	-2.26336	0.0236137	0.33071	Tmem189	ENSMUSG00000090213.1	N
18.2006	6.22042	2.74933	2.26252	0.0236651	0.331015	Ifitm1	ENSMUSG00000025491.14	N
27.4199	-4.5498	2.0122	-2.26111	0.0237523	0.331818	Cdk5rap1	ENSMUSG00000027487.11	N
253.086	-2.99867	1.32685	-2.26	0.0238215	0.332182	Unc79	ENSMUSG00000021198.16	N
29.5272	2.72504	1.20617	2.25925	0.0238678	0.332182	Slc7a5	ENSMUSG00000040010.10	N
89.0016	2.74713	1.21584	2.25945	0.0238554	0.332182	Zfp952	ENSMUSG00000053390.15	N
1986.54	-0.426389	0.188804	-2.25836	0.023923	0.332536	Atp5d	ENSMUSG00000003072.15	N
561.659	-0.800504	0.354625	-2.25732	0.0239878	0.333021	Eftud2	ENSMUSG00000020929.14	N
119.199	2.07223	0.918542	2.256	0.0240706	0.333337	Phf13	ENSMUSG00000047777.9	N
15.7873	6.67955	2.96204	2.25505	0.0241301	0.333337	Ptprt	ENSMUSG00000053141.16	N
13.9684	2.42961	1.07729	2.25531	0.0241139	0.333337	Fnip2	ENSMUSG00000061175.11	N
44.8176	-3.48388	1.54468	-2.2554	0.0241082	0.333337	Nrxn3	ENSMUSG00000066392.11	N
24.8653	-4.31857	1.91673	-2.2531	0.0242531	0.334207	Ercc2	ENSMUSG00000030400.17	N
119.088	-1.26118	0.559706	-2.25329	0.024241	0.334207	Pxylp1	ENSMUSG00000043587.15	N
151.942	-1.55232	0.689739	-2.25059	0.0244113	0.335491	Ankhd1	ENSMUSG00000024483.18	N
21.9178	-4.003	1.77866	-2.25057	0.0244127	0.335491	Bicral	ENSMUSG00000036568.6	N
14.7818	-5.78788	2.57217	-2.2502	0.0244365	0.335491	Galntl6	ENSMUSG00000096914.3	N
40.8786	2.1966	0.977313	2.24759	0.0246022	0.33735	Gja1	ENSMUSG00000050953.10	N
77.6783	-2.27185	1.01204	-2.24482	0.0247798	0.338673	Fbxo9	ENSMUSG00000001366.14	N
93.8968	-2.01585	0.898065	-2.24466	0.0247898	0.338673	Lrp1	ENSMUSG00000040249.15	N
10.646	5.22051	2.32506	2.24532	0.0247477	0.338673	Gm21814	ENSMUSG00000096299.3	N
164.052	-1.89761	0.846464	-2.24181	0.0249736	0.339056	Hcfc2	ENSMUSG00000020246.13	N
18.1009	3.91143	1.74534	2.24107	0.0250214	0.339056	Smtn	ENSMUSG00000020439.17	N
103.703	-1.77274	0.791113	-2.24082	0.0250378	0.339056	Txndc11	ENSMUSG00000022498.16	N
67.1955	2.7372	1.2203	2.24306	0.0248931	0.339056	Tuba4a	ENSMUSG00000026202.13	N
48.5299	-1.50842	0.672687	-2.24239	0.0249364	0.339056	Prmt3	ENSMUSG00000030505.17	N
13.24	-5.74205	2.56137	-2.24179	0.0249749	0.339056	Gk5	ENSMUSG00000041440.18	N
30.7234	1.95636	0.872339	2.24266	0.0249189	0.339056	Zfp787	ENSMUSG00000046792.8	N
142.087	-1.96727	0.878065	-2.24046	0.0250612	0.339056	Pygo2	ENSMUSG00000047824.13	N
134.772	-1.2737	0.568949	-2.23868	0.0251767	0.339968	Xrcc5	ENSMUSG00000026187.8	N
12.6483	5.75742	2.57202	2.23848	0.0251896	0.339968	1810010H24Rik	ENSMUSG00000078607.5	N
168.514	0.962944	0.430907	2.23469	0.0254378	0.342489	Phospho2	ENSMUSG00000027088.10	N
14.6578	-6.39581	2.86188	-2.23482	0.0254289	0.342489	Hmcn1	ENSMUSG00000066842.18	N
338.616	0.919101	0.41164	2.23278	0.0255637	0.343154	Acbd6	ENSMUSG00000033701.13	N
56.1366	-1.96197	0.878461	-2.23342	0.0255212	0.343154	Golgb1	ENSMUSG00000034243.16	N
19.1759	-3.84023	1.72042	-2.23215	0.025605	0.343154	Cacna1a	ENSMUSG00000034656.17	N
286.452	1.39114	0.623251	2.23207	0.0256103	0.343154	Tmem120a	ENSMUSG00000039886.8	N
645.585	0.816789	0.366044	2.2314	0.0256549	0.343339	Clk4	ENSMUSG00000020385.16	N
24.9034	-1.31981	0.592415	-2.22785	0.0258902	0.343894	Pgam1	ENSMUSG00000011752.6	N
235.974	1.45575	0.653092	2.22902	0.0258128	0.343894	Eif2b3	ENSMUSG00000028683.14	N
759.218	-0.925915	0.415616	-2.22781	0.0258929	0.343894	Psmf1	ENSMUSG00000032869.15	N
13.8875	-3.86142	1.73318	-2.22793	0.0258849	0.343894	Maff	ENSMUSG00000042622.13	N
85.7473	-2.04886	0.919985	-2.22706	0.0259432	0.343894	1600012H06Rik	ENSMUSG00000050088.9	N
81.3237	1.58851	0.712559	2.2293	0.0257942	0.343894	Cox16	ENSMUSG00000091803.7	N
12.1142	-5.25347	2.3576	-2.22831	0.0258599	0.343894	6330415B21Rik	ENSMUSG00000108077.1	N
16.314	-5.32293	2.38986	-2.2273	0.0259271	0.343894	AC156016.2	ENSMUSG00000115082.1	N
43.6671	-4.51655	2.029	-2.226	0.0260142	0.344425	Chst14	ENSMUSG00000074916.5	N
210.148	-1.04446	0.469553	-2.22437	0.0261234	0.345301	Satb1	ENSMUSG00000023927.15	N
139.717	-1.97629	0.888582	-2.22409	0.0261423	0.345301	Fam78b	ENSMUSG00000060568.14	N
14.4298	-6.67041	3.00322	-2.22109	0.0263452	0.347032	Acap1	ENSMUSG00000001588.12	N
66.6777	1.68306	0.757578	2.22164	0.0263078	0.347032	Laptm4a	ENSMUSG00000020585.4	N
202.419	1.22903	0.553425	2.22077	0.0263667	0.347032	1500011B03Rik	ENSMUSG00000072694.7	N
119.641	-2.50728	1.13061	-2.21764	0.0265797	0.349283	Hif3a	ENSMUSG00000004328.15	N
100.165	1.46122	0.659272	2.21642	0.0266631	0.349283	Gdap1l1	ENSMUSG00000017943.15	N
128.146	2.90809	1.31166	2.21711	0.0266158	0.349283	Lnpep	ENSMUSG00000023845.6	N
593.426	1.07505	0.484948	2.21683	0.0266345	0.349283	Wdr7	ENSMUSG00000040560.9	N
532.097	-0.786949	0.355474	-2.2138	0.0268424	0.350552	Ufd1	ENSMUSG00000005262.12	N
53.5436	2.29416	1.03638	2.21363	0.0268543	0.350552	Tmbim4	ENSMUSG00000020225.10	N
383.637	-1.1458	0.517399	-2.21453	0.0267924	0.350552	Ten1	ENSMUSG00000020778.12	N
368.202	-0.865506	0.39165	-2.2099	0.0271123	0.351311	Ccdc12	ENSMUSG00000019659.8	N
88.2997	3.2703	1.47956	2.21031	0.0270835	0.351311	Gtse1	ENSMUSG00000022385.10	N
71.4171	-1.38529	0.626746	-2.21028	0.0270856	0.351311	Slc29a1	ENSMUSG00000023942.15	N
32.8529	4.03981	1.82763	2.21041	0.027077	0.351311	Thada	ENSMUSG00000024251.9	N
132.85	-1.50196	0.678924	-2.21226	0.0269485	0.351311	Cmtr2	ENSMUSG00000046441.5	N
93.7917	2.94253	1.3317	2.2096	0.027133	0.351311	Sema5b	ENSMUSG00000052133.16	N
25.6789	-3.2603	1.47549	-2.20963	0.0271306	0.351311	Gnai1	ENSMUSG00000057614.6	N
101.188	2.45573	1.1122	2.20799	0.0272447	0.352348	St3gal5	ENSMUSG00000056091.12	N
20.6859	2.60409	1.18057	2.20579	0.0273984	0.353925	Fam199x	ENSMUSG00000042595.7	N
10.5602	4.38507	1.98881	2.20487	0.0274634	0.354354	Gm43031	ENSMUSG00000106535.1	N
12.565	-4.44021	2.01651	-2.20193	0.0276702	0.35631	Ripk2	ENSMUSG00000041135.15	N
16.6701	-5.00107	2.27135	-2.20181	0.0276789	0.35631	Gm26881	ENSMUSG00000096974.2	N
126.731	-1.72338	0.78334	-2.20005	0.0278036	0.356564	Insig2	ENSMUSG00000003721.14	N
301.062	1.52185	0.691836	2.19972	0.0278266	0.356564	Cbfb	ENSMUSG00000031885.14	N
73.1563	-2.68729	1.22112	-2.20068	0.027759	0.356564	Mios	ENSMUSG00000042447.13	N
15.7679	4.5004	2.04515	2.20053	0.0277696	0.356564	Snhg11	ENSMUSG00000044349.15	N
11.915	-5.61682	2.55426	-2.199	0.0278779	0.356765	Syde1	ENSMUSG00000032714.6	N
185.077	-1.52369	0.693026	-2.1986	0.0279062	0.356765	Wdr11	ENSMUSG00000042055.13	N
346.743	0.896704	0.408225	2.19659	0.0280496	0.35792	Stx12	ENSMUSG00000028879.4	N
27.097	1.54284	0.702715	2.19554	0.028125	0.35792	Uchl4	ENSMUSG00000035337.3	N
15.4315	5.6233	2.56122	2.19555	0.0281239	0.35792	Rras	ENSMUSG00000038387.9	N
354.75	-0.604369	0.275162	-2.19641	0.0280624	0.35792	Itpa	ENSMUSG00000074797.11	N
18.6408	-6.58095	2.99872	-2.19459	0.0281931	0.358377	Cd109	ENSMUSG00000046186.8	N
394.798	0.705918	0.321872	2.19317	0.0282953	0.358858	Rnf38	ENSMUSG00000035696.15	N
8.88014	-5.27518	2.40495	-2.19347	0.0282735	0.358858	Cdh12	ENSMUSG00000040452.9	N
9.33566	4.78728	2.18351	2.19247	0.0283457	0.359088	Clec11a	ENSMUSG00000004473.10	N
104.218	-1.62346	0.741035	-2.1908	0.0284662	0.359797	Elac2	ENSMUSG00000020549.14	N
287.654	-1.09602	0.500283	-2.19081	0.0284656	0.359797	Smg1	ENSMUSG00000030655.15	N
218.128	1.41468	0.645869	2.19035	0.0284991	0.359805	Fam76b	ENSMUSG00000037808.13	N
129.589	1.66868	0.762781	2.18763	0.0286964	0.359918	Dhx16	ENSMUSG00000024422.14	N
132.292	-0.98072	0.448408	-2.18712	0.028734	0.359918	Cyfip1	ENSMUSG00000030447.15	N
13.2693	4.75818	2.17491	2.18776	0.0286873	0.359918	Dock6	ENSMUSG00000032198.9	N
42.6098	-2.53124	1.15614	-2.1894	0.0285681	0.359918	Tle3	ENSMUSG00000032280.16	N
230.874	-1.40823	0.643577	-2.18813	0.0286602	0.359918	Mvk	ENSMUSG00000041939.14	N
239.531	1.35739	0.620194	2.18865	0.0286223	0.359918	Gas1	ENSMUSG00000052957.8	N
12.8265	7.21541	3.29877	2.18731	0.0287201	0.359918	Itpripl2	ENSMUSG00000095115.2	N
840.707	-0.745022	0.340757	-2.18637	0.0287883	0.360193	Polr2f	ENSMUSG00000033020.6	N
10.209	6.32142	2.89251	2.18545	0.0288562	0.360263	Zfp609	ENSMUSG00000040524.9	N
18.296	-5.83185	2.66854	-2.18541	0.0288586	0.360263	Pnldc1	ENSMUSG00000073460.4	N
31.903	2.52317	1.15595	2.18277	0.0290529	0.360721	Csmd2	ENSMUSG00000028804.20	N
49.8836	3.32915	1.5251	2.18291	0.0290424	0.360721	Szt2	ENSMUSG00000033253.18	N
494.715	0.444676	0.203726	2.18271	0.029057	0.360721	Ddx1	ENSMUSG00000037149.10	N
525.114	0.940745	0.430666	2.1844	0.028933	0.360721	Proser1	ENSMUSG00000049504.12	N
121.615	1.78276	0.816402	2.18368	0.0289855	0.360721	Arih2	ENSMUSG00000064145.12	N
69.3515	1.81309	0.830983	2.18186	0.0291197	0.360997	Rab4a	ENSMUSG00000019478.16	N
20.9014	-6.78212	3.10888	-2.18153	0.029144	0.360997	Six3os1	ENSMUSG00000093460.9	N
1178.83	-0.487881	0.223718	-2.18078	0.0291996	0.361284	Gng2	ENSMUSG00000043004.13	N
603.608	0.59391	0.272966	2.17576	0.029573	0.361473	Anapc1	ENSMUSG00000014355.10	N
145.943	-1.34981	0.621447	-2.17204	0.0298527	0.361473	Vps53	ENSMUSG00000017288.15	N
1440.33	-0.524851	0.241541	-2.17293	0.0297855	0.361473	Atp6v1e1	ENSMUSG00000019210.10	N
411.511	-1.652	0.760016	-2.17364	0.0297323	0.361473	Zhx1	ENSMUSG00000022361.14	N
19.3669	3.13051	1.44165	2.17148	0.0298948	0.361473	Zfp51	ENSMUSG00000023892.7	N
11.3023	7.34427	3.38217	2.17147	0.0298957	0.361473	Aif1	ENSMUSG00000024397.14	N
430.13	-0.918781	0.421569	-2.17943	0.0292997	0.361473	Cplx2	ENSMUSG00000025867.8	N
66.1336	2.30831	1.0599	2.17786	0.0294167	0.361473	Harbi1	ENSMUSG00000027243.8	N
88.5494	-1.44098	0.663218	-2.17272	0.0298015	0.361473	Ccnc	ENSMUSG00000028252.20	N
458.717	0.80616	0.370342	2.1768	0.0294955	0.361473	Diablo	ENSMUSG00000029433.15	N
379.2	-0.817331	0.375542	-2.1764	0.029525	0.361473	Fam168a	ENSMUSG00000029461.17	N
63.7645	-1.85977	0.855454	-2.17402	0.0297038	0.361473	Slitrk5	ENSMUSG00000033214.10	N
17.3814	7.46706	3.4374	2.1723	0.029833	0.361473	Rac2	ENSMUSG00000033220.6	N
11.5012	-5.37903	2.47616	-2.17233	0.029831	0.361473	Ano4	ENSMUSG00000035189.16	N
33.7689	-4.42189	2.03616	-2.17167	0.0298803	0.361473	Col16a1	ENSMUSG00000040690.15	N
28.1615	-5.24131	2.41217	-2.17286	0.0297905	0.361473	Nxpe4	ENSMUSG00000044229.9	N
12.9462	6.52722	3.00272	2.17377	0.0297226	0.361473	Olfr71	ENSMUSG00000046450.3	N
26.8262	3.07363	1.41384	2.17395	0.0297089	0.361473	Cyp2j6	ENSMUSG00000052914.4	N
1379.74	-0.86226	0.395992	-2.17747	0.0294457	0.361473	Rlim	ENSMUSG00000056537.11	N
11.1202	7.34626	3.37816	2.17463	0.0296577	0.361473	1700040D17Rik	ENSMUSG00000097515.2	N
16.2892	2.81722	1.29587	2.174	0.0297053	0.361473	Gm43201	ENSMUSG00000104852.1	N
40.624	-2.68862	1.23904	-2.16992	0.0300126	0.361963	Cuedc1	ENSMUSG00000018378.13	N
238.368	0.667791	0.307788	2.16965	0.0300337	0.361963	Serp1	ENSMUSG00000027808.8	N
112.733	1.62474	0.748801	2.16979	0.0300231	0.361963	Smad1	ENSMUSG00000031681.16	N
361.612	0.92523	0.426772	2.16797	0.0301606	0.363045	Mkln1	ENSMUSG00000025609.15	N
620.621	-1.20186	0.554463	-2.16761	0.0301886	0.363045	Tcf20	ENSMUSG00000041852.14	N
47.0186	-2.62069	1.21073	-2.16455	0.0304219	0.363497	Sh3gl1	ENSMUSG00000003200.9	N
273.232	1.25235	0.578523	2.16474	0.0304077	0.363497	Coq6	ENSMUSG00000021235.13	N
83.6212	-1.14184	0.527403	-2.16501	0.0303866	0.363497	Magee1	ENSMUSG00000031227.8	N
121.415	1.7264	0.797416	2.16499	0.0303883	0.363497	Eif4ebp1	ENSMUSG00000031490.6	N
176.376	1.29636	0.598522	2.16594	0.030316	0.363497	Dna2	ENSMUSG00000036875.15	N
28.641	6.12438	2.82918	2.16472	0.030409	0.363497	D730003I15Rik	ENSMUSG00000073478.6	N
618.598	-0.770957	0.356476	-2.16272	0.030563	0.364334	Plxnb2	ENSMUSG00000036606.16	N
97.0031	-0.96372	0.445678	-2.16237	0.0305899	0.364334	A930005H10Rik	ENSMUSG00000054426.11	N
33.8745	4.05503	1.87524	2.16241	0.0305867	0.364334	2210408I21Rik	ENSMUSG00000071252.6	N
146.331	1.85489	0.858689	2.16015	0.0307613	0.365984	Gdap1	ENSMUSG00000025777.8	N
357.781	-1.18323	0.547877	-2.15966	0.0307989	0.366041	Sssca1	ENSMUSG00000079478.8	N
222.771	1.30317	0.603651	2.15882	0.0308643	0.366427	Apbb2	ENSMUSG00000029207.16	N
530.055	-0.857607	0.398596	-2.15157	0.0314314	0.368333	Lrrc59	ENSMUSG00000020869.8	N
131.669	1.8719	0.869448	2.15298	0.0313205	0.368333	Nova1	ENSMUSG00000021047.7	N
778.497	-1.0141	0.470614	-2.15484	0.0311747	0.368333	Pitrm1	ENSMUSG00000021193.10	N
37.2365	-4.3652	2.02872	-2.1517	0.0314207	0.368333	Prph	ENSMUSG00000023484.13	N
270.645	-0.95715	0.444659	-2.15255	0.0313542	0.368333	Pak1	ENSMUSG00000030774.13	N
41.4395	-3.72949	1.73327	-2.1517	0.0314206	0.368333	Trim45	ENSMUSG00000033233.17	N
9.71152	-5.57508	2.59152	-2.15128	0.0314544	0.368333	Naalad2	ENSMUSG00000043943.14	N
54.8611	3.46144	1.60819	2.15238	0.0313674	0.368333	Adamts12	ENSMUSG00000047497.10	N
12.168	5.40774	2.508	2.15619	0.0310685	0.368333	4930579K19Rik	ENSMUSG00000051074.4	N
73.3332	1.8741	0.870149	2.15377	0.0312586	0.368333	Alms1	ENSMUSG00000063810.7	N
72.6534	2.99573	1.39238	2.15151	0.0314358	0.368333	Kcnb2	ENSMUSG00000092083.4	N
20.3193	3.8186	1.77331	2.15338	0.0312888	0.368333	2610020C07Rik	ENSMUSG00000097537.1	N
16.6949	-4.66155	2.16419	-2.15394	0.0312446	0.368333	Igip	ENSMUSG00000110185.1	N
37.3297	2.36799	1.10191	2.14898	0.0316358	0.370069	E2f6	ENSMUSG00000057469.8	N
22.5028	-4.69095	2.18592	-2.14598	0.0318747	0.371162	Aldh1a2	ENSMUSG00000013584.5	N
222.142	-0.659185	0.30727	-2.1453	0.031929	0.371162	Socs2	ENSMUSG00000020027.18	N
383.953	-0.946366	0.440996	-2.14597	0.0318751	0.371162	Ebpl	ENSMUSG00000021928.9	N
2248.24	0.320067	0.149191	2.14535	0.0319247	0.371162	Sec11a	ENSMUSG00000025724.12	N
1338.7	-0.347838	0.162084	-2.14603	0.0318708	0.371162	Psmd8	ENSMUSG00000030591.17	N
20.3419	4.36842	2.03481	2.14684	0.0318059	0.371162	Wipf1	ENSMUSG00000075284.10	N
1333.6	-0.501452	0.233967	-2.14326	0.0320921	0.371859	Bcas2	ENSMUSG00000005687.14	N
38.8981	-3.56977	1.66536	-2.14354	0.0320694	0.371859	Lamp5	ENSMUSG00000027270.14	N
10.8038	5.60157	2.61403	2.14288	0.0321224	0.371859	Rassf8	ENSMUSG00000030259.12	N
141.701	1.72809	0.80633	2.14316	0.0321004	0.371859	Hs3st1	ENSMUSG00000051022.7	N
120.164	1.26303	0.590655	2.13835	0.0324884	0.375706	1110038F14Rik	ENSMUSG00000063236.5	N
257.638	-1.09962	0.514351	-2.13787	0.0325272	0.375765	Rab18	ENSMUSG00000073639.5	N
21.7729	-6.10901	2.85994	-2.13606	0.0326742	0.377072	Gm26625	ENSMUSG00000097138.1	N
55.3805	2.11969	0.992792	2.13508	0.0327543	0.377216	Cmip	ENSMUSG00000034390.16	N
31.7549	-2.7176	1.27282	-2.1351	0.0327525	0.377216	Bmpr1b	ENSMUSG00000052430.15	N
12.2645	5.35207	2.5075	2.13442	0.0328082	0.377446	Alpk1	ENSMUSG00000028028.11	N
19.148	-6.60783	3.0977	-2.13314	0.0329134	0.378266	Tmem220	ENSMUSG00000050270.12	N
43.5142	-2.3775	1.11528	-2.13175	0.0330276	0.379188	Plbd2	ENSMUSG00000029598.12	N
392.369	-0.628685	0.295272	-2.12918	0.0332396	0.379301	Ap1s1	ENSMUSG00000004849.14	N
716.099	0.521661	0.245009	2.12915	0.0332416	0.379301	Eny2	ENSMUSG00000022338.7	N
9.72447	4.32014	2.02763	2.13063	0.0331195	0.379301	0610009O20Rik	ENSMUSG00000024442.5	N
396.244	-1.19092	0.55884	-2.13106	0.0330839	0.379301	Fndc4	ENSMUSG00000038552.14	N
45.7103	2.26064	1.06157	2.12952	0.0332115	0.379301	Lmcd1	ENSMUSG00000057604.9	N
14.2862	-4.66388	2.18974	-2.12988	0.0331815	0.379301	Ntng1	ENSMUSG00000059857.15	N
26.4515	4.89796	2.30198	2.12771	0.0333607	0.380271	Rbpms2	ENSMUSG00000032387.15	N
332.718	0.898974	0.422598	2.12726	0.0333987	0.380315	Rnaseh2b	ENSMUSG00000021932.13	N
21.5016	-3.31489	1.55897	-2.12633	0.0334755	0.380801	Pptc7	ENSMUSG00000038582.15	N
622.139	0.591774	0.278464	2.12513	0.0335754	0.381221	Exoc3	ENSMUSG00000034152.6	N
241.299	1.30878	0.615876	2.12507	0.0335809	0.381221	Fto	ENSMUSG00000055932.15	N
71.7175	1.53963	0.725029	2.12354	0.0337088	0.381508	Pisd	ENSMUSG00000023452.18	N
243.783	0.961773	0.452783	2.12414	0.0336585	0.381508	Gls	ENSMUSG00000026103.14	N
286.245	-1.00406	0.472823	-2.12354	0.0337088	0.381508	Ptp4a2	ENSMUSG00000028788.14	N
346.668	0.676296	0.318794	2.12142	0.0338863	0.38217	Cmc2	ENSMUSG00000014633.15	N
58.1672	1.99047	0.938264	2.12144	0.0338847	0.38217	Rufy2	ENSMUSG00000020070.18	N
413.907	-0.985429	0.464607	-2.121	0.0339222	0.38217	Cnot8	ENSMUSG00000020515.13	N
41.2772	2.43737	1.14927	2.1208	0.0339387	0.38217	Scamp5	ENSMUSG00000040722.7	N
18.2571	-6.99776	3.29775	-2.12198	0.0338392	0.38217	Slc8a3	ENSMUSG00000079055.10	N
44.4252	-1.67812	0.791978	-2.1189	0.0340989	0.38343	Iqsec1	ENSMUSG00000034312.14	N
10.5656	6.6031	3.11664	2.11866	0.0341193	0.38343	Slc45a1	ENSMUSG00000039838.11	N
33.5468	3.70576	1.74951	2.11817	0.0341605	0.383506	Tnip1	ENSMUSG00000020400.17	N
541.535	-0.696457	0.328893	-2.11758	0.0342105	0.383681	Astn1	ENSMUSG00000026587.15	N
127.268	-0.941661	0.445047	-2.11587	0.034356	0.384781	Arih1	ENSMUSG00000025234.11	N
12.2136	-5.55024	2.62346	-2.11561	0.0343777	0.384781	Rwdd2a	ENSMUSG00000032417.10	N
356.546	2.35699	1.1145	2.11484	0.0344432	0.384881	Nelfcd	ENSMUSG00000016253.12	N
9.6205	6.26457	2.96239	2.1147	0.0344556	0.384881	Cxcl14	ENSMUSG00000021508.11	N
259.862	-0.963039	0.455597	-2.11379	0.0345329	0.385358	Psme1	ENSMUSG00000022216.17	N
15.0364	5.68252	2.69214	2.11078	0.0347912	0.387465	4930552P12Rik	ENSMUSG00000097632.1	N
26.3252	-5.39567	2.55613	-2.11087	0.0347835	0.387465	Gm42879	ENSMUSG00000106590.1	N
193.852	0.917893	0.434948	2.11035	0.0348282	0.38749	Lcorl	ENSMUSG00000015882.17	N
1549.94	0.478076	0.226662	2.1092	0.0349273	0.388204	Trappc1	ENSMUSG00000049299.14	N
126.531	-1.78337	0.846154	-2.10762	0.0350641	0.389337	Tmem97	ENSMUSG00000037278.9	N
10.0815	6.67052	3.16841	2.10532	0.0352632	0.391158	Gm42798	ENSMUSG00000106717.1	N
323.407	0.843463	0.400981	2.1035	0.035422	0.392529	Cox10	ENSMUSG00000042148.8	N
42.661	2.85545	1.35781	2.10298	0.0354674	0.392642	Hpca	ENSMUSG00000028785.13	N
172.251	1.46151	0.695255	2.10212	0.0355429	0.392816	Stk39	ENSMUSG00000027030.15	N
107.746	2.25975	1.07505	2.102	0.0355536	0.392816	Tmem205	ENSMUSG00000040883.16	N
215.579	-1.77847	0.8478	-2.09774	0.0359279	0.396559	Rab3b	ENSMUSG00000003411.10	N
15.9102	-6.42263	3.06353	-2.09648	0.03604	0.39701	Grid2ip	ENSMUSG00000010825.17	N
56.756	3.35042	1.59802	2.0966	0.0360287	0.39701	Kctd9	ENSMUSG00000034327.17	N
12.5656	-4.98805	2.38068	-2.09522	0.0361515	0.397845	Fads3	ENSMUSG00000024664.4	N
35.6627	7.28771	3.48801	2.08936	0.0366752	0.398107	Pou6f2	ENSMUSG00000009734.18	N
11.0479	-5.0368	2.40484	-2.09445	0.0362203	0.398107	Gng4	ENSMUSG00000021303.14	N
760.55	0.591771	0.283033	2.09082	0.0365446	0.398107	Slc25a17	ENSMUSG00000022404.7	N
74.2921	2.08431	0.997531	2.08947	0.0366655	0.398107	Prpf19	ENSMUSG00000024735.13	N
67.3984	1.81895	0.869771	2.0913	0.0365015	0.398107	Slc25a25	ENSMUSG00000026819.15	N
37.3339	2.65632	1.26911	2.09305	0.0363447	0.398107	Kcnj3	ENSMUSG00000026824.11	N
22.4721	3.40319	1.62809	2.09029	0.0365917	0.398107	Sbf1	ENSMUSG00000036529.17	N
111.122	-1.49932	0.716111	-2.0937	0.0362871	0.398107	Cd3eap	ENSMUSG00000047649.9	N
122.467	-1.20045	0.573752	-2.09228	0.0364138	0.398107	Tmem248	ENSMUSG00000053094.15	N
256.796	-1.33349	0.638044	-2.08997	0.0366203	0.398107	Grwd1	ENSMUSG00000053801.18	N
160	1.26663	0.605875	2.09058	0.0365654	0.398107	Zfp462	ENSMUSG00000060206.11	N
536.999	-1.04607	0.499859	-2.09274	0.0363726	0.398107	D630045J12Rik	ENSMUSG00000063455.16	N
35.9814	-1.37469	0.657173	-2.09183	0.0364539	0.398107	Amd1	ENSMUSG00000075232.5	N
18.2956	6.22362	2.97583	2.09139	0.0364929	0.398107	Pabpc4l	ENSMUSG00000090919.6	N
97.3363	-1.13216	0.542001	-2.08886	0.0367204	0.398209	Gatd1	ENSMUSG00000051007.15	N
3292.19	-0.500092	0.239661	-2.08666	0.0369186	0.399559	Crip2	ENSMUSG00000006356.10	N
82.9931	2.03437	0.975114	2.08629	0.0369524	0.399559	Lyrm1	ENSMUSG00000030922.12	N
23.8058	4.60969	2.2095	2.08631	0.0369507	0.399559	1700102P08Rik	ENSMUSG00000032611.9	N
36.7124	2.91369	1.39696	2.08574	0.0370023	0.399711	Gm36839	ENSMUSG00000113170.1	N
149.82	-2.21904	1.06504	-2.08354	0.0372024	0.399874	Ints2	ENSMUSG00000018068.13	N
408.393	-0.91932	0.440975	-2.08474	0.0370927	0.399874	Pkia	ENSMUSG00000027499.12	N
34.5382	2.79488	1.34163	2.0832	0.0372326	0.399874	Ccdc163	ENSMUSG00000028689.14	N
75.3779	-1.67551	0.803977	-2.08403	0.0371577	0.399874	Clock	ENSMUSG00000029238.11	N
24.5684	-2.42945	1.166	-2.08358	0.0371984	0.399874	Itpkb	ENSMUSG00000038855.10	N
1657.87	-0.429527	0.206095	-2.08413	0.0371487	0.399874	Mcrip1	ENSMUSG00000061111.8	N
23.4462	1.83923	0.884296	2.07988	0.0375363	0.40236	Mrpl10	ENSMUSG00000001445.10	N
274.122	1.26906	0.610148	2.07992	0.0375325	0.40236	Fat3	ENSMUSG00000074505.5	N
579.967	-1.04362	0.502	-2.07893	0.0376242	0.402915	Coa5	ENSMUSG00000026112.7	N
17.8877	4.72037	2.27133	2.07824	0.0376877	0.403208	9330182L06Rik	ENSMUSG00000056004.16	N
1102.07	-0.878734	0.423081	-2.07699	0.0378026	0.403275	Slc25a1	ENSMUSG00000003528.14	N
71.4076	2.14042	1.03017	2.07774	0.0377334	0.403275	Fam210a	ENSMUSG00000038121.6	N
77.497	1.42416	0.685601	2.07724	0.0377798	0.403275	Klf12	ENSMUSG00000072294.5	N
120.879	-1.30544	0.628696	-2.07643	0.0378546	0.403444	Magohb	ENSMUSG00000030188.12	N
160.584	1.3203	0.636296	2.07498	0.0379884	0.403551	Jak1	ENSMUSG00000028530.14	N
69.4568	-2.52628	1.21763	-2.07475	0.0380094	0.403551	Fbxw17	ENSMUSG00000037816.10	N
10.1444	-5.21456	2.51327	-2.07481	0.0380041	0.403551	St6galnac5	ENSMUSG00000039037.5	N
27.2865	-1.79104	0.862923	-2.07555	0.0379354	0.403551	Leng1	ENSMUSG00000078813.3	N
39.2986	3.48015	1.67824	2.07369	0.0381079	0.403827	Pdlim5	ENSMUSG00000028273.15	N
714.752	-0.56112	0.270571	-2.07383	0.0380947	0.403827	Eif1	ENSMUSG00000035530.13	N
246.698	-1.11998	0.540196	-2.07328	0.0381463	0.403851	Mtdh	ENSMUSG00000022255.16	N
10.7917	-5.98376	2.88689	-2.07274	0.0381969	0.404003	Has3	ENSMUSG00000031910.14	N
57.3782	-1.74672	0.843068	-2.07186	0.0382786	0.404483	Utp14a	ENSMUSG00000063785.12	N
629.143	0.7122	0.343893	2.071	0.0383592	0.404568	Syf2	ENSMUSG00000028821.8	N
334.066	1.69325	0.81754	2.07115	0.0383444	0.404568	Zmym3	ENSMUSG00000031310.16	N
56.523	-2.99022	1.44418	-2.07054	0.0384022	0.404639	Ptch1	ENSMUSG00000021466.12	N
659.137	0.700618	0.338753	2.06823	0.0386189	0.405771	St13	ENSMUSG00000022403.14	N
648.997	1.08871	0.526317	2.06854	0.0385896	0.405771	Mob2	ENSMUSG00000025147.7	N
929.007	-0.673114	0.325402	-2.06856	0.038587	0.405771	Eif3f	ENSMUSG00000031029.6	N
30.3473	-3.0412	1.47201	-2.06602	0.0388266	0.406824	0610009L18Rik	ENSMUSG00000043644.4	N
8.7605	-4.05597	1.9632	-2.066	0.0388286	0.406824	Zic3	ENSMUSG00000067860.11	N
125.684	1.44628	0.699834	2.06661	0.0387713	0.406824	Maea	ENSMUSG00000079562.6	N
565.539	-0.649052	0.314286	-2.06516	0.0389076	0.406887	Mrpl40	ENSMUSG00000022706.15	N
794.176	-0.536228	0.259631	-2.06535	0.0388902	0.406887	Romo1	ENSMUSG00000067847.13	N
23.3007	-2.41336	1.16984	-2.06298	0.0391143	0.408666	Atxn3	ENSMUSG00000021189.11	N
9.20736	7.28077	3.53674	2.05861	0.0395317	0.41264	Lgals3bp	ENSMUSG00000033880.11	N
16.8571	-3.47535	1.68881	-2.05786	0.0396032	0.413	Alkbh2	ENSMUSG00000044339.12	N
488.49	-0.751411	0.365391	-2.05646	0.0397383	0.414021	Hcfc1r1	ENSMUSG00000023904.10	N
13.3762	-3.85201	1.87397	-2.05553	0.0398278	0.414375	Slc25a15	ENSMUSG00000031482.9	N
37.6479	1.4757	0.717987	2.05534	0.0398466	0.414375	Phf2	ENSMUSG00000038025.8	N
791.58	-0.51162	0.249122	-2.05369	0.0400055	0.415359	Dctn2	ENSMUSG00000025410.10	N
47.4994	-2.40865	1.1729	-2.05359	0.0400157	0.415359	Fam76a	ENSMUSG00000028878.11	N
243.155	-1.25543	0.611599	-2.0527	0.0401012	0.415527	Metap1	ENSMUSG00000005813.12	N
27.2924	2.09467	1.02061	2.05237	0.0401342	0.415527	Aldh3a2	ENSMUSG00000010025.19	N
98.6154	-1.15154	0.561108	-2.05227	0.0401437	0.415527	Stim2	ENSMUSG00000039156.19	N
195.988	0.929083	0.452967	2.0511	0.0402568	0.416077	Atp6v1b2	ENSMUSG00000006273.14	N
11.4778	-5.6704	2.76562	-2.05032	0.0403331	0.416077	Steap2	ENSMUSG00000015653.13	N
16.9172	-7.0179	3.42186	-2.0509	0.0402763	0.416077	Muc1	ENSMUSG00000042784.9	N
9.89792	7.15335	3.48912	2.05019	0.0403462	0.416077	Trbc2	ENSMUSG00000076498.2	N
82.9436	-2.90408	1.41679	-2.04975	0.0403884	0.416127	Sbno2	ENSMUSG00000035673.10	N
49.7251	2.13265	1.04076	2.04913	0.0404493	0.41637	Cpeb4	ENSMUSG00000020300.14	N
3272.26	-0.337262	0.164709	-2.04763	0.0405962	0.417497	Slc25a4	ENSMUSG00000031633.4	N
203.776	-1.42906	0.69845	-2.04605	0.0407514	0.417937	Nes	ENSMUSG00000004891.16	N
383.871	-0.726361	0.354963	-2.0463	0.0407269	0.417937	Ppp2r2d	ENSMUSG00000041769.13	Y
131.101	1.49721	0.731622	2.04643	0.0407144	0.417937	Commd5	ENSMUSG00000055041.7	N
732.869	-0.835525	0.408989	-2.0429	0.041062	0.418815	Trim27	ENSMUSG00000021326.12	N
102.197	1.45455	0.712231	2.04225	0.0411269	0.418815	Cdadc1	ENSMUSG00000021982.14	N
1150.53	0.455434	0.222955	2.04272	0.0410805	0.418815	Dpysl2	ENSMUSG00000022048.8	N
2262.26	-0.512429	0.250839	-2.04286	0.0410665	0.418815	Tpi1	ENSMUSG00000023456.14	N
211.824	-0.811956	0.397185	-2.04428	0.0409262	0.418815	Fzd1	ENSMUSG00000044674.6	N
27.0907	2.2527	1.10302	2.0423	0.0411217	0.418815	Zbtb33	ENSMUSG00000048047.3	N
97.8146	1.1333	0.554959	2.04214	0.0411377	0.418815	Ftl1	ENSMUSG00000050708.16	N
25.21	-2.26072	1.10702	-2.04217	0.0411349	0.418815	3010003L21Rik	ENSMUSG00000085355.2	N
104.223	2.10685	1.03215	2.04122	0.0412287	0.419359	Madd	ENSMUSG00000040687.16	N
45.6091	-1.60823	0.788235	-2.0403	0.0413207	0.419529	Nufip2	ENSMUSG00000037857.16	N
92.2916	-1.77387	0.869313	-2.04055	0.0412958	0.419529	Cltb	ENSMUSG00000047547.14	N
268.983	-1.03607	0.508008	-2.03947	0.0414036	0.419988	Fip1l1	ENSMUSG00000029227.15	N
38.2614	-2.74503	1.34645	-2.03871	0.0414785	0.420236	Phc3	ENSMUSG00000037652.15	N
21.1051	-6.44139	3.15992	-2.03847	0.0415034	0.420236	Pqlc3	ENSMUSG00000045679.14	N
457.237	-0.775094	0.38047	-2.0372	0.0416301	0.420754	Hnrnpll	ENSMUSG00000024095.15	N
11.0595	-6.19568	3.04122	-2.03724	0.0416264	0.420754	Baiap2l1	ENSMUSG00000038859.7	N
122.777	-1.37388	0.674532	-2.03678	0.0416718	0.420795	Dxo	ENSMUSG00000040482.15	N
15.0894	-3.87797	1.90508	-2.03559	0.0417911	0.421236	Dlx5	ENSMUSG00000029755.10	N
102.784	2.4737	1.21514	2.03573	0.0417778	0.421236	Hinfp	ENSMUSG00000032119.5	N
18.8185	-4.30689	2.11664	-2.03478	0.0418727	0.421297	Abcb6	ENSMUSG00000026198.15	N
161.6	1.2174	0.598256	2.03492	0.0418591	0.421297	Utp4	ENSMUSG00000041438.8	N
283.278	0.897696	0.441747	2.03215	0.0421387	0.423591	Rbfox2	ENSMUSG00000033565.17	N
104.468	-1.69955	0.837141	-2.03019	0.0423374	0.424915	Gna13	ENSMUSG00000020611.14	N
48.815	2.39616	1.18032	2.0301	0.0423466	0.424915	Myo10	ENSMUSG00000022272.17	N
22.433	2.48415	1.22495	2.02795	0.0425649	0.426337	Ccdc39	ENSMUSG00000027676.11	N
17.5074	4.22095	2.08127	2.02806	0.0425543	0.426337	Zbtb3	ENSMUSG00000071661.6	N
54.0381	2.34848	1.15915	2.02604	0.0427605	0.426579	Thap1	ENSMUSG00000037214.12	N
98.0658	2.06169	1.01753	2.02618	0.0427463	0.426579	Josd2	ENSMUSG00000038695.13	N
12.607	-2.47155	1.2192	-2.02719	0.0426433	0.426579	Efhd2	ENSMUSG00000040659.3	N
11.3839	-4.13396	2.04098	-2.02547	0.0428187	0.426579	Senp8	ENSMUSG00000051705.13	N
12.8868	2.79468	1.37917	2.02635	0.0427287	0.426579	Zfp617	ENSMUSG00000066880.15	N
62.9779	-1.59533	0.787597	-2.02557	0.0428087	0.426579	Tmem267	ENSMUSG00000074634.12	N
24.3888	4.51428	2.23082	2.02359	0.0430119	0.426858	Syne4	ENSMUSG00000019737.14	N
477.409	0.651788	0.322143	2.02328	0.0430439	0.426858	Cnot2	ENSMUSG00000020166.15	N
13.3003	5.93691	2.93468	2.02302	0.043071	0.426858	Slc43a3	ENSMUSG00000027074.14	N
28.5896	-3.02553	1.49525	-2.02343	0.0430289	0.426858	Plxnd1	ENSMUSG00000030123.15	N
71.4289	2.182	1.07881	2.0226	0.0431147	0.426858	Cdh11	ENSMUSG00000031673.6	N
279.305	1.60386	0.792618	2.02349	0.0430225	0.426858	Retreg2	ENSMUSG00000049339.16	N
205.696	-0.789054	0.390111	-2.02264	0.0431106	0.426858	Tomm5	ENSMUSG00000078713.8	N
161.393	-1.25983	0.623272	-2.02132	0.0432466	0.427261	Sncaip	ENSMUSG00000024534.15	N
736.929	-0.891064	0.440883	-2.02109	0.0432704	0.427261	Dctn4	ENSMUSG00000024603.8	N
20.9685	-6.76837	3.34781	-2.02173	0.043204	0.427261	Gm15869	ENSMUSG00000087557.1	N
10.6098	6.16272	3.05021	2.02043	0.043339	0.427561	Ly86	ENSMUSG00000021423.6	N
35.5838	2.54619	1.26066	2.01973	0.0434116	0.427898	Etfrf1	ENSMUSG00000040370.13	N
82.9427	-2.95454	1.46325	-2.01917	0.0434697	0.428092	Zkscan6	ENSMUSG00000018347.16	N
45.2602	3.30878	1.63994	2.01761	0.0436315	0.429306	Gramd3	ENSMUSG00000001700.9	N
186.658	1.0615	0.526503	2.01613	0.043786	0.430008	Nup155	ENSMUSG00000022142.7	N
34.3786	3.4048	1.69021	2.01443	0.0439642	0.430008	Tmeff2	ENSMUSG00000026109.14	N
60.2822	2.21314	1.09869	2.01435	0.0439728	0.430008	Fam69a	ENSMUSG00000029270.10	N
13.5373	3.77154	1.8722	2.0145	0.043957	0.430008	Spry1	ENSMUSG00000037211.12	N
245.12	-0.999875	0.496353	-2.01444	0.043963	0.430008	Akna	ENSMUSG00000039158.11	N
12.9523	-5.76959	2.86354	-2.01484	0.0439213	0.430008	Ccdc57	ENSMUSG00000048445.6	N
26.51	-2.91806	1.44719	-2.01635	0.0437629	0.430008	Hist2h2be	ENSMUSG00000068854.7	N
39.5803	-1.17093	0.581961	-2.01204	0.0442157	0.432004	Alyref2	ENSMUSG00000060244.1	N
13.788	5.24277	2.60825	2.01007	0.0444238	0.433657	Irf1	ENSMUSG00000018899.16	N
273.612	1.10014	0.547834	2.00815	0.0446269	0.435259	Smchd1	ENSMUSG00000024054.13	N
431.268	-0.93255	0.464545	-2.00745	0.0447019	0.435609	Ergic1	ENSMUSG00000001576.14	N
10.4936	-4.14233	2.06434	-2.00661	0.0447914	0.4361	Trpv2	ENSMUSG00000018507.16	N
49.9239	2.13947	1.06792	2.00339	0.0451359	0.438688	Ccnk	ENSMUSG00000021258.10	N
11.6882	-5.20526	2.59807	-2.00351	0.0451226	0.438688	Gm15728	ENSMUSG00000086075.1	N
726.342	-0.4822	0.240743	-2.00297	0.0451807	0.43874	Mrps12	ENSMUSG00000045948.8	N
47.3749	-2.53639	1.26684	-2.00214	0.0452698	0.438841	Prkar1b	ENSMUSG00000025855.13	N
11.2394	4.95072	2.47261	2.00222	0.0452607	0.438841	4732440D04Rik	ENSMUSG00000090031.2	N
347.254	-0.954847	0.477144	-2.00117	0.045374	0.439088	Dicer1	ENSMUSG00000041415.10	N
80.6762	3.36969	1.68363	2.00145	0.0453444	0.439088	Ccdc149	ENSMUSG00000045790.10	N
165.357	2.51201	1.25605	1.99993	0.0455073	0.439996	Rgs17	ENSMUSG00000019775.17	N
64.9156	-1.71246	0.856679	-1.99896	0.0456132	0.440638	Cdk2	ENSMUSG00000025358.16	N
74.1001	-1.71336	0.857592	-1.99787	0.0457309	0.440792	Pelp1	ENSMUSG00000018921.11	N
122.228	2.11455	1.05868	1.99736	0.0457863	0.440792	Fam213b	ENSMUSG00000029059.9	N
8.29408	7.06529	3.53733	1.99735	0.0457872	0.440792	Pcdhb6	ENSMUSG00000051678.4	N
128.937	-1.11909	0.560287	-1.99735	0.0457873	0.440792	Kcnq3	ENSMUSG00000056258.9	N
11.6718	-4.31086	2.16033	-1.99546	0.0459924	0.442319	Depdc1b	ENSMUSG00000021697.12	Y
134.848	-1.31385	0.658788	-1.99434	0.0461144	0.442319	Fbxo42	ENSMUSG00000028920.9	N
95.175	2.15429	1.08028	1.9942	0.0461303	0.442319	Snx18	ENSMUSG00000042364.11	N
25.2543	3.1947	1.60167	1.99461	0.0460857	0.442319	BC049730	ENSMUSG00000045587.9	N
10.7361	-5.09817	2.55667	-1.99407	0.0461443	0.442319	Fam72a	ENSMUSG00000055184.4	N
27.8544	3.17792	1.59409	1.99356	0.0461999	0.442471	Pcdhb17	ENSMUSG00000046387.5	N
98.1769	1.12213	0.563559	1.99115	0.0464646	0.444625	Cinp	ENSMUSG00000021276.10	N
32.0783	2.99285	1.50357	1.99049	0.046537	0.444878	Lmf2	ENSMUSG00000022614.7	N
15.3236	-2.99197	1.50337	-1.99018	0.046571	0.444878	Hace1	ENSMUSG00000038822.15	N
20.1629	3.85851	1.93946	1.98947	0.0466491	0.445243	Gadd45b	ENSMUSG00000015312.9	N
18.7504	4.04695	2.03536	1.98832	0.046776	0.446072	Pacsin3	ENSMUSG00000027257.13	N
4404.01	-0.429355	0.216253	-1.98543	0.0470971	0.448751	Stmn2	ENSMUSG00000027500.10	N
114.869	1.53105	0.771604	1.98425	0.0472282	0.449232	Thoc2	ENSMUSG00000037475.15	N
21.282	3.65677	1.84283	1.98432	0.0472206	0.449232	Emx2os	ENSMUSG00000087095.2	N
422.925	0.583972	0.294606	1.98221	0.0474558	0.449409	Rtn4	ENSMUSG00000020458.16	N
23.9839	2.9712	1.49913	1.98194	0.0474855	0.449409	Mttp	ENSMUSG00000028158.14	N
801.412	-0.457202	0.230496	-1.98355	0.0473056	0.449409	Lsm6	ENSMUSG00000031683.16	N
22.2593	3.63163	1.83179	1.98256	0.0474166	0.449409	Gm9967	ENSMUSG00000055323.5	N
211.627	0.936293	0.472418	1.98192	0.0474887	0.449409	Prpf40a	ENSMUSG00000061136.14	N
17.0729	-5.17942	2.61257	-1.9825	0.0474232	0.449409	4932443I19Rik	ENSMUSG00000090336.5	N
11753	-0.211026	0.10653	-1.9809	0.0476027	0.450106	Tuba1a	ENSMUSG00000072235.5	N
31.575	2.33424	1.17906	1.97974	0.0477326	0.450952	Spop	ENSMUSG00000057522.15	N
53.3383	2.58657	1.30719	1.97872	0.0478473	0.451653	Dnajc27	ENSMUSG00000020657.16	N
58.4958	1.68745	0.852985	1.97828	0.0478967	0.451737	Cdkn2d	ENSMUSG00000096472.2	N
37.7839	-2.18487	1.10499	-1.97728	0.04801	0.451824	Zfp326	ENSMUSG00000029290.12	N
29.1322	-3.11717	1.57719	-1.97641	0.0481087	0.451824	9530077C05Rik	ENSMUSG00000036411.10	N
8.38969	-4.61067	2.3316	-1.97747	0.0479887	0.451824	Slc35f2	ENSMUSG00000042195.9	N
63.2911	-2.11562	1.07028	-1.9767	0.048076	0.451824	Gm5617	ENSMUSG00000042293.8	N
234.65	1.02113	0.516491	1.97706	0.0480351	0.451824	Sox6	ENSMUSG00000051910.13	N
14.6628	3.00977	1.52377	1.97522	0.0482435	0.452348	Tfcp2	ENSMUSG00000009733.8	N
20.4785	-4.45435	2.25677	-1.97377	0.0484079	0.452348	Stat5b	ENSMUSG00000020919.11	N
507.732	-0.793814	0.402168	-1.97383	0.0484006	0.452348	Ppp6c	ENSMUSG00000026753.5	N
101.986	1.7415	0.88227	1.97389	0.0483942	0.452348	Tspan18	ENSMUSG00000027217.13	N
154.351	1.33138	0.674158	1.97489	0.048281	0.452348	9030624J02Rik	ENSMUSG00000030982.18	N
931.068	0.547467	0.277248	1.97465	0.0483076	0.452348	Selenok	ENSMUSG00000042682.9	N
13.0125	2.92207	1.48106	1.97296	0.0485006	0.452456	S100a11	ENSMUSG00000027907.4	N
115.877	-2.04995	1.03901	-1.97298	0.0484984	0.452456	Ubtd2	ENSMUSG00000044949.4	N
381.113	-1.03836	0.526713	-1.9714	0.0486777	0.452741	Ptprf	ENSMUSG00000033295.14	N
72.4395	-1.21055	0.614102	-1.97126	0.0486941	0.452741	Rpl12	ENSMUSG00000038900.17	N
1315.46	-0.338539	0.171768	-1.97091	0.0487342	0.452741	Marcksl1	ENSMUSG00000047945.6	N
9.91786	-5.85	2.96711	-1.97161	0.0486539	0.452741	Ggnbp1	ENSMUSG00000048731.14	N
44.7562	2.98003	1.5116	1.97145	0.0486729	0.452741	Hic2	ENSMUSG00000050240.14	N
20.5447	4.55017	2.31014	1.96965	0.0488787	0.45339	Hacd4	ENSMUSG00000028497.12	N
48.5419	3.63621	1.84618	1.96959	0.0488854	0.45339	Hexdc	ENSMUSG00000039307.16	N
516.392	-0.738836	0.375515	-1.96753	0.0491222	0.454452	Mpnd	ENSMUSG00000003199.16	N
139.484	1.74114	0.884756	1.96793	0.0490764	0.454452	Impact	ENSMUSG00000024423.5	N
335.95	0.685226	0.348217	1.96781	0.0490896	0.454452	Rcn2	ENSMUSG00000032320.7	N
9.1797	4.32577	2.19905	1.96711	0.0491703	0.45452	4921522P10Rik	ENSMUSG00000040467.1	N
138.392	-1.60698	0.81736	-1.96607	0.0492907	0.454775	Myo18a	ENSMUSG00000000631.20	N
191.609	-1.02085	0.519303	-1.96581	0.0493203	0.454775	Sfswap	ENSMUSG00000029439.14	N
239.328	-1.214	0.617497	-1.966	0.0492981	0.454775	Adcyap1r1	ENSMUSG00000029778.12	N
337.092	-0.827237	0.421119	-1.96438	0.0494862	0.455175	Apc2	ENSMUSG00000020135.13	N
36.5565	-2.34222	1.19232	-1.96441	0.0494821	0.455175	Rad9a	ENSMUSG00000024824.6	N
131.588	-1.27677	0.649804	-1.96486	0.0494303	0.455175	Ccdc90b	ENSMUSG00000030613.13	N
80.9237	0.938532	0.477947	1.96367	0.0495682	0.455554	Ppm1d	ENSMUSG00000020525.17	N
34.2166	3.70492	1.88724	1.96314	0.0496294	0.45574	Tmem161a	ENSMUSG00000002342.17	N
482.023	0.889931	0.453418	1.96272	0.0496792	0.455822	Mark3	ENSMUSG00000007411.16	N
81.3631	2.09178	1.06687	1.96066	0.0499184	0.456275	Errfi1	ENSMUSG00000028967.10	N
432.143	0.629741	0.321074	1.96136	0.0498375	0.456275	Sdf4	ENSMUSG00000029076.14	N
58.338	-2.44451	1.24706	-1.96022	0.0499699	0.456275	Arhgap44	ENSMUSG00000033389.16	N
38.1544	4.25736	2.17192	1.96019	0.0499742	0.456275	Eda2r	ENSMUSG00000034457.10	N
42.3196	3.0705	1.5662	1.96048	0.0499401	0.456275	Nkain3	ENSMUSG00000055761.14	N
208.799	1.10891	0.565373	1.96138	0.0498341	0.456275	Bhlhb9	ENSMUSG00000072964.14	N
34.4022	2.42228	1.23607	1.95965	0.0500363	0.45631	Maml2	ENSMUSG00000031925.17	N
9.5639	-6.2434	3.1863	-1.95945	0.0500598	0.45631	Kcna2	ENSMUSG00000040724.5	N
64.648	2.61515	1.33549	1.9582	0.0502065	0.457273	Arhgef26	ENSMUSG00000036885.14	N
17.0886	-5.49717	2.80795	-1.95772	0.050263	0.457414	Samd12	ENSMUSG00000058656.13	N
226.55	-0.767807	0.39232	-1.9571	0.0503363	0.457543	Tpm3	ENSMUSG00000027940.18	N
9.35622	5.58136	2.85266	1.95655	0.0504003	0.457543	Sh2d4b	ENSMUSG00000037833.14	N
170.435	1.80572	0.922749	1.9569	0.0503597	0.457543	Aak1	ENSMUSG00000057230.13	N
135.278	1.95002	0.996863	1.95616	0.0504465	0.45759	Gzf1	ENSMUSG00000027439.9	N
90.9913	-4.52419	2.31341	-1.95564	0.0505079	0.457774	Ninj1	ENSMUSG00000037966.15	N
37.6105	-1.87085	0.957533	-1.95383	0.0507216	0.459337	Zgpat	ENSMUSG00000027582.16	N
206.063	-1.56271	0.800311	-1.95263	0.0508631	0.460245	Necab3	ENSMUSG00000027489.15	N
9.04257	-5.20369	2.66627	-1.95168	0.0509766	0.460898	BC051142	ENSMUSG00000057246.15	N
118.401	1.94128	0.99496	1.95112	0.0510433	0.461067	Cul4a	ENSMUSG00000031446.14	N
185.46	1.71992	0.881637	1.95082	0.051078	0.461067	R3hcc1	ENSMUSG00000034194.17	N
229.955	1.27904	0.655952	1.9499	0.051188	0.461313	Tnfrsf22	ENSMUSG00000010751.15	N
234.871	-1.59306	0.816869	-1.9502	0.0511523	0.461313	Rnf40	ENSMUSG00000030816.8	N
92.6049	1.65707	0.850746	1.94778	0.0514407	0.463216	Bcl9	ENSMUSG00000038256.15	N
23.7724	-3.81825	1.96094	-1.94716	0.051516	0.463519	Opn3	ENSMUSG00000026525.9	N
160.84	0.925628	0.475467	1.94677	0.0515618	0.463558	Trp53inp1	ENSMUSG00000028211.11	N
80.5643	2.02342	1.03971	1.94615	0.0516371	0.46386	Fkbp7	ENSMUSG00000002732.14	N
26.2513	-2.46636	1.26773	-1.9455	0.0517151	0.464186	Zc3h6	ENSMUSG00000042851.17	N
17.1065	4.49755	2.31324	1.94426	0.0518641	0.465079	Nmb	ENSMUSG00000025723.12	N
81.5537	1.76116	0.905955	1.94398	0.0518979	0.465079	Ccdc93	ENSMUSG00000026339.18	N
35.1174	3.15671	1.62437	1.94335	0.0519742	0.465388	Iffo1	ENSMUSG00000038271.17	N
14.6486	6.78095	3.49036	1.94277	0.0520445	0.465644	Ttr	ENSMUSG00000061808.3	N
14.6967	4.97359	2.56059	1.94236	0.0520931	0.465705	Cavin1	ENSMUSG00000004044.9	N
458.146	-0.613017	0.315867	-1.94074	0.0522896	0.467087	2610524H06Rik	ENSMUSG00000092486.1	N
780.912	-0.588882	0.30353	-1.94011	0.0523663	0.467398	Fasn	ENSMUSG00000025153.9	N
51.4581	1.97298	1.01816	1.93779	0.0526494	0.468798	Dnajc1	ENSMUSG00000026740.12	N
94.8739	1.33555	0.689011	1.93836	0.0525792	0.468798	Mindy3	ENSMUSG00000026767.12	N
7.48975	6.85648	3.53798	1.93797	0.0526273	0.468798	Gm43593	ENSMUSG00000106288.1	N
214.482	1.53875	0.794814	1.93598	0.0528696	0.470383	Kat14	ENSMUSG00000027425.18	N
79.2678	-1.84032	0.95163	-1.93386	0.0531308	0.472331	Fut11	ENSMUSG00000039357.2	N
100.184	3.06626	1.58619	1.9331	0.0532238	0.47278	Ust	ENSMUSG00000047712.8	N
25.2469	-2.82058	1.46006	-1.93182	0.0533817	0.473805	Per1	ENSMUSG00000020893.17	N
788.166	-0.624646	0.323657	-1.92997	0.0536111	0.474836	Pycrl	ENSMUSG00000022571.8	N
39.943	-1.73088	0.896655	-1.93037	0.0535607	0.474836	Arl14ep	ENSMUSG00000027122.15	N
472.27	0.443883	0.230009	1.92985	0.0536256	0.474836	Psma3	ENSMUSG00000060073.9	N
110.343	-1.18752	0.615874	-1.92819	0.0538319	0.476284	Jmjd8	ENSMUSG00000025736.14	N
32.2676	1.93645	1.00447	1.92782	0.0538773	0.476307	Cyth1	ENSMUSG00000017132.17	N
83.6364	-0.999924	0.519228	-1.92579	0.0541307	0.478169	Hells	ENSMUSG00000025001.11	N
23.0891	3.82507	1.98818	1.9239	0.0543665	0.479872	Dusp22	ENSMUSG00000069255.13	N
86.4847	2.22346	1.15613	1.92319	0.0544567	0.480288	Bclaf3	ENSMUSG00000044150.12	N
127.552	1.75629	0.913421	1.92276	0.0545099	0.480377	Rdh13	ENSMUSG00000008435.15	N
348.454	-0.688966	0.358794	-1.92023	0.0548292	0.482809	Rnd2	ENSMUSG00000001313.12	N
444.595	-0.653518	0.340431	-1.91968	0.0548984	0.483036	Zmym2	ENSMUSG00000021945.9	N
250.441	0.75106	0.391485	1.91849	0.055049	0.483599	Nup153	ENSMUSG00000021374.10	N
77.8701	1.65828	0.864261	1.91873	0.0550188	0.483599	Oxr1	ENSMUSG00000022307.15	N
10.7421	6.78266	3.53764	1.91729	0.0552017	0.484558	Loxl3	ENSMUSG00000000693.10	N
268.509	-0.639232	0.333525	-1.91659	0.05529	0.484951	Setbp1	ENSMUSG00000024548.11	N
313.788	1.20897	0.630983	1.91602	0.0553629	0.485209	Snupn	ENSMUSG00000055334.4	N
326.255	-0.773115	0.403758	-1.9148	0.0555184	0.486189	Rfc5	ENSMUSG00000029363.14	N
96.6208	0.84798	0.443158	1.91349	0.0556849	0.487265	F2r	ENSMUSG00000048376.6	N
301.559	-0.584352	0.305467	-1.91298	0.0557509	0.48746	Exosc1	ENSMUSG00000034321.13	N
14.4121	4.39532	2.29896	1.91188	0.0558919	0.488309	Orc1	ENSMUSG00000028587.18	N
1500.95	0.37863	0.198116	1.91115	0.0559851	0.488358	Sec13	ENSMUSG00000030298.10	N
1788.7	-0.470881	0.246359	-1.91136	0.0559583	0.488358	Hnrnpm	ENSMUSG00000059208.14	N
62.3047	-1.71571	0.898673	-1.90916	0.0562421	0.490216	Ercc5	ENSMUSG00000026048.16	N
71.9165	2.22646	1.1666	1.9085	0.0563271	0.490252	Vmac	ENSMUSG00000054723.5	N
21.1284	3.70729	1.94258	1.90844	0.0563341	0.490252	Ccdc28a	ENSMUSG00000059554.12	N
144.146	1.23722	0.648573	1.90761	0.0564419	0.490806	Pou3f2	ENSMUSG00000095139.2	N
95.1456	1.74251	0.91399	1.90649	0.056587	0.491302	Fbxl20	ENSMUSG00000020883.18	N
264.343	0.712306	0.373617	1.90651	0.0565837	0.491302	Ppp2r3c	ENSMUSG00000021022.9	N
13.0181	-2.26699	1.18937	-1.90604	0.0566444	0.491418	Nit1	ENSMUSG00000013997.10	N
9.54261	-4.70815	2.47209	-1.90452	0.0568421	0.492749	Ppp4r4	ENSMUSG00000021209.12	N
500.922	0.641265	0.336839	1.90377	0.0569396	0.493211	Mrps35	ENSMUSG00000040112.9	N
115.96	1.51951	0.798329	1.90336	0.0569938	0.493297	Tmem135	ENSMUSG00000039428.11	N
91.0662	1.44053	0.757045	1.90284	0.0570616	0.493501	Edem1	ENSMUSG00000030104.9	N
51.0611	-2.37294	1.24781	-1.90168	0.0572126	0.494423	Otub2	ENSMUSG00000021203.15	N
86.5436	1.24751	0.657208	1.89819	0.0576707	0.496063	Dbf4	ENSMUSG00000002297.15	N
26.3816	3.53722	1.86296	1.89871	0.0576021	0.496063	Adamts20	ENSMUSG00000022449.14	N
701.555	-0.602271	0.317216	-1.89862	0.057615	0.496063	Ik	ENSMUSG00000024474.6	N
592.339	-0.749886	0.395101	-1.89796	0.0577016	0.496063	Mtpn	ENSMUSG00000029840.8	N
70.2004	-2.33877	1.23168	-1.89884	0.0575855	0.496063	Aldh5a1	ENSMUSG00000035936.6	N
638.881	-0.532845	0.28076	-1.89787	0.0577138	0.496063	Matr3	ENSMUSG00000037236.14	N
249.783	0.823586	0.433771	1.89867	0.0576085	0.496063	Slc25a44	ENSMUSG00000050144.13	N
384.427	-0.604155	0.318614	-1.8962	0.0579342	0.496477	Taf12	ENSMUSG00000028899.11	N
44.2454	-3.82537	2.01816	-1.89548	0.0580292	0.496477	Parp16	ENSMUSG00000032392.11	N
104.01	1.93849	1.02263	1.89559	0.0580147	0.496477	Tmem35a	ENSMUSG00000033578.7	N
227.796	-1.53699	0.810254	-1.89692	0.0578387	0.496477	Dhrs7b	ENSMUSG00000042569.13	N
352.413	-0.644345	0.339892	-1.89573	0.0579954	0.496477	Txlna	ENSMUSG00000053841.15	N
116.892	-1.10982	0.585353	-1.89599	0.0579614	0.496477	Zfp771	ENSMUSG00000054716.4	N
63.4543	-1.22142	0.645145	-1.89324	0.0583254	0.498628	Ppp4c	ENSMUSG00000030697.7	N
38.4735	2.6133	1.38113	1.89215	0.0584716	0.498954	Wiz	ENSMUSG00000024050.15	N
80.9068	-2.05789	1.08771	-1.89195	0.0584978	0.498954	Ap3m2	ENSMUSG00000031539.6	N
1119.33	-0.529666	0.279945	-1.89204	0.0584862	0.498954	Atf4	ENSMUSG00000042406.7	N
414.221	0.824326	0.435988	1.89071	0.0586632	0.4996	Ccndbp1	ENSMUSG00000023572.16	N
160.539	-0.857637	0.453593	-1.89076	0.058656	0.4996	Smyd3	ENSMUSG00000055067.15	N
12.5388	-3.73274	1.97496	-1.89003	0.0587533	0.499986	Neurl1b	ENSMUSG00000034413.14	N
116.017	-1.53961	0.815246	-1.88852	0.0589561	0.501144	Gtpbp8	ENSMUSG00000022668.10	N
94.6226	2.15601	1.14174	1.88835	0.0589793	0.501144	Traf2	ENSMUSG00000026942.13	N
455.255	-0.678548	0.35957	-1.88711	0.0591453	0.50179	Thoc3	ENSMUSG00000025872.5	N
127.24	0.957324	0.507286	1.88715	0.0591403	0.50179	Mrps5	ENSMUSG00000027374.12	N
9.13862	6.67504	3.53793	1.88671	0.0591999	0.501871	Ablim3	ENSMUSG00000032735.14	N
104.022	-1.74181	0.923539	-1.88601	0.0592933	0.502281	Fbxl17	ENSMUSG00000023965.13	N
193.687	0.966352	0.512984	1.88379	0.059594	0.502827	Ranbp2	ENSMUSG00000003226.7	N
2366.38	-0.402183	0.213557	-1.88326	0.0596652	0.502827	Pdhb	ENSMUSG00000021748.9	N
154.836	-1.23944	0.657573	-1.88487	0.0594471	0.502827	Ccny	ENSMUSG00000024286.7	N
18.5915	3.02304	1.60527	1.8832	0.0596735	0.502827	Ttc39c	ENSMUSG00000024424.14	N
498.107	0.712969	0.378355	1.88439	0.0595121	0.502827	Calu	ENSMUSG00000029767.16	N
17.127	3.14949	1.67196	1.88371	0.0596048	0.502827	D430042O09Rik	ENSMUSG00000032743.15	N
21.0584	-3.82904	2.03274	-1.88368	0.059608	0.502827	Dleu7	ENSMUSG00000048281.9	N
11.4203	-4.14501	2.20328	-1.88129	0.0599323	0.504232	Met	ENSMUSG00000009376.15	N
44.3993	-6.55841	3.48733	-1.88064	0.0600211	0.504232	1700007K13Rik	ENSMUSG00000026831.16	N
844.865	-0.62674	0.333116	-1.88145	0.0599111	0.504232	Nktr	ENSMUSG00000032525.15	N
13.926	-3.89029	2.0683	-1.88091	0.0599844	0.504232	Osbpl7	ENSMUSG00000038534.17	N
12.373	-2.87557	1.52933	-1.88027	0.0600707	0.504268	Dnmt3b	ENSMUSG00000027478.15	N
173.27	1.44262	0.767917	1.87861	0.0602973	0.505086	Grk2	ENSMUSG00000024858.13	N
16.6877	6.51373	3.46794	1.87827	0.0603444	0.505086	Sec16b	ENSMUSG00000026589.14	N
139.792	-1.97837	1.05332	-1.87823	0.0603494	0.505086	Trmt10b	ENSMUSG00000035601.9	N
8.30167	6.34584	3.37774	1.87872	0.0602822	0.505086	Tbkbp1	ENSMUSG00000038517.15	N
307.983	1.44641	0.770259	1.87783	0.060405	0.505172	Mysm1	ENSMUSG00000062627.9	N
29.4779	2.67944	1.42715	1.87747	0.0604539	0.505202	Zfyve16	ENSMUSG00000021706.14	N
422.285	0.96933	0.516545	1.87657	0.0605777	0.505858	Gabbr1	ENSMUSG00000024462.17	N
88.1202	-2.05061	1.09371	-1.87492	0.0608044	0.506523	Cpt1a	ENSMUSG00000024900.4	N
32.1152	2.56654	1.369	1.87475	0.0608265	0.506523	Fastk	ENSMUSG00000028959.14	N
95.9599	1.42425	0.759338	1.87565	0.0607034	0.506523	Ddhd1	ENSMUSG00000037697.19	N
296.675	-0.661628	0.352932	-1.87466	0.0608391	0.506523	Kdm7a	ENSMUSG00000042599.8	N
31.2549	2.31156	1.23395	1.8733	0.0610273	0.506545	Etv3	ENSMUSG00000003382.18	N
1555.98	-0.330108	0.176554	-1.86973	0.061521	0.506545	Arpp19	ENSMUSG00000007656.13	N
27.1921	-4.85935	2.59461	-1.87286	0.0610878	0.506545	Trpm2	ENSMUSG00000009292.18	N
1751.39	-0.397473	0.212356	-1.87173	0.0612447	0.506545	Zfp207	ENSMUSG00000017421.18	N
55.3898	-2.33042	1.2435	-1.87407	0.0609202	0.506545	Pex12	ENSMUSG00000018733.10	N
770.715	0.612504	0.327272	1.87154	0.0612701	0.506545	Nifk	ENSMUSG00000026377.12	N
25.1728	1.86286	0.994362	1.87342	0.0610104	0.506545	Nectin1	ENSMUSG00000032012.8	N
92.4369	-1.26605	0.676472	-1.87155	0.0612682	0.506545	Slc7a6os	ENSMUSG00000033106.6	N
9.71232	4.66116	2.49075	1.87139	0.061291	0.506545	Engase	ENSMUSG00000033857.12	N
24.3705	-2.29595	1.22781	-1.86995	0.0614908	0.506545	Sgtb	ENSMUSG00000042743.13	N
201.027	-0.731816	0.391242	-1.87049	0.0614153	0.506545	Dcun1d4	ENSMUSG00000051674.14	N
23.6837	-2.52086	1.3472	-1.87118	0.0613203	0.506545	Rp2	ENSMUSG00000060090.16	N
21.198	-3.48595	1.86301	-1.87114	0.0613256	0.506545	Tmem91	ENSMUSG00000061702.10	N
294.546	0.783582	0.418835	1.87086	0.0613647	0.506545	1810022K09Rik	ENSMUSG00000078784.8	N
9.83909	-6.61262	3.5367	-1.86972	0.0615233	0.506545	Pcdhac1	ENSMUSG00000103255.1	N
8.65412	4.90584	2.62538	1.86862	0.0616761	0.507428	Kif1c	ENSMUSG00000020821.17	N
189.3	0.718213	0.384692	1.86698	0.0619041	0.508179	Gtf2h2	ENSMUSG00000021639.16	N
60.0802	-1.79869	0.96333	-1.86716	0.0618795	0.508179	Gale	ENSMUSG00000028671.16	N
512.885	-0.688691	0.368777	-1.8675	0.0618315	0.508179	Med21	ENSMUSG00000030291.12	N
9.21326	-4.87881	2.61676	-1.86444	0.0622593	0.510343	Gfra2	ENSMUSG00000022103.10	N
77.7936	-1.82266	0.977426	-1.86475	0.0622163	0.510343	C1qtnf4	ENSMUSG00000040794.5	N
339.24	-0.874765	0.469503	-1.86317	0.062438	0.511432	Nek9	ENSMUSG00000034290.9	N
705.987	-0.498456	0.267985	-1.86001	0.0628837	0.512822	Pgrmc1	ENSMUSG00000006373.10	N
180.406	-0.873806	0.469405	-1.86152	0.0626711	0.512822	Lamtor2	ENSMUSG00000028062.15	N
968.555	-0.373757	0.200902	-1.86039	0.0628298	0.512822	Psmc2	ENSMUSG00000028932.7	N
397.517	0.511201	0.274767	1.86049	0.0628166	0.512822	Polr1d	ENSMUSG00000029642.11	N
470.535	0.550958	0.296117	1.86061	0.0627999	0.512822	Dync1li1	ENSMUSG00000032435.9	N
55.6505	1.0852	0.583338	1.86033	0.0628385	0.512822	1810026B05Rik	ENSMUSG00000101970.6	N
132.464	-2.56019	1.37675	-1.85959	0.0629435	0.512934	Dcc	ENSMUSG00000060534.15	N
727.706	-0.481123	0.258957	-1.85793	0.0631793	0.51448	Tcf25	ENSMUSG00000001472.17	N
425.782	-0.699164	0.377894	-1.85016	0.0642904	0.514896	Dhrs1	ENSMUSG00000002332.16	N
126.287	2.22921	1.20434	1.85098	0.0641723	0.514896	Myo9b	ENSMUSG00000004677.17	N
144.21	0.664675	0.359307	1.84988	0.0643307	0.514896	Txnrd1	ENSMUSG00000020250.10	N
74.2373	2.59064	1.40169	1.84822	0.0645699	0.514896	Pfkp	ENSMUSG00000021196.14	N
14.581	-3.58664	1.9374	-1.85126	0.0641315	0.514896	Fam161b	ENSMUSG00000021234.9	N
138.221	2.0931	1.1303	1.8518	0.0640544	0.514896	Ogdhl	ENSMUSG00000021913.8	N
418.384	0.723655	0.391514	1.84835	0.0645514	0.514896	Tsc22d1	ENSMUSG00000022010.19	N
131.254	-1.29416	0.697401	-1.85569	0.0634983	0.514896	Mrpl44	ENSMUSG00000026248.9	N
1098.22	0.521423	0.28185	1.85	0.064313	0.514896	Pax6	ENSMUSG00000027168.21	N
23.1911	1.88261	1.0146	1.85553	0.0635209	0.514896	Ift80	ENSMUSG00000027778.15	N
25.2408	-3.94424	2.12646	-1.85484	0.063619	0.514896	Cgref1	ENSMUSG00000029161.7	N
74.6503	-1.39652	0.755424	-1.84866	0.0645068	0.514896	Tmem168	ENSMUSG00000029569.9	N
954.507	-0.643129	0.347326	-1.85166	0.0640753	0.514896	Mt1	ENSMUSG00000031765.8	N
14.6619	2.36006	1.27409	1.85235	0.0639754	0.514896	Sapcd1	ENSMUSG00000036185.9	N
8.29756	-6.55392	3.53676	-1.85309	0.0638701	0.514896	Cfap221	ENSMUSG00000036962.12	N
98.2465	-1.22385	0.660563	-1.85274	0.0639203	0.514896	Clic4	ENSMUSG00000037242.8	N
28.2	-1.98945	1.07149	-1.85671	0.0633524	0.514896	Wdr20	ENSMUSG00000037957.14	N
56.0793	2.01707	1.09045	1.84976	0.0643483	0.514896	Plcb4	ENSMUSG00000039943.16	N
19.0901	-4.59092	2.4804	-1.85088	0.064187	0.514896	Tango6	ENSMUSG00000041949.6	N
70.9408	-1.36866	0.740197	-1.84905	0.0644512	0.514896	Pitpnb	ENSMUSG00000050017.11	N
59.9512	2.45034	1.32499	1.84933	0.0644097	0.514896	2900026A02Rik	ENSMUSG00000051339.10	N
173.41	1.32824	0.71814	1.84955	0.064378	0.514896	Acvr2a	ENSMUSG00000052155.5	N
16.3031	3.44858	1.86268	1.85141	0.0641113	0.514896	Tnfaip6	ENSMUSG00000053475.5	N
501.319	-0.871845	0.471108	-1.85063	0.0642234	0.514896	Gpn1	ENSMUSG00000064037.13	N
402.281	0.709469	0.383705	1.849	0.0644582	0.514896	Ndufaf2	ENSMUSG00000068184.7	N
25.0017	-3.00088	1.62027	-1.85209	0.0640129	0.514896	A630052C17Rik	ENSMUSG00000086725.1	N
9.55308	-2.16548	1.16712	-1.8554	0.0635394	0.514896	Gm24018	ENSMUSG00000095025.1	N
85.1956	-2.03879	1.09859	-1.85582	0.0634789	0.514896	Hist4h4	ENSMUSG00000096010.2	N
30.8494	3.314	1.78815	1.85331	0.0638377	0.514896	Snhg10	ENSMUSG00000113722.1	N
59.3028	1.05428	0.570579	1.84774	0.0646394	0.515082	Rhobtb3	ENSMUSG00000021589.13	N
312.708	-0.742553	0.402207	-1.8462	0.0648637	0.515176	Etfb	ENSMUSG00000004610.4	N
151.21	0.907055	0.491367	1.84598	0.0648948	0.515176	Tdrd3	ENSMUSG00000022019.16	N
866.168	0.359301	0.194725	1.84517	0.0650132	0.515176	Tfg	ENSMUSG00000022757.18	N
117.365	2.42576	1.31516	1.84446	0.0651158	0.515176	Rsph9	ENSMUSG00000023966.8	N
157.265	-1.26728	0.686717	-1.84542	0.0649763	0.515176	Mllt1	ENSMUSG00000024212.8	N
56.3706	1.53264	0.831221	1.84384	0.0652058	0.515176	Dpf2	ENSMUSG00000024826.14	N
13.126	-3.88614	2.10545	-1.84576	0.0649274	0.515176	Sorcs2	ENSMUSG00000029093.14	N
34.1328	4.37009	2.36906	1.84465	0.0650878	0.515176	Gxylt2	ENSMUSG00000030074.9	N
1968.6	0.390481	0.211598	1.84539	0.0649808	0.515176	Idh2	ENSMUSG00000030541.16	N
205.258	-0.941821	0.510724	-1.84409	0.06517	0.515176	Tmem30a	ENSMUSG00000032328.12	N
98.9198	1.87464	1.01609	1.84496	0.0650429	0.515176	Lama1	ENSMUSG00000032796.7	N
28.8327	-2.40572	1.30468	-1.84391	0.0651966	0.515176	Nap1l5	ENSMUSG00000055430.4	N
66.5929	1.15026	0.624123	1.84299	0.0653298	0.515791	Paip1	ENSMUSG00000025451.15	N
13.9663	5.45468	2.96076	1.84232	0.0654281	0.516201	Tm6sf1	ENSMUSG00000038623.9	N
235.522	1.06586	0.578885	1.84122	0.0655887	0.517103	Kmt2a	ENSMUSG00000002028.13	N
43.2907	-3.17134	1.72321	-1.84037	0.0657143	0.517361	Stim1	ENSMUSG00000030987.5	N
12.963	-3.94153	2.14156	-1.8405	0.0656954	0.517361	Rnf31	ENSMUSG00000047098.18	N
875.129	-0.395258	0.214841	-1.83977	0.0658015	0.517654	Klhdc2	ENSMUSG00000020978.10	N
70.4365	-2.28688	1.24322	-1.83948	0.0658445	0.517654	Osgin2	ENSMUSG00000041153.9	N
43.3672	2.54782	1.3855	1.83892	0.0659267	0.517936	Slc41a1	ENSMUSG00000013275.9	N
116.218	1.46635	0.797686	1.83825	0.0660256	0.518347	Tmem57	ENSMUSG00000028826.14	N
50.1095	1.75913	0.957143	1.8379	0.0660776	0.518391	Jag1	ENSMUSG00000027276.7	N
351.084	-1.29493	0.704989	-1.83681	0.0662374	0.519279	Ankrd50	ENSMUSG00000044864.16	N
25.4818	4.85131	2.64216	1.83611	0.066341	0.519657	Casq1	ENSMUSG00000007122.11	N
150.958	0.95525	0.520329	1.83586	0.0663789	0.519657	Srp9	ENSMUSG00000026511.7	N
73.5991	-1.58955	0.866811	-1.83379	0.0666854	0.520481	Nol8	ENSMUSG00000021392.8	N
58.9502	1.55431	0.847696	1.83357	0.0667176	0.520481	Diaph3	ENSMUSG00000022021.14	N
22.0322	3.22123	1.75649	1.8339	0.0666691	0.520481	Arhgap26	ENSMUSG00000036452.17	N
90.5822	-1.55385	0.847405	-1.83366	0.066704	0.520481	Prkci	ENSMUSG00000037643.14	N
178.557	-1.14452	0.623781	-1.83481	0.0665337	0.520481	Rab7	ENSMUSG00000079477.9	N
14.3427	4.56552	2.49178	1.83223	0.066917	0.521307	Parp9	ENSMUSG00000022906.15	N
75.4285	1.75865	0.959762	1.83238	0.0668944	0.521307	Mapk8ip3	ENSMUSG00000024163.17	N
137.732	1.41929	0.774761	1.83191	0.066965	0.521317	Trappc11	ENSMUSG00000038102.15	N
335.719	0.5431	0.296543	1.83144	0.067035	0.521498	Ostc	ENSMUSG00000041084.8	N
112.655	-1.04305	0.569734	-1.83076	0.0671363	0.521922	Rab11b	ENSMUSG00000077450.12	N
873.657	0.425146	0.232341	1.82984	0.0672739	0.522627	Cisd1	ENSMUSG00000037710.8	N
46.4884	1.5877	0.868456	1.82819	0.067521	0.524181	Dnajb4	ENSMUSG00000028035.13	N
199.801	0.7046	0.385665	1.82697	0.0677038	0.525044	Hsf2	ENSMUSG00000019878.8	N
510.971	-0.391776	0.214471	-1.82671	0.0677433	0.525044	Pkm	ENSMUSG00000032294.17	N
64.2479	-1.6516	0.90424	-1.82651	0.0677734	0.525044	Mgat3	ENSMUSG00000042428.6	N
24.9044	1.31818	0.721972	1.82581	0.0678789	0.525496	Larp4	ENSMUSG00000023025.15	Y
653.412	-0.319873	0.175253	-1.82521	0.0679691	0.525829	Hmgcs1	ENSMUSG00000093930.2	N
105.314	1.49314	0.818426	1.8244	0.0680917	0.526412	Zfp950	ENSMUSG00000074733.14	N
19.1926	-3.10274	1.70108	-1.82398	0.0681555	0.526459	Dusp7	ENSMUSG00000053716.9	N
1225.32	-0.396368	0.217339	-1.82373	0.0681922	0.526459	Afdn	ENSMUSG00000068036.14	N
67.1272	-2.44189	1.3407	-1.82136	0.0685519	0.526936	Stx1b	ENSMUSG00000030806.6	N
46.6185	-3.24807	1.78353	-1.82114	0.0685849	0.526936	Rims3	ENSMUSG00000032890.17	N
64.0029	2.0358	1.11737	1.82196	0.0684614	0.526936	Gdpd5	ENSMUSG00000035314.10	N
72.3206	1.27664	0.70096	1.82127	0.0685654	0.526936	Slain2	ENSMUSG00000036087.18	N
27.2596	3.31369	1.81828	1.82243	0.0683897	0.526936	Rad54l2	ENSMUSG00000040661.6	N
7.74133	5.92745	3.25441	1.82136	0.0685519	0.526936	Pcdhb4	ENSMUSG00000045689.3	N
14.0635	-4.08392	2.24084	-1.82249	0.0683802	0.526936	Trpm3	ENSMUSG00000052387.15	N
107.006	-1.34754	0.740692	-1.8193	0.0688656	0.528729	Gid4	ENSMUSG00000018415.14	N
136.436	-1.09892	0.604483	-1.81795	0.0690724	0.529587	Rexo2	ENSMUSG00000032026.7	N
43.4041	1.9458	1.07022	1.81813	0.0690443	0.529587	Armc7	ENSMUSG00000057219.11	N
24.0907	-3.63728	2.0073	-1.81203	0.0699821	0.530669	Ramp2	ENSMUSG00000001240.13	N
11.1022	2.72345	1.50158	1.81372	0.0697214	0.530669	Cacnb4	ENSMUSG00000017412.15	N
493.979	0.817221	0.450887	1.81248	0.0699128	0.530669	Akt3	ENSMUSG00000019699.16	N
151.341	-0.876992	0.482874	-1.81619	0.0693406	0.530669	Myh10	ENSMUSG00000020900.15	N
18.9769	-4.91539	2.7114	-1.81286	0.069853	0.530669	Tnfrsf10b	ENSMUSG00000022074.6	N
47.86	1.87375	1.03217	1.81535	0.0694699	0.530669	Tgds	ENSMUSG00000022130.10	N
834.605	-0.643442	0.354795	-1.81356	0.0697456	0.530669	Mrps18a	ENSMUSG00000023967.9	N
112.91	-2.03335	1.11998	-1.81552	0.0694443	0.530669	Apba1	ENSMUSG00000024897.8	N
49.6493	1.41791	0.781471	1.81441	0.0696144	0.530669	Tbl1x	ENSMUSG00000025246.13	N
478.327	0.604112	0.332903	1.81468	0.0695732	0.530669	Jtb	ENSMUSG00000027937.15	N
345.598	-0.730841	0.403412	-1.81165	0.0700399	0.530669	Pmf1	ENSMUSG00000028066.15	N
11.4135	-2.63055	1.45182	-1.8119	0.0700019	0.530669	Mid1	ENSMUSG00000035299.16	N
49.2166	2.08279	1.14979	1.81146	0.0700704	0.530669	Mpv17l2	ENSMUSG00000035559.9	N
107.812	1.83106	1.00807	1.81639	0.0693099	0.530669	Sarm1	ENSMUSG00000050132.13	N
51.1734	-2.18348	1.20477	-1.81236	0.0699305	0.530669	Camk2b	ENSMUSG00000057897.14	N
67.3606	2.26863	1.24929	1.81593	0.0693805	0.530669	Ptpmt1	ENSMUSG00000063235.16	N
13.2695	-2.62827	1.44847	-1.81452	0.0695981	0.530669	Gm10250	ENSMUSG00000068706.3	N
12.6704	6.03111	3.32522	1.81375	0.0697169	0.530669	Prcd	ENSMUSG00000075410.12	N
1115.75	-0.693493	0.383007	-1.81065	0.0701944	0.530926	Rab1b	ENSMUSG00000024870.5	N
216.681	1.26458	0.698422	1.81062	0.0701996	0.530926	Rtn2	ENSMUSG00000030401.16	N
105.772	1.44353	0.79765	1.80973	0.0703381	0.531613	Klf6	ENSMUSG00000000078.7	N
239.309	0.638741	0.353023	1.80935	0.0703971	0.531698	4921524J17Rik	ENSMUSG00000036934.9	N
67.5911	-1.26256	0.698276	-1.80811	0.0705888	0.532425	Mogs	ENSMUSG00000030036.8	N
403.541	0.636432	0.35198	1.80815	0.0705832	0.532425	Emc3	ENSMUSG00000030286.6	N
36.362	2.2965	1.27039	1.80771	0.0706513	0.532536	Rrnad1	ENSMUSG00000004896.16	N
2097.95	0.293913	0.162699	1.80648	0.0708434	0.532592	Psmc1	ENSMUSG00000021178.9	N
101.72	-1.68457	0.932538	-1.80644	0.0708498	0.532592	Zmynd19	ENSMUSG00000026974.11	N
227.649	1.36104	0.75323	1.80693	0.070773	0.532592	Tmem177	ENSMUSG00000036975.5	N
26.9458	3.27348	1.81156	1.80699	0.0707637	0.532592	Zfp239	ENSMUSG00000042097.17	N
394.218	-0.603658	0.334458	-1.80489	0.0710924	0.533455	Coro1c	ENSMUSG00000004530.12	N
22.1014	-2.3879	1.32332	-1.80448	0.0711561	0.533455	Slc25a30	ENSMUSG00000022003.7	N
120.846	-0.812345	0.450034	-1.80508	0.0710627	0.533455	Srsf9	ENSMUSG00000029538.14	N
299.952	-0.913428	0.506119	-1.80477	0.0711108	0.533455	Exd2	ENSMUSG00000032705.9	N
1890.82	-0.470939	0.261073	-1.80386	0.0712531	0.533824	Cope	ENSMUSG00000055681.14	N
116.715	-1.58991	0.881799	-1.80302	0.0713845	0.534449	Ccnf	ENSMUSG00000072082.6	Y
56.4702	2.02987	1.12609	1.80258	0.0714539	0.53461	Ip6k2	ENSMUSG00000032599.12	N
352.297	0.973329	0.540622	1.80039	0.0717995	0.536475	Crcp	ENSMUSG00000025532.13	N
9.57422	3.71916	2.06555	1.80057	0.0717713	0.536475	Ptpre	ENSMUSG00000041836.10	N
171.723	1.67491	0.931863	1.79738	0.0722755	0.537039	Pxmp4	ENSMUSG00000000876.11	N
144.814	-1.72948	0.962254	-1.79732	0.072285	0.537039	Ttll12	ENSMUSG00000016757.10	N
11.181	-3.98429	2.21572	-1.79819	0.0721466	0.537039	Cast	ENSMUSG00000021585.9	N
98.8015	1.45915	0.811724	1.7976	0.0722408	0.537039	Pkd2	ENSMUSG00000034462.9	N
43.9155	3.04514	1.69285	1.79882	0.072047	0.537039	Mindy4	ENSMUSG00000038022.11	N
52.3779	3.41771	1.89994	1.79885	0.0720419	0.537039	Tmem150c	ENSMUSG00000050640.16	N
69.4116	-1.79361	0.996793	-1.79938	0.0719589	0.537039	Prkcb	ENSMUSG00000052889.11	N
12.8025	5.19493	2.88873	1.79834	0.0721231	0.537039	4930517E11Rik	ENSMUSG00000085496.1	N
20.385	-3.39156	1.88717	-1.79717	0.0723085	0.537039	Gm42888	ENSMUSG00000107148.1	N
165.382	1.73753	0.967055	1.79673	0.0723793	0.537207	Mettl22	ENSMUSG00000039345.15	N
28.773	2.75557	1.53471	1.7955	0.0725739	0.53777	Zdhhc24	ENSMUSG00000006463.13	N
73.3119	-0.964605	0.537374	-1.79504	0.0726481	0.53777	Anp32a	ENSMUSG00000032249.14	N
51.8601	1.86425	1.03813	1.79577	0.0725317	0.53777	Immp2l	ENSMUSG00000056899.10	N
9.17897	5.29104	2.9473	1.79521	0.0726195	0.53777	Particl	ENSMUSG00000108591.1	N
25.2393	-4.79965	2.67435	-1.7947	0.0727018	0.53781	Ankrd9	ENSMUSG00000037904.14	N
139.541	-1.28782	0.718098	-1.79338	0.0729127	0.539012	Masp1	ENSMUSG00000022887.8	N
17.8942	3.94336	2.19961	1.79276	0.073012	0.539389	Fgf12	ENSMUSG00000022523.9	N
229.159	-1.21031	0.676553	-1.78893	0.0736253	0.539984	Oxa1l	ENSMUSG00000000959.7	N
28.0153	-2.86932	1.60339	-1.78953	0.0735288	0.539984	Eno2	ENSMUSG00000004267.16	N
77.9773	1.10498	0.616685	1.79181	0.0731637	0.539984	Ncapg	ENSMUSG00000015880.13	N
111.664	1.5512	0.866765	1.78964	0.0735115	0.539984	Pex13	ENSMUSG00000020283.5	N
195.912	1.23454	0.689243	1.79115	0.0732696	0.539984	Bin3	ENSMUSG00000022089.9	N
40.186	1.60688	0.897531	1.79034	0.0733996	0.539984	Tbc1d31	ENSMUSG00000022364.14	N
54.4412	3.08929	1.7265	1.78934	0.07356	0.539984	Tspan4	ENSMUSG00000025511.14	N
55.6651	-1.77067	0.989684	-1.78913	0.0735946	0.539984	Slc6a17	ENSMUSG00000027894.14	N
38.0596	-1.50803	0.842912	-1.78907	0.073603	0.539984	Cmtm3	ENSMUSG00000031875.7	N
44.3305	2.10953	1.17897	1.78931	0.0735654	0.539984	Sobp	ENSMUSG00000038248.8	N
27.5517	5.69058	3.17846	1.79035	0.073397	0.539984	Bcas3os1	ENSMUSG00000086199.7	N
152.165	0.635739	0.355479	1.7884	0.073711	0.540257	C530008M17Rik	ENSMUSG00000036377.18	N
128.269	-1.14524	0.640898	-1.78692	0.0739498	0.541511	Prelid3a	ENSMUSG00000024530.7	N
1490.36	0.870988	0.487473	1.78674	0.0739793	0.541511	Xist	ENSMUSG00000086503.3	N
79.2365	2.86242	1.60384	1.78473	0.0743055	0.543542	Dcn	ENSMUSG00000019929.16	N
114.514	1.90281	1.06654	1.7841	0.0744078	0.543576	Vldlr	ENSMUSG00000024924.14	N
113.745	-2.01075	1.12688	-1.78435	0.0743666	0.543576	Podxl	ENSMUSG00000025608.9	N
210.936	0.764128	0.428586	1.78291	0.0746017	0.544636	Hspa4l	ENSMUSG00000025757.12	N
443.112	-0.796351	0.446745	-1.78256	0.0746577	0.544688	Atp6v0d1	ENSMUSG00000013160.7	N
39.0065	-2.49413	1.40014	-1.78134	0.0748569	0.544766	Als2	ENSMUSG00000026024.14	N
26.1802	-1.75109	0.982899	-1.78155	0.0748221	0.544766	Rnpc3	ENSMUSG00000027981.14	N
153.261	-0.830807	0.466484	-1.781	0.0749127	0.544766	Vps37a	ENSMUSG00000031600.10	N
102.425	2.11887	1.18894	1.78216	0.0747237	0.544766	Ralgapa2	ENSMUSG00000037110.20	N
17.6085	-3.43969	1.93118	-1.78113	0.0748906	0.544766	Dennd4b	ENSMUSG00000042404.16	N
201.015	0.972493	0.546468	1.7796	0.0751418	0.545312	Wdr36	ENSMUSG00000038299.15	N
32.8384	2.95605	1.66131	1.77934	0.0751833	0.545312	Ndp	ENSMUSG00000040138.7	N
1053.86	-0.299782	0.168435	-1.77981	0.0751073	0.545312	Sf3b5	ENSMUSG00000078348.4	N
96.7951	1.57702	0.886146	1.77964	0.0751354	0.545312	Chmp1b	ENSMUSG00000109901.1	N
39.4775	2.80624	1.57813	1.77821	0.0753698	0.546309	L3hypdh	ENSMUSG00000019718.8	N
25.9263	-1.77778	1.00023	-1.77736	0.0755092	0.546608	Plxna1	ENSMUSG00000030084.11	N
138.638	-1.22086	0.686807	-1.77758	0.0754726	0.546608	Ptpn23	ENSMUSG00000036057.11	N
37.3112	1.51822	0.854612	1.77651	0.0756492	0.547266	Ddx6	ENSMUSG00000032097.10	N
62.0518	3.08815	1.73974	1.77506	0.0758875	0.548634	Myo6	ENSMUSG00000033577.18	N
16.5702	3.99144	2.25028	1.77375	0.0761037	0.549129	Ndor1	ENSMUSG00000006471.18	N
148.968	-0.757237	0.426879	-1.77389	0.076081	0.549129	Rps16	ENSMUSG00000037563.15	N
38.5639	2.75643	1.55379	1.77401	0.0760612	0.549129	Samd3	ENSMUSG00000051354.14	N
340.798	0.784257	0.443173	1.76964	0.0767869	0.549236	Rrp15	ENSMUSG00000001305.5	N
46.5241	-2.32414	1.31293	-1.77019	0.0766958	0.549236	Ndrg1	ENSMUSG00000005125.12	N
19.7093	3.3852	1.91013	1.77223	0.0763561	0.549236	Cpm	ENSMUSG00000020183.11	N
74.209	-2.00247	1.13102	-1.77051	0.0766428	0.549236	Acsl6	ENSMUSG00000020333.17	N
39.3641	-2.33991	1.32187	-1.77015	0.0767025	0.549236	Calb1	ENSMUSG00000028222.2	N
160.473	-0.768093	0.433248	-1.77287	0.0762505	0.549236	Tead2	ENSMUSG00000030796.17	N
2416.01	-0.28822	0.162543	-1.7732	0.0761962	0.549236	Pin1	ENSMUSG00000032171.7	Y
108.037	-0.833033	0.470727	-1.76967	0.076782	0.549236	Nsf	ENSMUSG00000034187.18	N
48.9862	-1.65788	0.936317	-1.77064	0.0766207	0.549236	Tm7sf3	ENSMUSG00000040234.16	N
10.8685	3.68753	2.08207	1.77109	0.0765458	0.549236	Pld6	ENSMUSG00000043648.7	N
65.2841	-2.11991	1.19802	-1.76951	0.0768083	0.549236	Arhgef39	ENSMUSG00000051517.14	N
6.9301	5.34574	3.01586	1.77254	0.076305	0.549236	Vps37b	ENSMUSG00000066278.6	N
29.2256	-5.50431	3.10995	-1.7699	0.0767434	0.549236	Gm9195	ENSMUSG00000109446.1	N
24.7155	2.9578	1.67112	1.76996	0.0767344	0.549236	Gm36445	ENSMUSG00000110393.2	N
188.905	0.773115	0.438359	1.76366	0.0777897	0.550135	Med25	ENSMUSG00000002968.8	N
188.179	0.740346	0.419755	1.76376	0.0777729	0.550135	0610009B22Rik	ENSMUSG00000007777.9	N
1163.95	-0.410459	0.232903	-1.76236	0.0780087	0.550135	Arid1a	ENSMUSG00000007880.16	N
14.599	2.55359	1.44567	1.76637	0.0773342	0.550135	Traf4	ENSMUSG00000017386.10	N
82.145	1.10751	0.628754	1.76143	0.0781659	0.550135	Rnf144a	ENSMUSG00000020642.13	N
80.7944	-1.43456	0.81365	-1.76312	0.0778811	0.550135	Golga5	ENSMUSG00000021192.16	N
101.096	1.45399	0.825372	1.76162	0.078133	0.550135	Pabpn1	ENSMUSG00000022194.15	N
84.7837	1.74907	0.991862	1.76342	0.0778298	0.550135	Trim26	ENSMUSG00000024457.16	N
712.43	0.559722	0.316784	1.76689	0.0772464	0.550135	Mgea5	ENSMUSG00000025220.7	N
168.735	1.0573	0.599278	1.76428	0.077684	0.550135	Tbc1d14	ENSMUSG00000029192.17	N
204.936	-0.970622	0.550879	-1.76195	0.0780778	0.550135	Ftsj1	ENSMUSG00000031171.11	N
89.047	1.46677	0.830403	1.76633	0.0773403	0.550135	Smap2	ENSMUSG00000032870.8	N
66.1601	3.04789	1.72446	1.76745	0.0771532	0.550135	Zfr2	ENSMUSG00000034949.18	N
143.079	-2.23592	1.26654	-1.76538	0.0774993	0.550135	Rcan2	ENSMUSG00000039601.15	N
63.9543	-2.23045	1.2619	-1.76753	0.0771391	0.550135	Rabggta	ENSMUSG00000040472.15	N
155.412	1.39788	0.792389	1.76414	0.077709	0.550135	Appl1	ENSMUSG00000040760.11	N
120.329	-0.969907	0.550366	-1.76229	0.0780199	0.550135	Jam2	ENSMUSG00000053062.15	N
10.4676	4.64906	2.6348	1.76448	0.0776515	0.550135	1700041G16Rik	ENSMUSG00000054822.5	N
23.8574	2.0696	1.17117	1.76712	0.0772078	0.550135	Zbtb25	ENSMUSG00000056459.14	N
1766.99	-0.489651	0.277799	-1.76261	0.0779666	0.550135	Sptan1	ENSMUSG00000057738.13	N
17.44	3.18664	1.80637	1.76412	0.0777123	0.550135	Lsamp	ENSMUSG00000061080.11	N
10.9302	2.03207	1.15076	1.76586	0.0774192	0.550135	Rtl8b	ENSMUSG00000067924.4	N
131.464	-0.912573	0.516863	-1.7656	0.0774633	0.550135	Noc2l	ENSMUSG00000095567.7	N
22.993	-4.4587	2.52817	-1.76361	0.0777975	0.550135	Gm45719	ENSMUSG00000108940.1	N
19.2436	-4.85495	2.75628	-1.76142	0.0781677	0.550135	AC158605.4	ENSMUSG00000112922.1	N
22.1514	-3.20795	1.82249	-1.7602	0.0783732	0.551233	Qsox1	ENSMUSG00000033684.14	N
734.363	0.419269	0.238268	1.75965	0.0784673	0.551547	Rars	ENSMUSG00000018848.4	N
80.2018	4.89988	2.78536	1.75916	0.0785511	0.551788	Ddr2	ENSMUSG00000026674.9	N
462.884	0.580908	0.330403	1.75818	0.078717	0.552605	Utp3	ENSMUSG00000070697.4	N
15.4139	-3.82332	2.1755	-1.75744	0.0788423	0.552788	Adcy9	ENSMUSG00000005580.11	N
129.508	1.09777	0.624537	1.75773	0.0787936	0.552788	Pcf11	ENSMUSG00000041328.16	N
40.1259	3.49302	1.98872	1.75642	0.0790165	0.553155	Cryl1	ENSMUSG00000021947.11	N
60.6675	1.87076	1.06537	1.75597	0.079093	0.553155	2810474O19Rik	ENSMUSG00000032712.16	N
59.3063	-1.44572	0.823018	-1.75661	0.0789845	0.553155	Gxylt1	ENSMUSG00000036197.15	N
16.2846	3.57949	2.03819	1.75621	0.079052	0.553155	C130023A14Rik	ENSMUSG00000102854.1	N
27.3595	-2.76937	1.57774	-1.75528	0.0792114	0.553289	Reps2	ENSMUSG00000040855.15	N
307.264	-0.531815	0.30294	-1.75552	0.0791711	0.553289	2410006H16Rik	ENSMUSG00000086841.1	N
106.142	1.78093	1.015	1.75461	0.0793267	0.553404	Fbxo8	ENSMUSG00000038206.13	N
69.5201	2.2217	1.26621	1.7546	0.0793273	0.553404	Nanos1	ENSMUSG00000072437.3	N
36.3343	-2.85463	1.62734	-1.75417	0.079401	0.553572	Jcad	ENSMUSG00000033960.5	N
68.0415	-2.04559	1.16658	-1.7535	0.0795167	0.554033	Reep4	ENSMUSG00000033589.4	N
21.6331	4.39466	2.50765	1.7525	0.0796878	0.554878	Nol6	ENSMUSG00000028430.14	N
27.3213	2.63441	1.50381	1.75182	0.0798045	0.555344	Fam129b	ENSMUSG00000026796.16	N
9.29302	5.23135	2.98763	1.751	0.0799451	0.555411	Gpx3	ENSMUSG00000018339.11	N
301.765	-0.813338	0.464452	-1.75118	0.0799149	0.555411	Mettl26	ENSMUSG00000025731.15	N
42.4577	-2.47752	1.415	-1.7509	0.0799636	0.555411	Ppp1r14c	ENSMUSG00000040653.6	N
271.744	0.912117	0.521227	1.74994	0.0801283	0.556208	Add2	ENSMUSG00000030000.10	N
36.0756	-1.26334	0.722637	-1.74824	0.080423	0.557213	Ptpn9	ENSMUSG00000032290.7	N
367.08	0.600193	0.34327	1.74845	0.0803853	0.557213	Iah1	ENSMUSG00000062054.7	N
75.0665	1.60691	0.919	1.74854	0.0803706	0.557213	Ttc32	ENSMUSG00000066637.2	N
38.9888	2.81038	1.60865	1.74705	0.0806292	0.558294	D3Ertd751e	ENSMUSG00000025766.14	N
7.68353	4.75883	2.72604	1.74569	0.0808644	0.559576	Bhlhe40	ENSMUSG00000030103.11	N
32.2926	2.3901	1.37009	1.74449	0.0810738	0.560329	Gtf2h4	ENSMUSG00000001524.14	N
28.5184	2.51091	1.43928	1.74456	0.0810615	0.560329	Hdhd5	ENSMUSG00000058979.7	N
336.084	0.414703	0.237762	1.7442	0.0811249	0.560335	Mrpl2	ENSMUSG00000002767.13	N
160.767	-0.831154	0.477596	-1.74029	0.0818086	0.561406	Ddx27	ENSMUSG00000017999.16	N
148.155	0.620303	0.356049	1.74219	0.0814759	0.561406	Cdc27	ENSMUSG00000020687.13	N
124.647	1.35475	0.778316	1.74061	0.0817511	0.561406	Slmap	ENSMUSG00000021870.17	N
102.309	-1.32986	0.763832	-1.74103	0.0816778	0.561406	Wsb2	ENSMUSG00000029364.15	N
60.2548	-1.9911	1.14309	-1.74185	0.0815342	0.561406	Mgll	ENSMUSG00000033174.17	N
173.209	-1.48527	0.852975	-1.74128	0.081634	0.561406	Ercc6l	ENSMUSG00000051220.2	N
12.4294	-3.2327	1.85772	-1.74014	0.0818339	0.561406	Il1rapl1	ENSMUSG00000052372.10	N
348.15	0.500066	0.287017	1.74228	0.0814589	0.561406	Ier5	ENSMUSG00000056708.5	N
287.452	0.907723	0.520896	1.74262	0.0814001	0.561406	Ndufaf3	ENSMUSG00000070283.4	N
69.7612	2.13479	1.22674	1.74022	0.0818209	0.561406	Gm26615	ENSMUSG00000097088.1	N
12.1766	-5.21325	2.99504	-1.74063	0.0817489	0.561406	AC174678.1	ENSMUSG00000115222.1	N
34.3306	2.80082	1.61131	1.73823	0.0821706	0.563022	Ccdc191	ENSMUSG00000022701.17	N
857.074	0.364455	0.209662	1.7383	0.0821588	0.563022	Gpm6b	ENSMUSG00000031342.17	N
678.217	-0.491164	0.282661	-1.73764	0.0822735	0.563355	Tgfbr1	ENSMUSG00000007613.15	N
26.6816	2.51896	1.44997	1.73725	0.0823432	0.563355	Srd5a3	ENSMUSG00000029233.15	N
30.6096	1.70148	0.979499	1.73709	0.0823707	0.563355	Vgll4	ENSMUSG00000030315.15	N
142.827	1.47487	0.849584	1.73599	0.0825661	0.564345	Acp2	ENSMUSG00000002103.15	N
1689.29	-0.433081	0.249556	-1.73541	0.0826689	0.564702	Brk1	ENSMUSG00000033940.8	N
94.1306	1.46426	0.843932	1.73505	0.0827325	0.56479	Snapc1	ENSMUSG00000021113.5	N
223.029	-1.75962	1.01482	-1.73392	0.0829317	0.565804	Ints9	ENSMUSG00000021975.8	N
206.864	-0.965939	0.557651	-1.73216	0.0832459	0.566646	Prcc	ENSMUSG00000004895.9	N
25.357	3.09063	1.78526	1.7312	0.0834163	0.566646	Mical1	ENSMUSG00000019823.17	N
4120.53	-0.478334	0.27657	-1.72952	0.083716	0.566646	Hnrnpab	ENSMUSG00000020358.17	N
63.7164	1.79579	1.0383	1.72955	0.0837108	0.566646	Pigp	ENSMUSG00000022940.16	N
11.2295	-6.11166	3.53288	-1.72994	0.0836416	0.566646	Msx3	ENSMUSG00000025469.10	N
704.289	0.499823	0.288901	1.73008	0.0836155	0.566646	Ctnnbl1	ENSMUSG00000027649.15	N
180.296	-1.48306	0.857008	-1.73051	0.083539	0.566646	Ints1	ENSMUSG00000029547.10	N
133.71	-1.66949	0.964813	-1.73038	0.083563	0.566646	Gabpb2	ENSMUSG00000038766.16	N
78.9804	2.39083	1.38093	1.73132	0.0833946	0.566646	Tspo	ENSMUSG00000041736.7	N
164.467	-0.8065	0.465922	-1.73098	0.0834556	0.566646	D030056L22Rik	ENSMUSG00000047044.7	N
479.301	-0.66601	0.384792	-1.73083	0.0834817	0.566646	Mdm4	ENSMUSG00000054387.13	N
42.9644	-2.64898	1.52958	-1.73184	0.0833023	0.566646	Zcchc24	ENSMUSG00000055538.7	N
14.0128	2.60566	1.50474	1.73163	0.0833388	0.566646	Etohd2	ENSMUSG00000089875.2	N
32.048	1.96173	1.13448	1.7292	0.0837735	0.566691	Kif3b	ENSMUSG00000027475.9	N
42.487	-2.72287	1.57499	-1.72882	0.0838416	0.566808	Sez6l	ENSMUSG00000058153.15	N
1118.86	-0.458473	0.265368	-1.72769	0.0840436	0.567829	Hnrnpl	ENSMUSG00000015165.16	N
299.122	-0.509499	0.294959	-1.72736	0.0841036	0.56789	Stub1	ENSMUSG00000039615.8	N
18.6208	-3.94927	2.28783	-1.72621	0.0843104	0.568598	4930590J08Rik	ENSMUSG00000034063.8	N
23.3169	3.22407	1.86758	1.72634	0.0842863	0.568598	Jph1	ENSMUSG00000042686.5	N
179.402	0.843871	0.489168	1.72511	0.0845068	0.568647	Trmt11	ENSMUSG00000019792.8	N
2906.43	-0.285471	0.165539	-1.72449	0.0846189	0.568647	Uqcrq	ENSMUSG00000044894.14	N
107	1.59568	0.924597	1.72582	0.0843805	0.568647	Pramef8	ENSMUSG00000046862.14	N
132.945	1.15069	0.667273	1.72447	0.0846238	0.568647	9630028B13Rik	ENSMUSG00000051295.7	N
437.539	0.625166	0.362468	1.72475	0.0845731	0.568647	Mtx1	ENSMUSG00000064068.13	N
399.442	0.482372	0.279617	1.72511	0.0845068	0.568647	Bbip1	ENSMUSG00000084957.2	N
484.042	-0.517391	0.30022	-1.72337	0.0848215	0.569633	Hsdl1	ENSMUSG00000034189.5	N
127.539	1.13347	0.657886	1.7229	0.0849058	0.569855	Scai	ENSMUSG00000035236.17	N
56.3673	1.13289	0.658016	1.72168	0.085128	0.570317	Pyurf	ENSMUSG00000043162.7	N
10.7647	-6.08351	3.53299	-1.72191	0.0850852	0.570317	Smim10l2a	ENSMUSG00000054850.4	N
12.9719	3.73364	2.16804	1.72212	0.0850469	0.570317	Zfp777	ENSMUSG00000071477.10	N
28.7918	3.20428	1.8621	1.72079	0.0852895	0.570816	Zfp354a	ENSMUSG00000020364.14	N
26.1961	3.20255	1.8612	1.72069	0.0853069	0.570816	Chd1l	ENSMUSG00000028089.5	N
50.6677	1.98241	1.15229	1.72042	0.0853562	0.570816	Camk2d	ENSMUSG00000053819.16	N
121.25	-1.8956	1.10216	-1.71989	0.085452	0.571114	Csdc2	ENSMUSG00000042109.7	N
75.9695	0.81585	0.474577	1.71911	0.0855948	0.571726	Gtf2a1	ENSMUSG00000020962.14	N
93.4914	1.14065	0.663699	1.71862	0.0856828	0.571971	Csrnp2	ENSMUSG00000044636.5	N
141.668	-0.896832	0.522065	-1.71785	0.0858232	0.572223	Nipsnap2	ENSMUSG00000029432.12	N
194.328	-0.991449	0.577106	-1.71797	0.0858025	0.572223	Gpatch8	ENSMUSG00000034621.14	N
44.3266	-2.25795	1.31479	-1.71734	0.0859163	0.572502	Slc25a28	ENSMUSG00000040414.7	N
46.7002	5.63686	3.28286	1.71706	0.0859684	0.572506	Klk8	ENSMUSG00000064023.4	N
329.237	0.729668	0.425407	1.71523	0.0863039	0.574397	Tet3	ENSMUSG00000034832.15	N
3818.17	0.347494	0.202711	1.71424	0.0864854	0.574781	Nfib	ENSMUSG00000008575.17	N
34.3001	2.22056	1.2957	1.71379	0.0865678	0.574781	Lrp10	ENSMUSG00000022175.9	N
25.7057	-2.95039	1.72136	-1.71398	0.0865315	0.574781	Cyp39a1	ENSMUSG00000023963.9	N
28.9056	3.25857	1.90127	1.71388	0.0865499	0.574781	Rbms3	ENSMUSG00000039607.15	N
9.96919	-2.26766	1.32409	-1.71262	0.0867828	0.574923	Carmil1	ENSMUSG00000021338.17	N
44.9694	2.57855	1.50548	1.71277	0.086754	0.574923	Per3	ENSMUSG00000028957.12	N
96.3081	0.872936	0.509729	1.71255	0.0867954	0.574923	Rbm34	ENSMUSG00000033931.9	N
25.8574	2.11959	1.23721	1.7132	0.0866754	0.574923	Prdm10	ENSMUSG00000042496.18	N
43.8864	2.99761	1.75242	1.71055	0.0871637	0.57702	Il18	ENSMUSG00000039217.13	N
295.012	-0.893511	0.522941	-1.70863	0.0875197	0.577065	Rmnd5b	ENSMUSG00000001054.9	N
66.9544	1.74268	1.02025	1.70808	0.0876208	0.577065	Lrrc45	ENSMUSG00000025145.13	N
19.5119	3.01579	1.7644	1.70925	0.0874053	0.577065	Cc2d2a	ENSMUSG00000039765.15	N
199.838	-0.800408	0.468623	-1.708	0.0876364	0.577065	Ppp2r3a	ENSMUSG00000043154.15	N
84.4107	1.18044	0.69101	1.70829	0.0875829	0.577065	Zfp277	ENSMUSG00000055917.15	N
773.851	-0.589388	0.345051	-1.70812	0.0876142	0.577065	Eno1	ENSMUSG00000063524.13	N
12.0034	-3.45978	2.02343	-1.70986	0.0872924	0.577065	2810403D21Rik	ENSMUSG00000086629.8	N
29.0885	-1.41546	0.828277	-1.70892	0.0874664	0.577065	Churc1	ENSMUSG00000090258.7	N
21.0429	3.08173	1.80204	1.71013	0.0872413	0.577065	Gm42609	ENSMUSG00000105975.4	N
1135.48	-0.323024	0.189187	-1.70743	0.0877419	0.577078	Txn2	ENSMUSG00000005354.15	N
165.517	1.28108	0.750288	1.70745	0.0877389	0.577078	Sstr2	ENSMUSG00000047904.6	N
189.634	-0.648437	0.379917	-1.70679	0.0878614	0.577523	Scp2	ENSMUSG00000028603.15	N
9.29908	3.2068	1.87933	1.70635	0.0879428	0.577717	Prex2	ENSMUSG00000048960.13	N
125.087	-1.11534	0.653918	-1.70563	0.0880765	0.577915	Rnf152	ENSMUSG00000047496.6	N
1995.22	0.269193	0.157823	1.70566	0.0880711	0.577915	Bub3	ENSMUSG00000066979.6	Y
9.82527	4.34436	2.54913	1.70425	0.0883344	0.579266	5930409G06Rik	ENSMUSG00000103477.1	N
161.991	-1.37369	0.806807	-1.70262	0.0886388	0.579897	Bcl2l13	ENSMUSG00000009112.4	N
75.5861	1.43641	0.843492	1.70293	0.0885803	0.579897	Golga3	ENSMUSG00000029502.14	N
244.041	1.27991	0.751394	1.70339	0.0884958	0.579897	Foxp2	ENSMUSG00000029563.16	N
95.4547	-0.9605	0.564103	-1.7027	0.0886237	0.579897	Rif1	ENSMUSG00000036202.16	N
21.7319	2.11357	1.24179	1.70204	0.0887485	0.580274	Adam23	ENSMUSG00000025964.15	N
133.018	-0.995624	0.585347	-1.70091	0.0889594	0.581313	AW047730	ENSMUSG00000097428.1	N
30.0993	3.47985	2.04761	1.69946	0.0892317	0.581412	Polk	ENSMUSG00000021668.15	N
37.5712	-3.04948	1.79431	-1.69953	0.0892197	0.581412	Rrp1b	ENSMUSG00000058392.12	N
83.7134	-1.1742	0.690606	-1.70025	0.0890843	0.581412	Rap1a	ENSMUSG00000068798.10	N
13.8574	2.25742	1.32816	1.69966	0.0891953	0.581412	Gm26742	ENSMUSG00000097707.1	N
132.423	-0.813438	0.478649	-1.69944	0.0892354	0.581412	Nup62	ENSMUSG00000109511.1	N
15.1781	-4.08947	2.40712	-1.69891	0.089337	0.581734	Rbks	ENSMUSG00000029136.9	N
64.5129	2.05901	1.21219	1.6986	0.0893951	0.581772	Gemin6	ENSMUSG00000055760.12	N
124.258	1.31035	0.771698	1.69801	0.0895065	0.581819	Jmjd6	ENSMUSG00000056962.11	N
108.931	1.30293	0.767214	1.69826	0.0894594	0.581819	2010320M18Rik	ENSMUSG00000100691.1	N
10.9839	5.30594	3.12556	1.69759	0.0895845	0.581986	Krt17	ENSMUSG00000035557.9	N
35.253	-1.96662	1.16024	-1.69501	0.0900731	0.583607	Prune1	ENSMUSG00000015711.8	N
152.698	-1.07661	0.635279	-1.6947	0.0901327	0.583607	Dgat1	ENSMUSG00000022555.11	N
47.399	1.71079	1.00886	1.69577	0.0899289	0.583607	Map1a	ENSMUSG00000027254.13	N
59.2689	2.83104	1.67076	1.69446	0.0901772	0.583607	Col4a2	ENSMUSG00000031503.13	N
53.0923	2.26182	1.33492	1.69434	0.0902005	0.583607	Rnf113a1	ENSMUSG00000036537.6	N
64.2128	1.87523	1.10623	1.69515	0.0900467	0.583607	Tedc1	ENSMUSG00000037466.13	N
38.3308	-2.13258	1.25859	-1.69442	0.0901848	0.583607	Zfp963	ENSMUSG00000092260.7	N
95.5864	-1.27261	0.75134	-1.69379	0.0903053	0.583947	Pspc1	ENSMUSG00000021938.12	N
8.46448	-4.30519	2.54288	-1.69304	0.0904487	0.584534	Gm11336	ENSMUSG00000080999.1	N
22.3719	-1.72582	1.01996	-1.69204	0.090638	0.58539	Crlf3	ENSMUSG00000017561.16	N
219.079	0.697598	0.412343	1.69179	0.0906862	0.58539	3110039M20Rik	ENSMUSG00000104861.1	N
234.265	1.09065	0.645171	1.69048	0.0909368	0.586329	Rbbp6	ENSMUSG00000030779.15	N
286.22	2.20348	1.30329	1.69071	0.0908931	0.586329	Aff2	ENSMUSG00000031189.12	N
109.859	1.75577	1.03937	1.68926	0.0911697	0.587152	Slc35b4	ENSMUSG00000018999.14	N
46.9901	2.49564	1.47727	1.68936	0.0911507	0.587152	Zfp7	ENSMUSG00000033669.7	N
74.9725	2.35651	1.39571	1.6884	0.0913352	0.587878	Jph3	ENSMUSG00000025318.13	N
439.955	0.634821	0.376237	1.68729	0.0915477	0.588566	Ikbkap	ENSMUSG00000028431.11	N
177.791	0.864087	0.512083	1.6874	0.0915271	0.588566	Wdr43	ENSMUSG00000041057.9	N
40.6187	1.72305	1.02161	1.6866	0.0916803	0.589079	Nipa2	ENSMUSG00000030452.16	N
116.639	-1.03639	0.615163	-1.68474	0.0920396	0.590459	Suv39h2	ENSMUSG00000026646.16	N
97.0487	1.50284	0.892366	1.68411	0.0921599	0.590459	D5Ertd579e	ENSMUSG00000029190.19	N
105.986	1.81231	1.07603	1.68426	0.0921321	0.590459	Pofut1	ENSMUSG00000046020.13	N
261.616	0.969377	0.575307	1.68497	0.0919937	0.590459	Sox21	ENSMUSG00000061517.8	N
12.9913	5.39571	3.20367	1.68422	0.0921383	0.590459	Gm45774	ENSMUSG00000110588.1	N
65.7747	2.43346	1.44615	1.68272	0.0924298	0.591848	Kcnu1	ENSMUSG00000031576.16	N
27.9766	1.95123	1.16037	1.68156	0.0926541	0.592944	3110062M04Rik	ENSMUSG00000046806.13	N
28.3792	-3.66317	2.17928	-1.68091	0.0927803	0.593071	Otx2	ENSMUSG00000021848.16	N
44.3274	1.88387	1.12068	1.681	0.0927629	0.593071	Stk3	ENSMUSG00000022329.15	N
332.067	0.911687	0.542538	1.68041	0.0928772	0.59335	Lmo4	ENSMUSG00000028266.17	N
205.159	-0.699897	0.416644	-1.67985	0.0929874	0.593374	Anapc2	ENSMUSG00000026965.12	N
1674.43	-0.398776	0.237355	-1.68008	0.092942	0.593374	Smarca4	ENSMUSG00000032187.16	N
15.3085	3.83512	2.28354	1.67946	0.0930618	0.593509	Gm44433	ENSMUSG00000107512.1	N
152.176	-0.747129	0.444981	-1.67901	0.0931498	0.59373	Senp6	ENSMUSG00000034252.14	N
183.898	-0.811427	0.483441	-1.67844	0.0932609	0.594098	Commd1	ENSMUSG00000051355.18	N
1915.59	0.356281	0.212349	1.67781	0.0933845	0.594546	Cox7a2	ENSMUSG00000032330.7	N
31.1276	2.82336	1.68396	1.67662	0.0936173	0.595348	Pdzph1	ENSMUSG00000024227.14	N
149.416	1.05408	0.628632	1.67678	0.0935847	0.595348	Creb5	ENSMUSG00000053007.9	N
277.449	0.601954	0.359259	1.67554	0.0938278	0.595518	Ccnh	ENSMUSG00000021548.10	N
19.2978	2.98667	1.78225	1.67578	0.0937809	0.595518	Tepsin	ENSMUSG00000025377.14	N
148.227	-1.145	0.683421	-1.67539	0.0938577	0.595518	Elovl4	ENSMUSG00000032262.13	N
7.76057	5.7378	3.4247	1.67542	0.0938527	0.595518	Gm16759	ENSMUSG00000086539.8	N
81.643	-2.03195	1.21333	-1.67469	0.093995	0.595711	Fkrp	ENSMUSG00000048920.8	N
1336.03	-0.415916	0.248334	-1.67482	0.0939693	0.595711	Nmral1	ENSMUSG00000063445.14	N
92.0358	-1.00427	0.600002	-1.67378	0.0941736	0.596504	Ubac2	ENSMUSG00000041765.6	N
11.7932	2.88227	1.72306	1.67276	0.0943738	0.597433	Gm17530	ENSMUSG00000103731.1	N
147.503	1.88971	1.13046	1.67162	0.0945988	0.5975	Gss	ENSMUSG00000027610.17	N
24.7239	2.75774	1.64972	1.67164	0.0945956	0.5975	Adam9	ENSMUSG00000031555.15	N
75.0009	-2.30868	1.38104	-1.6717	0.0945836	0.5975	Tmem132c	ENSMUSG00000034324.16	N
10.418	2.92571	1.74999	1.67185	0.0945538	0.5975	Dennd4c	ENSMUSG00000038024.17	N
947.09	0.498324	0.298182	1.6712	0.0946812	0.597682	Snrpe	ENSMUSG00000090553.8	N
109.137	-0.965195	0.578099	-1.6696	0.0949983	0.598926	Tssc4	ENSMUSG00000045752.13	N
8.91383	3.27531	1.96149	1.66981	0.0949575	0.598926	Nap1l2	ENSMUSG00000082229.1	N
66.9243	1.05569	0.632382	1.66939	0.0950395	0.598926	Dleu2	ENSMUSG00000097589.9	N
53.2454	1.37058	0.821254	1.66888	0.0951405	0.599224	Ube2v2	ENSMUSG00000022674.14	N
25.6071	-3.13259	1.87838	-1.6677	0.0953749	0.599684	Hhipl1	ENSMUSG00000021260.8	N
341.955	-0.929196	0.557151	-1.66776	0.0953629	0.599684	Slc20a1	ENSMUSG00000027397.14	N
70.3709	-1.3127	0.786963	-1.66806	0.095303	0.599684	Cep85	ENSMUSG00000037443.13	N
45.8712	1.26316	0.758511	1.66531	0.0958513	0.601075	Daxx	ENSMUSG00000002307.15	N
389.938	0.649666	0.390181	1.66504	0.0959054	0.601075	Cs	ENSMUSG00000005683.8	N
10.9825	-3.91837	2.35381	-1.6647	0.0959736	0.601075	Kcnq5	ENSMUSG00000028033.16	N
44.944	-1.89869	1.14054	-1.66474	0.0959649	0.601075	Pradc1	ENSMUSG00000030008.9	N
8.21928	-5.88309	3.53301	-1.66518	0.0958769	0.601075	3930402G23Rik	ENSMUSG00000038917.4	N
1558.31	-0.514098	0.308709	-1.66531	0.0958501	0.601075	Smim7	ENSMUSG00000044600.14	N
203.414	0.65115	0.390857	1.66596	0.0957223	0.601075	Ndufaf8	ENSMUSG00000078572.3	N
132.201	-1.84444	1.10816	-1.66441	0.0960302	0.601092	Sh3gl3	ENSMUSG00000030638.13	N
55.99	1.98401	1.19251	1.66373	0.0961667	0.601422	Telo2	ENSMUSG00000024170.15	N
54.2903	3.09375	1.86023	1.6631	0.0962916	0.601422	Ighmbp2	ENSMUSG00000024831.13	N
16.8056	2.8716	1.72669	1.66307	0.0962987	0.601422	Lgals8	ENSMUSG00000057554.13	N
326.649	-1.41173	0.848712	-1.66338	0.0962372	0.601422	Chd4	ENSMUSG00000063870.12	N
70.6288	1.61322	0.970225	1.66273	0.0963667	0.60151	Zc3hav1l	ENSMUSG00000047749.2	N
183.955	0.774475	0.466164	1.66138	0.0966375	0.601679	Slc12a2	ENSMUSG00000024597.10	N
68.7382	1.21942	0.733793	1.6618	0.0965529	0.601679	Plk4	ENSMUSG00000025758.10	N
46.4404	3.4145	2.05519	1.6614	0.0966324	0.601679	Cenpi	ENSMUSG00000031262.12	N
9.3584	-4.48429	2.69956	-1.66112	0.0966891	0.601679	Renbp	ENSMUSG00000031387.14	N
343.31	-0.515739	0.310503	-1.66098	0.0967176	0.601679	Nsrp1	ENSMUSG00000037958.13	N
224.824	-0.798667	0.4808	-1.66112	0.0966886	0.601679	Zfp467	ENSMUSG00000068551.12	N
160.956	-1.06523	0.641448	-1.66066	0.0967816	0.601741	Fahd2a	ENSMUSG00000027371.10	N
77.3276	-2.04942	1.2348	-1.65971	0.0969721	0.601829	Psap	ENSMUSG00000004207.14	N
16.8911	-3.02107	1.8196	-1.6603	0.0968549	0.601829	Rad50	ENSMUSG00000020380.16	N
564.324	-0.419032	0.252582	-1.65899	0.0971171	0.601829	Erg28	ENSMUSG00000021252.11	N
31.4758	2.62528	1.5829	1.65852	0.0972121	0.601829	Mastl	ENSMUSG00000026779.6	N
1375.66	0.376712	0.227185	1.65818	0.0972817	0.601829	Idh3b	ENSMUSG00000027406.12	N
140.258	-0.923645	0.55679	-1.65888	0.097141	0.601829	Cog8	ENSMUSG00000031916.17	N
1629.95	0.278032	0.167587	1.65903	0.0971093	0.601829	Serbp1	ENSMUSG00000036371.6	N
249.26	-1.14026	0.68704	-1.65967	0.0969803	0.601829	Ube2h	ENSMUSG00000039159.16	N
1954.81	-0.449047	0.270786	-1.65831	0.0972551	0.601829	Usp22	ENSMUSG00000042506.15	Y
1196.16	-0.513187	0.30961	-1.65753	0.0974124	0.602304	Cachd1	ENSMUSG00000028532.14	N
196.972	0.888343	0.536452	1.65596	0.0977302	0.603265	Galc	ENSMUSG00000021003.10	N
41.4398	3.02676	1.82775	1.656	0.0977217	0.603265	Pnpla3	ENSMUSG00000041653.4	N
93.6168	-1.20752	0.729174	-1.65601	0.0977196	0.603265	B4galt3	ENSMUSG00000052423.14	N
631.125	-0.510567	0.308702	-1.65391	0.0981451	0.603487	Capns1	ENSMUSG00000001794.13	N
534.531	-0.542764	0.328148	-1.65402	0.0981228	0.603487	Ssr1	ENSMUSG00000021427.10	N
239.346	1.73882	1.05067	1.65497	0.0979303	0.603487	Zfhx4	ENSMUSG00000025255.18	N
17.6556	-2.75633	1.66573	-1.65473	0.0979792	0.603487	Gigyf1	ENSMUSG00000029714.11	N
867.713	-0.398634	0.240976	-1.65425	0.0980772	0.603487	Mrpl15	ENSMUSG00000033845.13	N
105.065	-1.39791	0.844679	-1.65496	0.0979317	0.603487	Zdhhc17	ENSMUSG00000035798.14	N
163.135	1.94814	1.17766	1.65424	0.0980787	0.603487	Gm35040	ENSMUSG00000108616.1	N
230.712	0.694585	0.420326	1.65249	0.0984343	0.603574	Ktn1	ENSMUSG00000021843.17	N
172.197	-1.02557	0.620711	-1.65225	0.0984841	0.603574	Zbtb20	ENSMUSG00000022708.16	N
117.317	0.902354	0.546023	1.65259	0.0984139	0.603574	Sgo1	ENSMUSG00000023940.14	N
285.885	0.928442	0.56168	1.65297	0.0983365	0.603574	Ank2	ENSMUSG00000032826.17	N
9.58105	4.68629	2.83612	1.65236	0.0984614	0.603574	Loxl2	ENSMUSG00000034205.16	N
15.2221	3.12121	1.88788	1.65329	0.0982724	0.603574	Gm38384	ENSMUSG00000102593.1	N
11.9417	3.78748	2.29301	1.65175	0.098585	0.603649	Helb	ENSMUSG00000020228.11	N
81.8949	1.48561	0.899465	1.65166	0.0986047	0.603649	Dhx38	ENSMUSG00000037993.8	N
82.0467	1.32611	0.803349	1.65073	0.0987932	0.604471	Slc11a2	ENSMUSG00000023030.16	N
13.1084	2.89279	1.75312	1.65008	0.0989257	0.60495	Cacna2d2	ENSMUSG00000010066.15	N
83.3477	-2.2628	1.37156	-1.6498	0.0989844	0.604977	Zkscan5	ENSMUSG00000055991.15	N
953.817	0.344243	0.20876	1.64899	0.0991497	0.605604	Foxg1	ENSMUSG00000020950.10	N
433.77	0.501843	0.304375	1.64877	0.0991957	0.605604	Ecd	ENSMUSG00000021810.3	N
9.34676	-3.97208	2.41189	-1.64688	0.0995836	0.607323	Garnl3	ENSMUSG00000038860.15	N
176.271	-0.837127	0.508316	-1.64686	0.0995861	0.607323	Nhsl1	ENSMUSG00000039835.16	N
199.37	0.867388	0.526924	1.64613	0.0997361	0.607573	Naa20	ENSMUSG00000002728.14	N
135.785	1.29202	0.784817	1.64627	0.0997072	0.607573	Scfd1	ENSMUSG00000020952.10	N
128.922	-1.02763	0.624583	-1.6453	0.0999079	0.607881	Spg7	ENSMUSG00000000738.18	N
43.0788	3.22396	1.95951	1.64529	0.0999096	0.607881	Apod	ENSMUSG00000022548.14	N
55.564	3.24132	1.97029	1.64509	0.0999503	0.607881	Lhx1os	ENSMUSG00000087211.7	N
217.43	1.82987	1.1125	1.64483	0.100005	0.607881	Plk2	ENSMUSG00000021701.8	N
161.951	-2.62484	1.59619	-1.64444	0.100085	0.60804	Gria1	ENSMUSG00000020524.16	N
26.9177	2.68302	1.63355	1.64245	0.100497	0.609634	Slc25a13	ENSMUSG00000015112.15	N
57.3986	-1.04037	0.633452	-1.64238	0.100512	0.609634	Mapkapk2	ENSMUSG00000016528.10	N
217.8	-1.13369	0.69022	-1.6425	0.100487	0.609634	D1Ertd622e	ENSMUSG00000044768.16	N
97.0542	-1.57545	0.960574	-1.64011	0.100983	0.610497	Tmem192	ENSMUSG00000025521.15	N
18.0874	-2.59228	1.58053	-1.64014	0.100977	0.610497	Tstd2	ENSMUSG00000035495.15	N
13.7149	2.33289	1.42138	1.64129	0.100738	0.610497	Zc3h10	ENSMUSG00000039810.11	N
29.9815	-2.98678	1.82065	-1.6405	0.100901	0.610497	5330417C22Rik	ENSMUSG00000040412.16	N
1228.07	-0.457943	0.279118	-1.64068	0.100865	0.610497	Mrps14	ENSMUSG00000058267.13	N
39.7607	-1.86222	1.13479	-1.64102	0.100793	0.610497	Flvcr1	ENSMUSG00000066595.9	N
121.137	0.938073	0.572118	1.63965	0.101078	0.610522	Adrm1	ENSMUSG00000039041.15	N
106.578	1.19682	0.729965	1.63956	0.101096	0.610522	Foxk2	ENSMUSG00000039275.9	N
1459.06	-0.442043	0.26971	-1.63896	0.101222	0.61095	Bag1	ENSMUSG00000028416.12	N
439.415	-0.526139	0.321121	-1.63844	0.101329	0.611265	Cat	ENSMUSG00000027187.10	N
232.529	1.04279	0.636999	1.63704	0.101623	0.612473	Ddx21	ENSMUSG00000020075.8	N
160.137	-0.680914	0.41597	-1.63693	0.101645	0.612473	Tubgcp2	ENSMUSG00000025474.9	N
12.7642	-2.13274	1.30371	-1.63591	0.101859	0.612473	Sgk3	ENSMUSG00000025915.14	N
280.192	0.929786	0.568309	1.63606	0.101828	0.612473	Golt1b	ENSMUSG00000030245.10	N
81.7858	1.52149	0.929857	1.63626	0.101784	0.612473	Ncoa7	ENSMUSG00000039697.16	N
163.628	1.18588	0.724627	1.63654	0.101727	0.612473	Tsen2	ENSMUSG00000042389.13	N
201.155	-0.675061	0.412867	-1.63506	0.102037	0.613213	Mrps18b	ENSMUSG00000024436.16	N
40.7845	-2.63392	1.61344	-1.63249	0.102577	0.614798	P4ha2	ENSMUSG00000018906.14	N
144.534	1.64109	1.00493	1.63304	0.102461	0.614798	Efs	ENSMUSG00000022203.7	N
409.692	0.63153	0.386975	1.63196	0.102687	0.614798	Exosc9	ENSMUSG00000027714.11	N
13.7226	3.17383	1.94466	1.63208	0.102663	0.614798	Secisbp2	ENSMUSG00000035139.14	N
14.4355	2.33488	1.43054	1.63217	0.102644	0.614798	Hk1	ENSMUSG00000037012.18	N
229.367	1.10034	0.673736	1.6332	0.102427	0.614798	Slc35b2	ENSMUSG00000037089.10	N
63.0657	-1.93026	1.18271	-1.63207	0.102664	0.614798	Ostm1	ENSMUSG00000038280.12	N
7.62715	5.78195	3.54378	1.63158	0.102769	0.614958	Mapkapk3	ENSMUSG00000032577.16	N
95.6138	1.32186	0.810985	1.62995	0.103112	0.615692	Dbnl	ENSMUSG00000020476.14	N
57.7031	-2.71587	1.66615	-1.63003	0.103095	0.615692	Ogfod2	ENSMUSG00000023707.13	N
46.5456	2.35058	1.44188	1.63023	0.103054	0.615692	Mta3	ENSMUSG00000055817.17	N
1283.53	-0.737035	0.451973	-1.63071	0.102952	0.615692	CT010467.1	ENSMUSG00000106106.2	N
313.473	-0.686295	0.421307	-1.62896	0.103321	0.616276	Tnfrsf19	ENSMUSG00000060548.13	N
24.0702	5.34807	3.28293	1.62905	0.103302	0.616276	Ppox	ENSMUSG00000062729.11	N
131.974	-1.29584	0.796537	-1.62684	0.10377	0.617374	Vac14	ENSMUSG00000010936.11	N
805.885	-0.317964	0.195455	-1.62679	0.103782	0.617374	Cox14	ENSMUSG00000023020.2	N
95.4472	-1.66039	1.02061	-1.62687	0.103765	0.617374	Zfhx3	ENSMUSG00000038872.10	N
13.4198	2.085	1.28101	1.62763	0.103604	0.617374	Cmtm8	ENSMUSG00000041012.4	N
130.686	1.34655	0.8274	1.62745	0.103642	0.617374	Nol4	ENSMUSG00000041923.15	N
11.9076	3.3658	2.07021	1.62582	0.103987	0.617608	Trabd	ENSMUSG00000015363.13	N
393.132	1.14993	0.70725	1.62592	0.103967	0.617608	Tlk2	ENSMUSG00000020694.16	N
397.966	-1.64875	1.01393	-1.6261	0.103928	0.617608	Zfp369	ENSMUSG00000021514.18	N
286.77	0.674725	0.41527	1.62478	0.104208	0.618263	Ubxn2b	ENSMUSG00000028243.5	N
144.418	1.39403	0.857877	1.62498	0.104167	0.618263	Gm19938	ENSMUSG00000102331.1	N
31.5452	-2.44826	1.50724	-1.62433	0.104305	0.618505	Tex2	ENSMUSG00000040548.16	N
15.0735	4.66879	2.87514	1.62384	0.104409	0.618793	Mgp	ENSMUSG00000030218.2	N
644.631	-0.750898	0.462642	-1.62306	0.104576	0.619452	Ypel5	ENSMUSG00000039770.5	N
441.945	-1.11788	0.689107	-1.62221	0.104758	0.620203	Dmap1	ENSMUSG00000009640.11	N
126.737	1.05814	0.652411	1.62189	0.104826	0.620278	Snx4	ENSMUSG00000022808.4	N
209.339	1.37086	0.845456	1.62145	0.104922	0.620514	Dpy19l3	ENSMUSG00000043671.14	N
83.0868	-1.81712	1.12089	-1.62114	0.104987	0.620571	Mtmr10	ENSMUSG00000030522.14	N
147.401	-0.832713	0.513846	-1.62055	0.105114	0.620665	Uck2	ENSMUSG00000026558.13	N
16.5348	2.06042	1.2714	1.62059	0.105105	0.620665	Cdc14a	ENSMUSG00000033502.14	N
194.369	0.731733	0.452121	1.61844	0.105567	0.62268	Dnttip2	ENSMUSG00000039756.12	N
468.835	0.496766	0.306915	1.61858	0.105538	0.62268	Armcx4	ENSMUSG00000049804.9	N
19.0328	2.45049	1.51472	1.61779	0.105708	0.622849	Cdc42bpa	ENSMUSG00000026490.18	N
37.4723	1.36678	0.84474	1.61799	0.105665	0.622849	Ginm1	ENSMUSG00000040006.13	N
53.0173	1.95551	1.20911	1.61731	0.105811	0.62313	Ccdc138	ENSMUSG00000038010.9	N
210.174	-0.945917	0.585074	-1.61675	0.105933	0.623156	Parva	ENSMUSG00000030770.15	N
22.0131	2.68173	1.65981	1.61568	0.106164	0.623156	Cep250	ENSMUSG00000038241.16	N
46753.2	-0.32916	0.203754	-1.61548	0.106207	0.623156	Nrep	ENSMUSG00000042834.14	N
190.994	-0.777574	0.481159	-1.61604	0.106085	0.623156	Bod1	ENSMUSG00000044502.16	N
15.6965	-1.91492	1.18494	-1.61605	0.106083	0.623156	Ddx10	ENSMUSG00000053289.8	N
229.779	1.27888	0.791598	1.61556	0.106189	0.623156	Ap5s1	ENSMUSG00000068264.11	N
22.9771	2.59498	1.60522	1.61658	0.105968	0.623156	Gm26670	ENSMUSG00000097416.3	N
411.434	-0.73218	0.453604	-1.61414	0.106497	0.623584	Ngdn	ENSMUSG00000022204.9	N
44.0338	2.48506	1.54	1.61368	0.106596	0.623584	Hspbap1	ENSMUSG00000022849.4	N
40.0652	2.04134	1.26473	1.61405	0.106516	0.623584	Ncoa3	ENSMUSG00000027678.17	Y
59.2975	1.82598	1.13162	1.61359	0.106616	0.623584	Plcl2	ENSMUSG00000038910.6	N
74.3635	-1.13285	0.702034	-1.61367	0.106599	0.623584	B3galnt1	ENSMUSG00000043300.2	N
249.303	0.86279	0.534411	1.61447	0.106426	0.623584	Zc2hc1a	ENSMUSG00000043542.12	N
56.5158	1.46996	0.911255	1.61312	0.106718	0.623694	Mpg	ENSMUSG00000020287.15	N
13.67	2.74468	1.70161	1.61299	0.106746	0.623694	Agap2	ENSMUSG00000025422.9	N
367.685	-0.754429	0.468033	-1.61191	0.106981	0.624082	Cars	ENSMUSG00000010755.17	N
414.521	-0.58584	0.363415	-1.61204	0.106953	0.624082	Cenpx	ENSMUSG00000025144.17	N
449.509	-0.692247	0.429439	-1.61198	0.106966	0.624082	Alkbh1	ENSMUSG00000079036.10	N
18.6147	2.9096	1.80562	1.61141	0.10709	0.624394	Fam105a	ENSMUSG00000056069.9	N
61.5805	2.0099	1.24796	1.61055	0.107278	0.625165	Sdad1	ENSMUSG00000029415.4	N
989.089	-0.359459	0.223231	-1.61026	0.107342	0.625208	Denr	ENSMUSG00000023106.15	N
11.3455	-2.48606	1.54437	-1.60976	0.10745	0.625511	Rab2b	ENSMUSG00000022159.16	N
88.6978	-2.07541	1.28996	-1.60889	0.10764	0.625635	Prkd1	ENSMUSG00000002688.8	N
10.1084	-2.74398	1.70538	-1.60902	0.107613	0.625635	Pim2	ENSMUSG00000031155.16	N
34.3283	2.15424	1.33874	1.60915	0.107583	0.625635	Zfp940	ENSMUSG00000050855.16	N
470.384	-1.0361	0.644454	-1.60772	0.107897	0.625962	Fos	ENSMUSG00000021250.13	Y
29.5481	2.93439	1.82563	1.60733	0.107982	0.625962	Fbxo4	ENSMUSG00000022184.8	N
153.249	-1.01612	0.632075	-1.60759	0.107925	0.625962	Tmem134	ENSMUSG00000024845.17	N
31.4984	-1.98156	1.23252	-1.60773	0.107894	0.625962	Zc3h12c	ENSMUSG00000035164.8	N
19.862	4.19112	2.60632	1.60806	0.107822	0.625962	Syn3	ENSMUSG00000059602.14	N
11.6446	3.63034	2.2593	1.60684	0.108089	0.625962	Adamtsl3	ENSMUSG00000070469.12	N
28.9938	2.48907	1.54896	1.60693	0.108071	0.625962	Gm19569	ENSMUSG00000099094.1	N
1571.05	-0.242833	0.15128	-1.60519	0.108453	0.626442	Tbcb	ENSMUSG00000006095.12	N
108.991	-1.78937	1.11467	-1.6053	0.108429	0.626442	Ddx19a	ENSMUSG00000015023.7	N
249.197	1.32307	0.824223	1.60523	0.108443	0.626442	Pdlim4	ENSMUSG00000020388.12	N
40.5958	-2.4952	1.55405	-1.60561	0.108359	0.626442	Cdk20	ENSMUSG00000021483.8	N
1244.14	-0.557464	0.347082	-1.60614	0.108242	0.626442	Mettl14	ENSMUSG00000028114.16	N
788.274	0.391939	0.244387	1.60376	0.108767	0.627929	Cpsf6	ENSMUSG00000055531.12	N
57.0012	-1.80321	1.12471	-1.60327	0.108876	0.628232	Faxc	ENSMUSG00000028246.13	N
1202.15	-0.543546	0.339121	-1.60281	0.108977	0.628494	Mrpl58	ENSMUSG00000018858.15	N
391.192	0.701032	0.437905	1.60088	0.109404	0.630631	Prelid3b	ENSMUSG00000016257.15	N
553.297	-0.755949	0.472345	-1.60042	0.109506	0.630889	Trim33	ENSMUSG00000033014.12	N
1672.07	0.24493	0.153089	1.59992	0.109617	0.631205	Ppp2ca	ENSMUSG00000020349.4	N
50.1726	1.64702	1.03029	1.59859	0.109911	0.631807	Pon2	ENSMUSG00000032667.17	N
38.2844	2.3501	1.47009	1.5986	0.109908	0.631807	Itga9	ENSMUSG00000039115.13	N
468.354	0.51558	0.322555	1.59842	0.109949	0.631807	Cdc123	ENSMUSG00000039128.13	N
390.7	-0.455182	0.284636	-1.59917	0.109782	0.631807	Ypel3	ENSMUSG00000042675.15	N
231.071	0.782081	0.489486	1.59776	0.110097	0.632285	9330159F19Rik	ENSMUSG00000004360.9	N
171.298	-1.28718	0.805723	-1.59754	0.110145	0.632285	Vps39	ENSMUSG00000027291.15	N
278.892	-1.37631	0.861886	-1.59685	0.110298	0.632374	Slc1a4	ENSMUSG00000020142.12	N
84.1213	1.71794	1.07596	1.59666	0.110341	0.632374	Tmem101	ENSMUSG00000020921.6	N
709.279	0.394495	0.247038	1.5969	0.110288	0.632374	Hspa9	ENSMUSG00000024359.8	N
13.8125	4.06513	2.54676	1.5962	0.110444	0.632374	Gpr155	ENSMUSG00000041762.16	N
788.74	-0.353935	0.221724	-1.59628	0.110426	0.632374	Rpl37	ENSMUSG00000041841.8	N
10.0394	2.67513	1.67635	1.59581	0.110532	0.632549	1700096K18Rik	ENSMUSG00000101856.1	N
14.2866	4.34842	2.72564	1.59538	0.110628	0.632776	Gm26766	ENSMUSG00000097259.2	N
394.73	0.514787	0.322761	1.59495	0.110724	0.633001	1700037H04Rik	ENSMUSG00000027327.16	N
1729.54	0.346963	0.217733	1.59353	0.111042	0.633396	Cyb5a	ENSMUSG00000024646.13	N
71.9685	-2.26755	1.42273	-1.5938	0.11098	0.633396	C1galt1	ENSMUSG00000042460.5	N
60.3975	-1.72452	1.08172	-1.59423	0.110884	0.633396	Gpr137c	ENSMUSG00000049092.11	N
87.8279	0.994173	0.623944	1.59337	0.111077	0.633396	Ado	ENSMUSG00000057134.5	N
14.7055	-4.43225	2.78139	-1.59354	0.11104	0.633396	Gm26610	ENSMUSG00000097674.1	N
98.4638	1.6234	1.01907	1.59302	0.111155	0.633517	Ascc3	ENSMUSG00000038774.9	N
11.8959	3.47888	2.18437	1.59263	0.111243	0.633696	Gtpbp3	ENSMUSG00000007610.15	N
39.6109	-1.17302	0.737168	-1.59125	0.111553	0.635133	Eif3j2	ENSMUSG00000043424.10	N
26.2206	2.14126	1.3462	1.59059	0.111701	0.635651	Gm4924	ENSMUSG00000073427.4	N
42.8121	-2.01991	1.27057	-1.58977	0.111887	0.636169	Klhl8	ENSMUSG00000029312.12	N
38.5522	2.06648	1.29993	1.58968	0.111906	0.636169	Zbtb38	ENSMUSG00000040433.16	N
31.7605	-2.05634	1.29392	-1.58924	0.112006	0.636414	Trmt10a	ENSMUSG00000004127.12	N
160.689	1.16776	0.73519	1.58837	0.112202	0.637201	Ipo4	ENSMUSG00000002319.16	N
14.1017	4.73364	2.98096	1.58796	0.112296	0.63741	Lurap1	ENSMUSG00000028701.4	N
24.5637	3.79433	2.39035	1.58735	0.112433	0.63754	Senp5	ENSMUSG00000022772.11	N
190.857	1.17791	0.741949	1.58758	0.112381	0.63754	Pgpep1	ENSMUSG00000056204.8	N
16.7206	3.5481	2.23715	1.58599	0.112741	0.638635	Ldlrad4	ENSMUSG00000024544.8	N
13336.9	-0.238272	0.150225	-1.5861	0.112718	0.638635	Cox4i1	ENSMUSG00000031818.12	N
31.5928	-2.47526	1.56162	-1.58506	0.112953	0.639511	D530018E20Rik	ENSMUSG00000107610.1	N
47.7441	-1.91982	1.21155	-1.5846	0.113056	0.639635	Usp6nl	ENSMUSG00000039046.15	N
118.513	1.04705	0.660828	1.58446	0.113089	0.639635	Tmem263	ENSMUSG00000060935.6	N
318.469	0.649861	0.410282	1.58394	0.113208	0.639983	Mtss1	ENSMUSG00000022353.10	N
44.3696	-5.53346	3.49666	-1.5825	0.113535	0.641041	Sgsh	ENSMUSG00000005043.13	N
32.1321	-2.09882	1.32639	-1.58236	0.113568	0.641041	Akap5	ENSMUSG00000021057.15	N
42.7622	1.79504	1.13433	1.58248	0.113541	0.641041	Plat	ENSMUSG00000031538.6	N
80.7899	1.22105	0.771887	1.58191	0.113671	0.641296	Pex7	ENSMUSG00000020003.16	N
11.4064	-4.38186	2.7709	-1.58139	0.11379	0.641642	Slc25a26	ENSMUSG00000045100.11	N
456.891	0.600804	0.380954	1.5771	0.114772	0.646853	Dynll2	ENSMUSG00000020483.14	N
326.431	-0.550923	0.349386	-1.57683	0.114834	0.646877	Rtca	ENSMUSG00000000339.14	N
1451.05	-0.365595	0.231947	-1.5762	0.114979	0.647119	Ndufb5	ENSMUSG00000027673.12	N
58.4494	1.3731	0.871175	1.57614	0.114993	0.647119	Tmub1	ENSMUSG00000028958.14	N
156.059	-0.676357	0.42932	-1.57541	0.115161	0.647411	Rpl10a	ENSMUSG00000037805.14	N
104.727	-1.03943	0.659755	-1.57548	0.115147	0.647411	Zfp827	ENSMUSG00000071064.13	N
450.147	0.724742	0.460168	1.57495	0.115268	0.647683	Rcbtb1	ENSMUSG00000035469.17	N
99.7946	-0.622466	0.395304	-1.57465	0.115336	0.647743	Hnrnpa3	ENSMUSG00000059005.13	N
33.0211	2.80933	1.78502	1.57383	0.115526	0.64831	Irf2	ENSMUSG00000031627.9	N
53.0878	-2.52819	1.60651	-1.57371	0.115554	0.64831	Snx21	ENSMUSG00000050373.13	N
29.1769	3.25239	2.06847	1.57237	0.115866	0.649406	Lama5	ENSMUSG00000015647.9	N
118.592	-1.30999	0.83301	-1.5726	0.115811	0.649406	Egr1	ENSMUSG00000038418.7	N
223.267	-0.666299	0.42439	-1.57002	0.116412	0.649504	Med29	ENSMUSG00000003444.8	N
22.6257	2.1114	1.34478	1.57007	0.116399	0.649504	Cdca7l	ENSMUSG00000021175.15	N
51.1542	1.58831	1.01244	1.56879	0.116697	0.649504	Plpp1	ENSMUSG00000021759.14	N
102.024	-1.13109	0.720244	-1.57042	0.116317	0.649504	Rnf219	ENSMUSG00000022120.4	N
46.6351	1.00812	0.64261	1.56878	0.116699	0.649504	Map3k12	ENSMUSG00000023050.8	N
80.0582	1.70492	1.08636	1.56938	0.116558	0.649504	Smarca1	ENSMUSG00000031099.16	N
67.1686	1.50991	0.96204	1.56948	0.116536	0.649504	Zswim6	ENSMUSG00000032846.10	N
33.248	1.46161	0.929968	1.57168	0.116024	0.649504	Colgalt1	ENSMUSG00000034807.9	N
49.0437	1.43829	0.916303	1.56967	0.116493	0.649504	Ptpa	ENSMUSG00000039515.11	N
[truncated: 9,653 more rows]

## Sheet: E16_mat_pat
Supplementary Data 2. Differential gene expression analysis of MADM-labeled cells at E16
baseMean	log2FoldChange	lfcSE	stat	pvalue	padj	symbol	GENCODE M16	Cell cycle gene
402.34	-4.63302	0.354129	-13.0829	4.12606e-39	4.30059e-35	Snrpn	ENSMUSG00000102252.5	N
1183.8	-3.88846	0.314029	-12.3825	3.25217e-35	1.69487e-31	Ndn	ENSMUSG00000033585.5	N
685.901	-2.62427	0.308342	-8.51091	1.72573e-17	5.99575e-14	Inpp5f	ENSMUSG00000042105.18	N
11.2185	29.9946	3.7057	8.09419	5.76444e-16	1.50207e-12	Actn3	ENSMUSG00000006457.3	N
24.422	22.9416	2.93823	7.80798	5.81132e-15	1.21143e-11	Eda2r	ENSMUSG00000034457.10	N
9.0136	-19.2499	2.63393	-7.30841	2.7032e-13	4.02506e-10	4430402I18Rik	ENSMUSG00000064202.15	N
124.067	-5.33103	0.727738	-7.32547	2.38057e-13	4.02506e-10	Snhg14	ENSMUSG00000100826.6	N
7.50661	23.5122	3.35846	7.00088	2.54367e-12	3.31408e-09	Rnase1	ENSMUSG00000035896.5	N
168.162	-4.36592	0.704546	-6.19679	5.76259e-10	6.67372e-07	Usp29	ENSMUSG00000051527.11	N
370.767	-4.37433	0.793086	-5.51558	3.47626e-08	3.62331e-05	Kcnq1ot1	ENSMUSG00000101609.1	N
70.9311	4.6072	0.932609	4.94012	7.80751e-07	0.000739797	Cdkn1c	ENSMUSG00000037664.13	N
131.931	-3.62811	0.750062	-4.83708	1.31761e-06	0.00114445	Peg3	ENSMUSG00000002265.16	N
39.4522	-5.52059	1.21266	-4.55248	5.30167e-06	0.00425072	Mkrn3	ENSMUSG00000070527.3	N
30.3709	6.08144	1.3638	4.45918	8.22736e-06	0.00612527	Map10	ENSMUSG00000050930.5	N
63.7188	2.63909	0.643469	4.10134	4.1076e-05	0.0285423	Ephb2	ENSMUSG00000028664.14	N
35.6734	4.34927	1.06518	4.08313	4.44333e-05	0.0289455	Ubiad1	ENSMUSG00000047719.2	N
36.5021	-3.9101	0.965323	-4.05056	5.10947e-05	0.031327	Gm44863	ENSMUSG00000109416.1	N
19.6641	-7.41718	1.869	-3.96853	7.23182e-05	0.0418763	Tmem25	ENSMUSG00000002032.17	N
233.331	-1.37478	0.353067	-3.89383	9.86735e-05	0.0541302	Gatc	ENSMUSG00000029536.8	N
59.0389	-3.60228	0.931208	-3.86839	0.000109556	0.057095	Gm44831	ENSMUSG00000109575.1	N
19.3092	-5.4639	1.41759	-3.85437	0.00011603	0.0575895	Sult2b1	ENSMUSG00000003271.17	N
28.5043	4.17447	1.09924	3.7976	0.000146105	0.0692205	Gm8773	ENSMUSG00000073234.4	N
18.8212	-7.47556	1.99817	-3.7412	0.000183142	0.0829954	2700033N17Rik	ENSMUSG00000086328.1	N
19.507	6.80935	1.85722	3.66642	0.00024597	0.101863	Fkbp9	ENSMUSG00000029781.7	N
18.0212	5.33542	1.46615	3.63905	0.000273642	0.101863	Celf6	ENSMUSG00000032297.11	N
81.634	-2.13597	0.580865	-3.67722	0.00023579	0.101863	Zfp830	ENSMUSG00000046010.7	N
39.1016	3.73686	1.0246	3.64715	0.000265163	0.101863	Atf7	ENSMUSG00000099083.7	N
20.698	6.63251	1.81929	3.64565	0.000266714	0.101863	Gm43048	ENSMUSG00000105828.1	N
26.1066	-5.47304	1.51891	-3.60328	0.000314232	0.105653	Wdr81	ENSMUSG00000045374.18	N
194.73	1.33786	0.371216	3.60398	0.000313379	0.105653	Babam2	ENSMUSG00000052139.18	N
8.71376	-6.35645	1.75881	-3.61405	0.000301445	0.105653	Arhgef33	ENSMUSG00000054901.7	N
15.4046	5.04449	1.41403	3.56745	0.000360467	0.117411	Mgat1	ENSMUSG00000020346.16	N
16.1931	6.36222	1.79017	3.55399	0.00037944	0.119845	Gm20501	ENSMUSG00000092536.2	N
267.959	-0.799773	0.228171	-3.50515	0.000456345	0.132037	Vrk1	ENSMUSG00000021115.15	N
111.827	1.89522	0.538636	3.51856	0.000433897	0.132037	Zc3h7a	ENSMUSG00000037965.14	N
15.9016	-5.78302	1.65322	-3.49803	0.000468711	0.132037	Gm9801	ENSMUSG00000045813.7	N
22.3409	-6.08018	1.7368	-3.50079	0.000463876	0.132037	A230057D06Rik	ENSMUSG00000109554.1	N
12.4111	7.1641	2.05938	3.47877	0.00050372	0.138165	Snhg11	ENSMUSG00000044349.15	N
18.7659	4.20627	1.21413	3.46443	0.000531347	0.140665	Plce1	ENSMUSG00000024998.17	N
29.307	-4.72854	1.37091	-3.4492	0.00056226	0.140665	Slc2a8	ENSMUSG00000026791.14	N
14.5547	-5.96097	1.72562	-3.4544	0.000551525	0.140665	Ccsap	ENSMUSG00000031971.15	N
74.8707	3.26131	0.946125	3.44701	0.000566818	0.140665	Rnf121	ENSMUSG00000070426.12	N
47.0288	2.62649	0.76392	3.43817	0.000585663	0.141962	Gga2	ENSMUSG00000030872.14	N
26.9434	5.83799	1.70845	3.41712	0.000632862	0.144427	Pias4	ENSMUSG00000004934.14	N
13.7401	-6.25039	1.83018	-3.41518	0.000637401	0.144427	Tesc	ENSMUSG00000029359.13	N
32.4494	-3.92574	1.14597	-3.42569	0.000613245	0.144427	Nhlrc3	ENSMUSG00000042997.13	N
903.134	-0.868026	0.255854	-3.39265	0.000692188	0.14933	Aprt	ENSMUSG00000006589.8	N
499.902	1.00798	0.297446	3.38879	0.00070202	0.14933	Ube3a	ENSMUSG00000025326.12	N
393.015	-1.01053	0.298093	-3.38996	0.000699018	0.14933	Bok	ENSMUSG00000026278.14	N
252.616	-1.58062	0.46974	-3.36488	0.000765766	0.156501	Usp21	ENSMUSG00000053483.13	N
212.992	-1.45684	0.432845	-3.36573	0.000763424	0.156501	Med20	ENSMUSG00000092558.3	N
26.4039	4.305	1.28189	3.35832	0.000784165	0.15718	Itgav	ENSMUSG00000027087.11	N
10.8121	-5.93233	1.76946	-3.35263	0.000800476	0.157422	3222401L13Rik	ENSMUSG00000073590.3	N
228.277	-1.61863	0.484611	-3.34007	0.000837571	0.161667	Ddx56	ENSMUSG00000004393.10	N
17.8258	-6.72962	2.02792	-3.31848	0.000905072	0.168457	1700001L19Rik	ENSMUSG00000021534.8	N
25.123	-4.11937	1.24068	-3.32026	0.000899349	0.168457	Ccbe1	ENSMUSG00000046318.15	N
64.3069	-1.86691	0.567174	-3.2916	0.000996203	0.179735	Preb	ENSMUSG00000045302.13	N
9.02744	9.04698	2.74944	3.29048	0.00100016	0.179735	Ap2a1	ENSMUSG00000060279.14	N
71.7443	-2.1474	0.658838	-3.25938	0.00111658	0.197256	Stk11	ENSMUSG00000003068.16	N
13.9794	-6.89327	2.13595	-3.22726	0.0012498	0.207409	Srd5a1	ENSMUSG00000021594.11	N
984.413	-0.71458	0.220959	-3.23399	0.00122073	0.207409	Cyc1	ENSMUSG00000022551.7	N
12.9793	11.9149	3.6901	3.22887	0.0012428	0.207409	Carmil2	ENSMUSG00000050357.9	N
22.0645	-4.42644	1.37195	-3.22638	0.00125365	0.207409	A230103L15Rik	ENSMUSG00000109122.1	N
86.8294	-1.33655	0.416187	-3.21142	0.00132082	0.215107	Sgf29	ENSMUSG00000030714.14	N
383.561	0.938383	0.29333	3.19906	0.00137874	0.221087	Zfp451	ENSMUSG00000042197.13	N
92.1516	2.2096	0.692501	3.19076	0.00141901	0.224096	Hipk3	ENSMUSG00000027177.14	N
12.4707	-5.92863	1.86467	-3.17945	0.00147555	0.229548	Chrm1	ENSMUSG00000032773.9	N
328.259	-1.06943	0.338625	-3.15816	0.0015877	0.24105	Ubl4a	ENSMUSG00000015290.15	N
82.3373	-1.74306	0.552916	-3.15249	0.00161887	0.24105	Nelfa	ENSMUSG00000029111.7	N
13.4173	-6.21671	1.96978	-3.15604	0.00159928	0.24105	Flnc	ENSMUSG00000068699.12	N
291.916	0.894863	0.285564	3.13367	0.00172635	0.248447	Hdac3	ENSMUSG00000024454.15	N
18.7847	-3.6611	1.16918	-3.13135	0.00174006	0.248447	Dzip1l	ENSMUSG00000037784.14	N
271.601	-1.1644	0.371813	-3.13169	0.00173802	0.248447	Mysm1	ENSMUSG00000062627.9	N
9.29132	-5.39396	1.7331	-3.11232	0.00185626	0.257971	Zfp36	ENSMUSG00000044786.6	N
33.0941	11.4107	3.66608	3.11251	0.00185505	0.257971	C230031I18Rik	ENSMUSG00000105202.1	N
28.3093	-3.44313	1.10802	-3.10746	0.00188704	0.258798	Tasp1	ENSMUSG00000039033.11	N
25.2674	-2.80505	0.904052	-3.10275	0.0019173	0.259533	Ddx20	ENSMUSG00000027905.15	N
158.104	-1.12428	0.36697	-3.06367	0.00218639	0.288465	Prim1	ENSMUSG00000025395.14	N
36.5555	-1.93095	0.630229	-3.06388	0.00218484	0.288465	Zfp646	ENSMUSG00000049739.10	N
577.356	-0.722025	0.236946	-3.04721	0.00230979	0.298275	Plrg1	ENSMUSG00000027998.11	N
112.169	-1.87008	0.613918	-3.04614	0.00231797	0.298275	Hip1	ENSMUSG00000039959.13	N
10.8976	4.88688	1.61231	3.03099	0.00243756	0.309838	Slc39a14	ENSMUSG00000022094.15	N
237.368	-1.20842	0.401372	-3.01072	0.00260626	0.323393	Cep19	ENSMUSG00000035790.15	N
11.3247	5.36729	1.7813	3.01313	0.00258568	0.323393	4930431P19Rik	ENSMUSG00000109147.1	N
22.9545	4.6636	1.55464	2.9998	0.00270154	0.331272	Pcx	ENSMUSG00000024892.16	N
28.5807	-3.87008	1.29293	-2.99326	0.00276013	0.334522	Cep131	ENSMUSG00000039781.14	N
600.637	-0.938823	0.314293	-2.98709	0.00281644	0.337423	Erp29	ENSMUSG00000029616.9	N
8.18427	7.78156	2.61817	2.97213	0.00295737	0.35028	Nfatc4	ENSMUSG00000023411.12	N
151.199	-1.4904	0.502596	-2.96541	0.00302283	0.35401	Lztr1	ENSMUSG00000022761.10	N
16.5991	-5.71785	1.94007	-2.94724	0.0032062	0.365854	Xpnpep3	ENSMUSG00000022401.11	N
17.932	-5.18768	1.76151	-2.94503	0.00322926	0.365854	Adamts20	ENSMUSG00000022449.14	N
7.89845	-5.07839	1.72108	-2.9507	0.00317053	0.365854	Tcof1	ENSMUSG00000024613.16	N
150.949	-1.37219	0.466906	-2.9389	0.00329379	0.368121	Yif1b	ENSMUSG00000030588.12	N
29.3391	-3.53563	1.20405	-2.93645	0.00331991	0.368121	Slx4	ENSMUSG00000039738.16	N
43.3959	2.06912	0.705866	2.93133	0.00337519	0.370312	Mdga2	ENSMUSG00000034912.17	N
12.5342	5.10468	1.75164	2.91422	0.0035658	0.387149	Map4k1	ENSMUSG00000037337.11	N
135.184	1.54475	0.532978	2.89833	0.00375155	0.403118	Rpl27	ENSMUSG00000063316.13	N
45.0325	-4.15012	1.43444	-2.89321	0.00381328	0.405569	Eif4ebp1	ENSMUSG00000031490.6	N
100.493	1.97641	0.686453	2.87916	0.00398734	0.40923	Sptlc1	ENSMUSG00000021468.8	N
204.499	-1.21601	0.422551	-2.87779	0.00400475	0.40923	Atg3	ENSMUSG00000022663.3	N
656.916	-0.891546	0.308882	-2.88637	0.00389718	0.40923	Zcchc17	ENSMUSG00000028772.19	N
73.7607	-2.49725	0.866046	-2.88351	0.00393269	0.40923	Unc119b	ENSMUSG00000046562.5	N
24.6714	5.05632	1.76178	2.87001	0.00410454	0.415355	Pars2	ENSMUSG00000043572.7	N
89.8791	1.26029	0.441311	2.85578	0.00429315	0.430265	Aida	ENSMUSG00000042901.10	N
12.5773	-4.85236	1.70331	-2.84878	0.00438873	0.435655	Zdhhc12	ENSMUSG00000015335.16	N
346.844	1.01645	0.358855	2.83247	0.00461895	0.448054	Luc7l3	ENSMUSG00000020863.15	N
31.7268	-4.03854	1.42662	-2.83084	0.0046426	0.448054	Efcab11	ENSMUSG00000021176.6	N
11.1286	-4.6656	1.64519	-2.83591	0.00456956	0.448054	Tecpr2	ENSMUSG00000021275.16	N
9.43588	7.69308	2.73267	2.81522	0.00487434	0.457705	Lurap1	ENSMUSG00000028701.4	N
87.3982	1.14921	0.408121	2.81586	0.00486463	0.457705	Ap1g1	ENSMUSG00000031731.16	N
207.09	-1.29467	0.459824	-2.81558	0.00486886	0.457705	Ddrgk1	ENSMUSG00000068290.11	N
100.43	1.34094	0.478457	2.80264	0.00506856	0.466808	Id4	ENSMUSG00000021379.2	N
11.8045	-5.89132	2.10296	-2.80144	0.00508749	0.466808	Ajuba	ENSMUSG00000022178.11	N
8.74752	-6.23511	2.22659	-2.80029	0.00510564	0.466808	Ankrd37	ENSMUSG00000050914.16	N
11.1125	5.40503	1.93229	2.79721	0.00515458	0.467185	Gm10461	ENSMUSG00000107277.1	N
39.6314	2.66225	0.953653	2.79163	0.00524425	0.468349	Slc6a17	ENSMUSG00000027894.14	N
7.65924	-5.71727	2.04985	-2.78912	0.00528513	0.468349	Fgd3	ENSMUSG00000037946.11	N
187.184	-1.09747	0.393629	-2.78807	0.00530224	0.468349	Nsrp1	ENSMUSG00000037958.13	N
31.8823	-3.26448	1.17438	-2.77975	0.00544008	0.476487	Dph2	ENSMUSG00000028540.6	N
39.9745	-3.97693	1.43765	-2.76626	0.0056703	0.492513	Dgat2	ENSMUSG00000030747.5	N
64.8521	-1.82417	0.660255	-2.76283	0.0057303	0.493611	Tmtc1	ENSMUSG00000030306.14	N
29.5542	-6.19757	2.24604	-2.75933	0.00579196	0.494833	Abcb9	ENSMUSG00000029408.13	N
131.637	-1.6437	0.597532	-2.75081	0.00594474	0.503756	Fbxo31	ENSMUSG00000052934.14	N
126.852	-1.40565	0.51296	-2.74027	0.00613885	0.509472	Elp3	ENSMUSG00000022031.6	N
31.1859	3.48204	1.27284	2.73564	0.00622587	0.509472	Me2	ENSMUSG00000024556.3	N
40.6469	1.96482	0.718654	2.73402	0.00625658	0.509472	Mier1	ENSMUSG00000028522.16	N
52.0415	-1.70002	0.619972	-2.7421	0.00610478	0.509472	Nfkbib	ENSMUSG00000030595.15	N
14.4668	-5.56666	2.03253	-2.73879	0.00616654	0.509472	Yipf2	ENSMUSG00000032182.15	N
10.7327	-6.31101	2.31987	-2.72041	0.00652003	0.521367	Cdc6	ENSMUSG00000017499.15	Y
123.988	-1.30918	0.481534	-2.71876	0.00655273	0.521367	Scamp1	ENSMUSG00000021687.14	N
24.0055	3.16287	1.16319	2.71913	0.00654537	0.521367	Mapk4	ENSMUSG00000024558.12	N
185.324	-1.01353	0.37357	-2.71309	0.00666594	0.526357	Slc38a1	ENSMUSG00000023169.14	N
438.66	0.790483	0.291919	2.70788	0.00677145	0.526707	Brd7	ENSMUSG00000031660.13	N
72.3872	-2.14686	0.792455	-2.70913	0.00674604	0.526707	Cds2	ENSMUSG00000058793.14	N
15.44	3.46692	1.28324	2.70169	0.00689884	0.528725	Phf7	ENSMUSG00000021902.7	N
102.941	-1.19255	0.441191	-2.70303	0.00687104	0.528725	Aaas	ENSMUSG00000036678.7	N
136.092	2.00652	0.745694	2.6908	0.00712799	0.5423	Chm	ENSMUSG00000025531.14	N
9.62505	-4.25865	1.58577	-2.68554	0.00724122	0.546922	Mad1l1	ENSMUSG00000029554.15	Y
11.6312	-6.64152	2.48967	-2.66763	0.00763891	0.560707	Rsph1	ENSMUSG00000024033.9	N
511.8	-0.991097	0.371287	-2.66935	0.00759976	0.560707	Nup88	ENSMUSG00000040667.11	N
158.438	-1.18145	0.442521	-2.66982	0.00758917	0.560707	Tsen2	ENSMUSG00000042389.13	N
9.31098	6.5184	2.44131	2.67005	0.00758406	0.560707	Cradd	ENSMUSG00000045867.10	N
435.789	0.823097	0.309163	2.66234	0.00775992	0.563875	Pak3	ENSMUSG00000031284.16	N
23.9272	6.37549	2.39588	2.66103	0.00779027	0.563875	Kyat3	ENSMUSG00000040213.13	N
9.01365	5.15946	1.94402	2.65402	0.00795382	0.571742	Gm43176	ENSMUSG00000106648.1	N
219.313	-1.31001	0.494577	-2.64875	0.00807912	0.572415	Syngr3	ENSMUSG00000007021.4	N
108.982	4.64806	1.75688	2.64563	0.00815381	0.572415	Nts	ENSMUSG00000019890.4	N
22.3307	2.93797	1.10917	2.64879	0.00807806	0.572415	Usp2	ENSMUSG00000032010.15	N
10.2911	-5.01616	1.89688	-2.64443	0.00818285	0.572415	Gm44230	ENSMUSG00000107905.1	N
349.817	-1.95631	0.740739	-2.64102	0.0082656	0.574349	Dolpp1	ENSMUSG00000026856.14	N
101.616	-1.30361	0.500281	-2.60575	0.00916725	0.583359	Map2k7	ENSMUSG00000002948.19	N
19.1758	2.78022	1.08081	2.57235	0.0101011	0.583359	Fblim1	ENSMUSG00000006219.12	N
22.4744	2.89206	1.1249	2.57095	0.0101419	0.583359	Met	ENSMUSG00000009376.15	N
70.3329	2.80359	1.08047	2.59478	0.00946508	0.583359	Hint3	ENSMUSG00000019791.12	N
585.814	-0.65623	0.256521	-2.55819	0.0105218	0.583359	Ly6e	ENSMUSG00000022587.14	N
59.2962	-2.08459	0.814601	-2.55904	0.0104962	0.583359	Chaf1b	ENSMUSG00000022945.11	Y
112.542	-1.34411	0.521933	-2.57526	0.0100165	0.583359	Zfp521	ENSMUSG00000024420.8	N
184.19	-1.11804	0.430837	-2.59504	0.00945795	0.583359	Eif5b	ENSMUSG00000026083.12	N
11.5972	4.53518	1.76388	2.57114	0.0101364	0.583359	Gca	ENSMUSG00000026893.4	N
19.0672	-4.74056	1.80314	-2.62905	0.00856232	0.583359	Nfkb1	ENSMUSG00000028163.17	N
314.878	-0.748229	0.289575	-2.58389	0.00976937	0.583359	Capzb	ENSMUSG00000028745.18	N
15.9002	4.39862	1.71164	2.56982	0.0101751	0.583359	Nsun7	ENSMUSG00000029206.13	N
259.652	-1.11624	0.43494	-2.56642	0.0102754	0.583359	Add2	ENSMUSG00000030000.10	N
7.1327	-5.30893	2.05092	-2.58855	0.00963798	0.583359	Stx4a	ENSMUSG00000030805.14	N
39.8455	-2.05841	0.806099	-2.55354	0.0106634	0.583359	Mras	ENSMUSG00000032470.16	N
31.7955	-3.1052	1.21769	-2.55007	0.0107702	0.583359	Slc25a20	ENSMUSG00000032602.6	N
132.567	1.14722	0.445101	2.57744	0.0099534	0.583359	Ppp3r1	ENSMUSG00000033953.10	N
9.85841	-5.29111	2.03568	-2.59919	0.0093444	0.583359	Tkfc	ENSMUSG00000034371.8	N
353.523	0.984483	0.380613	2.58657	0.00969361	0.583359	Morc2a	ENSMUSG00000034543.14	N
21.3926	-2.58806	1.00284	-2.58073	0.00985923	0.583359	Nat14	ENSMUSG00000035285.6	N
13.5113	-6.14304	2.40349	-2.55588	0.0105919	0.583359	Slc30a1	ENSMUSG00000037434.7	N
121.725	-1.94867	0.749351	-2.60048	0.00930933	0.583359	Mrm3	ENSMUSG00000038046.4	N
17.7924	-4.62455	1.80373	-2.56388	0.0103509	0.583359	Myo16	ENSMUSG00000039057.11	N
37.7123	-1.6295	0.622817	-2.61633	0.00888803	0.583359	Cmc1	ENSMUSG00000039163.10	N
131.312	-1.75644	0.673415	-2.60825	0.00910064	0.583359	Rhbdd2	ENSMUSG00000039917.10	N
36.0318	3.34715	1.30914	2.55675	0.0105655	0.583359	Baz2a	ENSMUSG00000040054.16	N
320.419	1.01755	0.387109	2.6286	0.00857375	0.583359	Snrnp25	ENSMUSG00000040767.10	N
64.472	2.05318	0.79472	2.58352	0.0097797	0.583359	Zfp598	ENSMUSG00000041130.9	N
57.5231	-2.37502	0.909546	-2.61122	0.00902208	0.583359	Krba1	ENSMUSG00000042810.14	N
136.566	0.933162	0.365874	2.5505	0.0107567	0.583359	Dact1	ENSMUSG00000044548.11	N
243.708	-1.23262	0.483197	-2.55097	0.0107423	0.583359	Otulin	ENSMUSG00000046034.8	N
18.606	-4.06415	1.55085	-2.6206	0.00877762	0.583359	Zfp407	ENSMUSG00000048410.16	N
61.8037	1.46743	0.559047	2.62487	0.00866821	0.583359	Nrip1	ENSMUSG00000048490.13	N
11.7098	-4.51771	1.7717	-2.54993	0.0107743	0.583359	Pgbd5	ENSMUSG00000050751.14	N
143.338	1.20568	0.472629	2.55101	0.0107412	0.583359	Mia3	ENSMUSG00000056050.12	N
27.3486	-3.49137	1.36116	-2.565	0.0103177	0.583359	Magel2	ENSMUSG00000056972.6	N
44.9009	1.93542	0.748603	2.58538	0.00972721	0.583359	Zfp760	ENSMUSG00000067928.6	N
123.646	-1.40382	0.547028	-2.56626	0.0102802	0.583359	Zfyve19	ENSMUSG00000068580.11	N
14.7063	-4.52205	1.7367	-2.60382	0.0092192	0.583359	BC029722	ENSMUSG00000074649.6	N
35.5174	1.90659	0.745163	2.55862	0.0105087	0.583359	Rbm4	ENSMUSG00000094936.7	N
11.824	-4.46369	1.75113	-2.54904	0.0108019	0.583359	Gm28370	ENSMUSG00000099478.1	N
11.6073	-3.51919	1.37559	-2.55831	0.0105183	0.583359	E430021H15Rik	ENSMUSG00000105519.1	N
8.72931	5.79107	2.25164	2.57194	0.0101132	0.583359	G630022F23Rik	ENSMUSG00000106896.1	N
204.287	1.12463	0.44152	2.54716	0.0108602	0.583486	Nr4a2	ENSMUSG00000026826.13	N
26.5148	-1.98981	0.782747	-2.54209	0.0110193	0.585989	Kti12	ENSMUSG00000073775.4	N
13.2258	4.16175	1.63636	2.5433	0.010981	0.585989	A430103D13Rik	ENSMUSG00000112096.1	N
25.2583	-1.57957	0.627754	-2.51623	0.0118619	0.591563	Uck1	ENSMUSG00000002550.16	N
867.758	-0.598433	0.237169	-2.52324	0.011628	0.591563	Napa	ENSMUSG00000006024.13	N
356.541	0.736321	0.290692	2.53299	0.0113094	0.591563	Hnrnpa0	ENSMUSG00000007836.6	N
213.006	0.882184	0.349303	2.52555	0.0115516	0.591563	Fbxo3	ENSMUSG00000027180.12	N
513.776	-0.822124	0.325838	-2.52311	0.0116322	0.591563	Aplp2	ENSMUSG00000031996.17	N
48.4293	-1.73925	0.68963	-2.52201	0.0116688	0.591563	Entpd6	ENSMUSG00000033068.16	N
10.1266	5.79626	2.29709	2.5233	0.0116259	0.591563	Smim3	ENSMUSG00000038059.6	N
50.123	1.40879	0.559672	2.51716	0.0118304	0.591563	Amot	ENSMUSG00000041688.16	N
92.1421	-1.33081	0.526625	-2.52705	0.0115025	0.591563	Cldn3	ENSMUSG00000070473.4	N
228.067	1.26649	0.502548	2.52014	0.0117308	0.591563	Kif5a	ENSMUSG00000074657.5	N
12.7435	3.94901	1.5694	2.51626	0.0118607	0.591563	Gm5141	ENSMUSG00000091183.5	N
10.5967	-3.43481	1.365	-2.51634	0.0118581	0.591563	Fam120aos	ENSMUSG00000097059.1	N
28.5348	-2.47634	0.979842	-2.52729	0.0114947	0.591563	Gm37999	ENSMUSG00000103482.1	N
18.0112	-9.25661	3.68251	-2.51367	0.0119483	0.593034	Dnajc28	ENSMUSG00000039763.9	N
44.6936	2.4742	0.986602	2.5078	0.0121484	0.597278	Gmpr	ENSMUSG00000000253.13	N
1268.79	-0.669434	0.266937	-2.50784	0.0121473	0.597278	Psmc5	ENSMUSG00000020708.12	N
21.9797	3.81608	1.52715	2.49882	0.0124606	0.597858	Gtf2h4	ENSMUSG00000001524.14	N
109.115	-1.50832	0.610571	-2.47034	0.0134984	0.597858	Por	ENSMUSG00000005514.14	N
113.739	-1.47849	0.592756	-2.49427	0.0126217	0.597858	Rnf166	ENSMUSG00000014470.4	N
9.31817	6.69887	2.70874	2.47305	0.0133964	0.597858	Slc12a4	ENSMUSG00000017765.17	N
207.875	1.57092	0.636174	2.46932	0.0135368	0.597858	Zfp369	ENSMUSG00000021514.18	N
175.491	0.886926	0.356419	2.48844	0.0128306	0.597858	Fam49b	ENSMUSG00000022378.14	N
9.62902	-5.69749	2.29016	-2.48781	0.0128533	0.597858	Pkmyt1	ENSMUSG00000023908.7	N
86.2479	-1.66895	0.669089	-2.49436	0.0126185	0.597858	Bysl	ENSMUSG00000023988.8	N
423.024	0.796221	0.322069	2.4722	0.0134283	0.597858	Dctn4	ENSMUSG00000024603.8	N
120.341	-1.29714	0.522394	-2.48307	0.0130255	0.597858	Tmem192	ENSMUSG00000025521.15	N
65.2959	1.05671	0.424818	2.48744	0.0128666	0.597858	Itch	ENSMUSG00000027598.16	N
15.7085	-5.24886	2.10116	-2.49808	0.0124868	0.597858	Plbd2	ENSMUSG00000029598.12	N
45.4757	-3.25157	1.31351	-2.47549	0.0133054	0.597858	Tmem38a	ENSMUSG00000031791.8	N
818.883	0.46255	0.185116	2.4987	0.0124651	0.597858	Ogt	ENSMUSG00000034160.13	N
31.6098	-2.39822	0.958832	-2.50119	0.0123777	0.597858	Traf3ip1	ENSMUSG00000034292.13	N
15.0345	-4.72209	1.89676	-2.48956	0.0127903	0.597858	Gpr176	ENSMUSG00000040133.2	N
43.2654	-1.59164	0.639393	-2.4893	0.0127996	0.597858	Hnrnpul1	ENSMUSG00000040725.13	N
220.548	-1.09508	0.440739	-2.48463	0.0129685	0.597858	Sbk1	ENSMUSG00000042978.10	N
19.2876	3.61028	1.45519	2.48097	0.0131025	0.597858	Sclt1	ENSMUSG00000059834.12	N
152.117	1.22764	0.492863	2.49083	0.0127446	0.597858	Taok2	ENSMUSG00000059981.12	N
34.2442	3.43562	1.38894	2.47355	0.0133777	0.597858	Gm3985	ENSMUSG00000079070.10	N
31.9657	-2.37507	0.960142	-2.47366	0.0133736	0.597858	Slc48a1	ENSMUSG00000081534.2	N
26.4881	3.69159	1.48567	2.48481	0.0129622	0.597858	Gm37780	ENSMUSG00000102691.1	N
58.5519	3.01919	1.22095	2.47282	0.0134052	0.597858	Gm45854	ENSMUSG00000110598.1	N
63.6156	1.61287	0.655174	2.46173	0.0138267	0.608083	Kat6a	ENSMUSG00000031540.13	N
128.149	-1.1704	0.47602	-2.45873	0.013943	0.610621	Cables2	ENSMUSG00000038990.14	N
315.296	-1.07211	0.436674	-2.45517	0.0140816	0.614112	Nol12	ENSMUSG00000033099.9	N
75.311	1.93255	0.789084	2.44911	0.0143209	0.621944	Fryl	ENSMUSG00000070733.13	N
77.8131	1.58922	0.650452	2.44326	0.0145552	0.629498	Eid2b	ENSMUSG00000070705.3	N
51.6267	-2.28026	0.944139	-2.41518	0.0157276	0.632314	Chmp1a	ENSMUSG00000000743.9	N
75.8547	-1.53779	0.63525	-2.42076	0.0154882	0.632314	Polr3d	ENSMUSG00000000776.13	N
78.4074	-1.20312	0.497424	-2.41871	0.0155756	0.632314	Senp3	ENSMUSG00000005204.12	N
72.587	-1.70753	0.700928	-2.43609	0.0148468	0.632314	Phf23	ENSMUSG00000018572.10	N
227.635	-1.06698	0.440907	-2.41998	0.0155214	0.632314	Ndel1	ENSMUSG00000018736.14	N
87.4683	1.17342	0.485444	2.41721	0.0156399	0.632314	Nmt1	ENSMUSG00000020936.8	N
655.9	-0.610668	0.252166	-2.4217	0.0154482	0.632314	Ndfip1	ENSMUSG00000024425.3	N
80.3653	-1.57887	0.654393	-2.41273	0.0158336	0.632314	Chgb	ENSMUSG00000027350.8	N
131.364	-1.17422	0.483545	-2.42836	0.0151673	0.632314	Pex11b	ENSMUSG00000028102.15	N
72.7344	1.41618	0.586634	2.41408	0.015775	0.632314	Smc2	ENSMUSG00000028312.19	N
9.51979	-5.63185	2.32819	-2.41898	0.0155641	0.632314	Kcnab2	ENSMUSG00000028931.11	N
78.7571	1.12014	0.460122	2.43444	0.0149148	0.632314	Nucb1	ENSMUSG00000030824.17	N
188.526	0.950221	0.392964	2.41809	0.0156023	0.632314	Syt1	ENSMUSG00000035864.14	N
27.9347	-3.12798	1.29055	-2.42376	0.0153606	0.632314	Cnep1r1	ENSMUSG00000036810.16	N
8.5129	-3.97516	1.63788	-2.42701	0.0152239	0.632314	Ncapd2	ENSMUSG00000038252.13	N
27.6196	2.82511	1.17073	2.41312	0.0158164	0.632314	Nos1ap	ENSMUSG00000038473.14	N
423.005	-0.629384	0.260407	-2.41692	0.0156525	0.632314	Zfp846	ENSMUSG00000058192.16	N
427.239	-0.885546	0.364859	-2.42709	0.0152204	0.632314	Safb	ENSMUSG00000071054.12	N
27.2667	-3.46122	1.42648	-2.4264	0.0152494	0.632314	Ccnb2-ps	ENSMUSG00000083718.2	N
17.8151	4.17935	1.7229	2.42577	0.0152758	0.632314	AC162938.2	ENSMUSG00000111334.1	N
16.6933	-3.66868	1.52276	-2.40923	0.0159861	0.635966	Frrs1	ENSMUSG00000033386.10	N
107.571	0.954504	0.398024	2.3981	0.0164802	0.645762	Mbnl1	ENSMUSG00000027763.13	N
106.016	-1.21156	0.505059	-2.39885	0.0164466	0.645762	Ryk	ENSMUSG00000032547.12	N
11.2895	-5.85571	2.4409	-2.39899	0.0164403	0.645762	Nqo2	ENSMUSG00000046949.16	N
18.905	3.88633	1.61918	2.40019	0.0163867	0.645762	Gm9967	ENSMUSG00000055323.5	N
16.7731	-3.89915	1.63032	-2.39165	0.016773	0.647498	Gys1	ENSMUSG00000003865.16	N
267.569	-1.06715	0.446002	-2.39271	0.0167245	0.647498	Pef1	ENSMUSG00000028779.16	N
8.55852	-5.83515	2.43645	-2.39494	0.0166232	0.647498	Nos3	ENSMUSG00000028978.12	N
592.213	0.702458	0.293485	2.39351	0.0166881	0.647498	Nsd2	ENSMUSG00000057406.16	N
97.4137	1.26022	0.530344	2.37624	0.0174903	0.657411	Prcc	ENSMUSG00000004895.9	N
11.9076	2.59781	1.09092	2.3813	0.0172514	0.657411	Akap5	ENSMUSG00000021057.15	N
16.4361	3.2815	1.38015	2.37765	0.0174233	0.657411	Cyp4f13	ENSMUSG00000024055.14	N
13.4059	5.03544	2.11991	2.37531	0.0175343	0.657411	Nipal3	ENSMUSG00000028803.18	N
258.236	-0.969594	0.406943	-2.38263	0.0171897	0.657411	Fbxo44	ENSMUSG00000029001.15	N
15.9524	-3.24327	1.36315	-2.37926	0.0173476	0.657411	Tmem260	ENSMUSG00000036339.18	N
17.064	3.55705	1.49679	2.37645	0.0174802	0.657411	Zfp189	ENSMUSG00000039634.12	N
70.0673	1.67574	0.703312	2.38265	0.0171887	0.657411	Rps17	ENSMUSG00000061787.15	N
215.924	-0.906232	0.382202	-2.37108	0.0177361	0.657875	Timm44	ENSMUSG00000002949.15	N
11.6561	5.14121	2.16627	2.3733	0.0176301	0.657875	Ripk1	ENSMUSG00000021408.15	N
59.1557	-1.90255	0.802195	-2.37168	0.0177074	0.657875	G6pc3	ENSMUSG00000034793.15	N
24.8118	3.7759	1.59807	2.36279	0.0181382	0.666509	Sall3	ENSMUSG00000024565.8	N
237.139	-0.864355	0.365891	-2.36233	0.0181606	0.666509	Herpud1	ENSMUSG00000031770.16	N
185.482	0.843815	0.356813	2.36486	0.0180367	0.666509	Mesd	ENSMUSG00000038503.15	N
151.572	0.986387	0.419028	2.35399	0.0185731	0.668097	Ubl3	ENSMUSG00000001687.15	N
96.7847	-1.39803	0.600407	-2.32847	0.0198871	0.668097	Fbln1	ENSMUSG00000006369.14	N
31.8147	3.04688	1.29307	2.3563	0.0184578	0.668097	Foxred2	ENSMUSG00000016552.13	N
33.513	-2.3793	1.02308	-2.32563	0.0200384	0.668097	Ift52	ENSMUSG00000017858.12	N
49.6216	-1.65759	0.707421	-2.34314	0.0191221	0.668097	Helz	ENSMUSG00000020721.16	N
86.4952	1.21421	0.519475	2.33737	0.0194198	0.668097	Ctsb	ENSMUSG00000021939.8	N
303.848	-0.776871	0.334285	-2.32397	0.0201269	0.668097	Sh3bp1	ENSMUSG00000022436.15	N
93.8674	1.28018	0.549712	2.32881	0.019869	0.668097	Alcam	ENSMUSG00000022636.13	N
20.7058	3.36188	1.42593	2.35768	0.0183895	0.668097	Incenp	ENSMUSG00000024660.8	N
363.337	-0.79101	0.337808	-2.3416	0.0192015	0.668097	Uqcrc1	ENSMUSG00000025651.14	N
14.2548	-4.00103	1.7151	-2.33282	0.0196575	0.668097	F3	ENSMUSG00000028128.13	N
410.754	0.742519	0.318912	2.32829	0.0198968	0.668097	Sfpq	ENSMUSG00000028820.13	N
41.339	1.61242	0.690223	2.33609	0.0194866	0.668097	Dr1	ENSMUSG00000029265.4	N
37.9139	3.00365	1.27793	2.35039	0.0187535	0.668097	Stx2	ENSMUSG00000029428.13	N
72.2684	-1.39595	0.600147	-2.32601	0.0200182	0.668097	Rbmx2	ENSMUSG00000031107.6	N
52.7996	-1.88228	0.800249	-2.35211	0.018667	0.668097	Gripap1	ENSMUSG00000031153.16	N
20.3556	-3.44873	1.46885	-2.34791	0.0188792	0.668097	Smug1	ENSMUSG00000036061.9	N
67.5067	-1.75739	0.750113	-2.34284	0.0191377	0.668097	Rnf139	ENSMUSG00000037075.7	N
234.13	1.22258	0.52352	2.3353	0.0195275	0.668097	Psme4	ENSMUSG00000040850.17	N
35.3332	-3.15061	1.34887	-2.33574	0.0195045	0.668097	Fbxl7	ENSMUSG00000043556.10	N
37.2175	-3.24988	1.38328	-2.3494	0.0188037	0.668097	Lurap1l	ENSMUSG00000048706.3	N
18.5912	-2.96648	1.27363	-2.32915	0.0198513	0.668097	Cyb561d1	ENSMUSG00000048796.7	N
46.5705	-1.3677	0.585304	-2.33674	0.0194529	0.668097	Rpp38	ENSMUSG00000049950.6	N
100.616	-1.15044	0.493551	-2.33095	0.0197558	0.668097	Zfp771	ENSMUSG00000054716.4	N
42.571	2.528	1.08639	2.32697	0.0199669	0.668097	Zfp13	ENSMUSG00000062012.14	N
31.8228	3.09374	1.33037	2.32548	0.0200463	0.668097	Nr6a1	ENSMUSG00000063972.13	N
19.4651	-3.34465	1.43455	-2.33149	0.0197273	0.668097	Frat1	ENSMUSG00000067199.4	N
60.8702	1.41065	0.600608	2.3487	0.0188389	0.668097	Cecr2	ENSMUSG00000071226.11	N
84.4248	1.40896	0.605902	2.32539	0.0200514	0.668097	Rab10os	ENSMUSG00000079179.9	N
272.991	-1.03093	0.443527	-2.3244	0.0201042	0.668097	Snhg17	ENSMUSG00000085385.7	N
27.4315	-3.53114	1.52114	-2.32137	0.0202668	0.669274	Akap10	ENSMUSG00000047804.15	N
9.83584	4.17469	1.79872	2.32093	0.0202908	0.669274	Gm44103	ENSMUSG00000107577.1	N
35.4575	-2.20773	0.952404	-2.31806	0.0204463	0.672276	Gabbr2	ENSMUSG00000039809.10	N
120.308	0.944861	0.408491	2.31305	0.0207198	0.677089	Samd8	ENSMUSG00000021770.11	N
168.068	-0.835719	0.361314	-2.313	0.0207226	0.677089	Sv2a	ENSMUSG00000038486.9	N
30.6229	2.68087	1.16506	2.30105	0.0213887	0.687838	Aldh3a2	ENSMUSG00000010025.19	N
388.829	-0.716644	0.310984	-2.30444	0.0211978	0.687838	Mocs2	ENSMUSG00000015536.14	N
234.337	-1.00407	0.436771	-2.29885	0.0215135	0.687838	Tyms	ENSMUSG00000025747.12	N
193.146	0.851749	0.370456	2.29919	0.0214939	0.687838	Chst10	ENSMUSG00000026080.13	N
703.604	-0.549446	0.238342	-2.30528	0.0211506	0.687838	Arl6ip1	ENSMUSG00000030654.9	Y
144.863	1.29759	0.56417	2.3	0.021448	0.687838	Klhl5	ENSMUSG00000054920.12	N
13.8261	-4.89068	2.12632	-2.30007	0.0214441	0.687838	Rsph10b	ENSMUSG00000075569.10	N
114.263	0.793511	0.345463	2.29695	0.0216217	0.689183	Tra2a	ENSMUSG00000029817.11	N
15.5341	-6.95094	3.02922	-2.29463	0.0217541	0.69129	Eepd1	ENSMUSG00000036611.5	N
16.1504	-2.447	1.06823	-2.29071	0.0219805	0.69425	Abcc1	ENSMUSG00000023088.16	N
12.9907	2.51335	1.09715	2.2908	0.0219748	0.69425	Lgr4	ENSMUSG00000050199.13	N
13.9113	-5.45696	2.3841	-2.2889	0.0220854	0.695457	Ntng1	ENSMUSG00000059857.15	N
55.1761	-1.6354	0.71512	-2.28688	0.0222026	0.696104	Pag1	ENSMUSG00000027508.15	N
32.2727	-1.76005	0.769841	-2.28625	0.0222395	0.696104	Ciz1	ENSMUSG00000039205.16	N
416.436	-0.65073	0.284804	-2.28483	0.0223226	0.696613	Lsm2	ENSMUSG00000007050.17	N
7704.34	0.455659	0.200377	2.27401	0.0229654	0.699908	Celf2	ENSMUSG00000002107.18	N
13.4963	-4.8021	2.11016	-2.2757	0.0228639	0.699908	Lmf2	ENSMUSG00000022614.7	N
16.1488	3.121	1.37237	2.27416	0.0229563	0.699908	Rnf25	ENSMUSG00000026171.12	N
13.4083	2.64577	1.16073	2.27939	0.0226438	0.699908	Gucy1b3	ENSMUSG00000028005.13	N
313.116	0.814649	0.357941	2.27593	0.0228504	0.699908	Neo1	ENSMUSG00000032340.8	N
785.985	0.52948	0.232487	2.27747	0.0227584	0.699908	Gria2	ENSMUSG00000033981.14	N
50.9681	-2.14984	0.943141	-2.27945	0.0226402	0.699908	Depdc5	ENSMUSG00000037426.17	N
6.96381	-4.01206	1.76298	-2.27573	0.0228624	0.699908	Dlk2	ENSMUSG00000047428.14	N
119.731	-0.83248	0.366454	-2.27172	0.0231036	0.700027	Cdh4	ENSMUSG00000000305.12	N
14.7841	4.44937	1.95817	2.2722	0.0230743	0.700027	C920021L13Rik	ENSMUSG00000080727.2	N
178.123	-0.730483	0.323325	-2.25928	0.0238659	0.710038	Aip	ENSMUSG00000024847.14	N
170.143	1.07513	0.475707	2.26007	0.0238167	0.710038	Supt20	ENSMUSG00000027751.13	N
229.54	0.778527	0.344583	2.25933	0.0238628	0.710038	Ilf3	ENSMUSG00000032178.14	N
417.46	-0.720573	0.318968	-2.25908	0.0238785	0.710038	Lzts1	ENSMUSG00000036306.13	N
80.1641	-1.41961	0.627235	-2.26328	0.0236186	0.710038	Fam169a	ENSMUSG00000041817.14	N
13.1983	-4.07619	1.80477	-2.25856	0.0239109	0.710038	Tigd3	ENSMUSG00000044390.4	N
66.5439	1.33359	0.58925	2.2632	0.0236236	0.710038	Taok3	ENSMUSG00000061288.13	N
8.04183	-6.24183	2.7724	-2.25142	0.0243589	0.711856	Slc25a18	ENSMUSG00000004902.7	N
380.316	-0.806706	0.358367	-2.25106	0.0243819	0.711856	Psmd11	ENSMUSG00000017428.16	N
279.476	0.659838	0.292838	2.25325	0.0242432	0.711856	Setbp1	ENSMUSG00000024548.11	N
79.4559	2.18203	0.967948	2.25428	0.0241784	0.711856	Slit2	ENSMUSG00000031558.15	N
24.0042	-2.76527	1.22739	-2.25297	0.0242611	0.711856	Poli	ENSMUSG00000038425.17	N
35.7833	-1.62493	0.721804	-2.2512	0.0243727	0.711856	Acadm	ENSMUSG00000062908.12	N
169.942	-0.956553	0.425419	-2.2485	0.0245445	0.7146	G3bp1	ENSMUSG00000018583.5	N
46.8687	2.18074	0.971282	2.24521	0.0247544	0.718284	Gria4	ENSMUSG00000025892.16	N
83.3026	-1.22087	0.544004	-2.24422	0.0248179	0.718284	Pikfyve	ENSMUSG00000025949.16	N
89.7123	-1.15341	0.514159	-2.2433	0.0248777	0.718284	Anapc4	ENSMUSG00000029176.13	N
257.043	-0.85267	0.380757	-2.23941	0.0251294	0.723546	Fam96b	ENSMUSG00000031879.14	N
35.1979	-1.50568	0.673624	-2.23519	0.0254049	0.725467	Nf1	ENSMUSG00000020716.16	N
8.34931	-5.05494	2.26039	-2.23632	0.025331	0.725467	Dok3	ENSMUSG00000035711.5	N
8.27444	-3.71287	1.66057	-2.23591	0.0253577	0.725467	Gm10801	ENSMUSG00000075015.3	N
118.704	1.02268	0.459727	2.22454	0.0261124	0.728543	Snapin	ENSMUSG00000001018.15	N
539.39	-0.615807	0.27777	-2.21697	0.0266252	0.728543	Timm50	ENSMUSG00000003438.17	N
25.9427	2.57594	1.16291	2.21508	0.0267549	0.728543	Ncstn	ENSMUSG00000003458.12	N
70.4417	-1.22274	0.5527	-2.21231	0.0269452	0.728543	Pgs1	ENSMUSG00000017715.11	N
36.6871	-2.67019	1.20544	-2.21513	0.0267514	0.728543	Asic2	ENSMUSG00000020704.13	N
50.9837	2.16623	0.978549	2.21372	0.0268481	0.728543	Mbd2	ENSMUSG00000024513.16	N
6.77321	-6.27214	2.83568	-2.21186	0.0269763	0.728543	Impa2	ENSMUSG00000024525.6	N
102.142	0.885269	0.400582	2.20996	0.0271082	0.728543	Timm21	ENSMUSG00000024645.4	N
58.6904	-1.32088	0.592841	-2.22806	0.0258768	0.728543	Tm7sf2	ENSMUSG00000024799.14	N
244.247	-0.612803	0.275777	-2.2221	0.0262766	0.728543	Pdia4	ENSMUSG00000025823.9	N
36.6822	3.04043	1.37083	2.21795	0.0265583	0.728543	Dph7	ENSMUSG00000026975.10	N
31.3543	-3.02896	1.36068	-2.22606	0.0260104	0.728543	Invs	ENSMUSG00000028344.12	N
177.553	-0.978015	0.439256	-2.22653	0.025979	0.728543	Pink1	ENSMUSG00000028756.12	N
31.0128	-3.17971	1.42651	-2.22901	0.0258134	0.728543	Rasl11a	ENSMUSG00000029641.8	N
28.5654	3.15586	1.42196	2.21937	0.0264614	0.728543	Pde4a	ENSMUSG00000032177.17	N
28.1388	1.70167	0.769235	2.21216	0.0269557	0.728543	Fbxl2	ENSMUSG00000032507.15	N
323.496	-1.34048	0.60409	-2.21901	0.0264861	0.728543	Fndc4	ENSMUSG00000038552.14	N
12.9787	-3.11176	1.40156	-2.22021	0.0264048	0.728543	Dsel	ENSMUSG00000038702.6	N
57.3786	-1.86183	0.842701	-2.20936	0.0271497	0.728543	Smurf1	ENSMUSG00000038780.14	N
24.3366	3.2134	1.4471	2.22058	0.0263792	0.728543	Pomt1	ENSMUSG00000039254.16	N
30.882	2.81536	1.26861	2.21925	0.0264699	0.728543	9030612E09Rik	ENSMUSG00000045008.1	N
37.3929	-1.59755	0.723273	-2.20878	0.0271902	0.728543	Ccdc137	ENSMUSG00000049957.14	N
178.392	-1.21219	0.545217	-2.22332	0.0261946	0.728543	Ctnna2	ENSMUSG00000063063.12	N
8.3158	5.04051	2.28149	2.20931	0.0271532	0.728543	Gm37460	ENSMUSG00000104282.1	N
9.25306	6.95245	3.15236	2.20547	0.027421	0.730969	Tmem143	ENSMUSG00000002781.19	N
35.1708	-1.81769	0.824011	-2.2059	0.0273908	0.730969	Colgalt1	ENSMUSG00000034807.9	N
160.712	-1.19674	0.5437	-2.2011	0.0277291	0.735421	Opa3	ENSMUSG00000052214.9	N
210.346	0.602074	0.273485	2.20149	0.0277016	0.735421	Lancl2	ENSMUSG00000062190.12	N
44.1534	1.45004	0.663013	2.18704	0.0287398	0.735847	Lrrc8a	ENSMUSG00000007476.18	N
1153.31	-0.58882	0.268199	-2.19546	0.028131	0.735847	Arpc5	ENSMUSG00000008475.13	N
18.4099	-3.15613	1.43706	-2.19624	0.0280746	0.735847	Naga	ENSMUSG00000022453.7	N
90.988	-1.52264	0.698024	-2.18136	0.0291571	0.735847	Baiap2	ENSMUSG00000025372.16	N
47.7814	1.32162	0.604871	2.18496	0.028892	0.735847	Uimc1	ENSMUSG00000025878.16	N
37.2888	-1.88871	0.863666	-2.18685	0.0287535	0.735847	Nsun6	ENSMUSG00000026707.15	N
78.0074	-2.10991	0.965601	-2.18507	0.0288835	0.735847	Necab3	ENSMUSG00000027489.15	N
7.13178	7.14182	3.2722	2.18258	0.029067	0.735847	Tshb	ENSMUSG00000027857.10	N
44.9322	1.83709	0.841926	2.18201	0.0291089	0.735847	Ift74	ENSMUSG00000028576.12	N
64.8586	1.13594	0.519808	2.18531	0.0288662	0.735847	Pomgnt1	ENSMUSG00000028700.14	N
11.5537	-2.59604	1.1867	-2.18762	0.0286974	0.735847	Zfp362	ENSMUSG00000028799.15	N
654.082	0.645344	0.295124	2.18669	0.0287652	0.735847	G3bp2	ENSMUSG00000029405.16	N
16.8882	-2.16844	0.991814	-2.18633	0.0287912	0.735847	Tmf1	ENSMUSG00000030059.15	N
15.0729	-4.93591	2.2496	-2.19412	0.0282266	0.735847	Lrrc56	ENSMUSG00000038637.15	N
8.70277	-4.60563	2.09801	-2.19524	0.0281462	0.735847	C2cd2	ENSMUSG00000045975.7	N
266.598	-0.853489	0.390647	-2.18481	0.0289028	0.735847	Cdca4	ENSMUSG00000047832.9	N
213.149	0.813194	0.370703	2.19365	0.0282603	0.735847	BC003965	ENSMUSG00000067722.3	N
13.3164	-3.30073	1.50407	-2.19453	0.0281976	0.735847	Ptgr2	ENSMUSG00000072946.12	N
14.5535	4.15934	1.8989	2.1904	0.0284955	0.735847	Cdr1	ENSMUSG00000090546.1	N
86.1518	-1.36063	0.623652	-2.18172	0.0291302	0.735847	Ppp2r3d	ENSMUSG00000093803.3	N
91.0824	-0.88144	0.404887	-2.17701	0.0294802	0.738634	3110002H16Rik	ENSMUSG00000024410.14	N
413.24	0.69019	0.316951	2.1776	0.0294362	0.738634	Cox19	ENSMUSG00000045438.12	N
1215.61	-0.575697	0.264385	-2.17749	0.0294439	0.738634	Ndufs8	ENSMUSG00000059734.6	N
18.4784	-2.00608	0.923197	-2.17297	0.0297829	0.744431	E4f1	ENSMUSG00000024137.9	N
114.875	0.773504	0.356562	2.16934	0.0300569	0.748136	Pnkd	ENSMUSG00000026179.14	N
468.821	0.560653	0.258472	2.1691	0.0300748	0.748136	Vps35	ENSMUSG00000031696.9	N
230.49	-1.31755	0.608942	-2.16367	0.0304897	0.74946	Psmd13	ENSMUSG00000025487.15	N
304.781	0.613545	0.283463	2.16447	0.0304285	0.74946	Rnf20	ENSMUSG00000028309.14	N
11.2678	-3.78858	1.75173	-2.16276	0.0305594	0.74946	Htr2a	ENSMUSG00000034997.5	N
12.3208	-5.01956	2.31948	-2.16409	0.0304575	0.74946	Zswim3	ENSMUSG00000045822.4	N
97.5491	-2.05559	0.949275	-2.16543	0.0303545	0.74946	Ap5s1	ENSMUSG00000068264.11	N
11.6904	4.32527	1.99587	2.16711	0.0302262	0.74946	AC134439.1	ENSMUSG00000113070.1	N
14.2436	-3.98875	1.84761	-2.15887	0.0308601	0.749526	Asf1b	ENSMUSG00000005470.8	N
146.922	-0.715837	0.331701	-2.15808	0.0309216	0.749526	Nup50	ENSMUSG00000016619.9	N
231.501	-0.858062	0.397559	-2.15833	0.0309023	0.749526	Nsg1	ENSMUSG00000029126.7	N
114.758	-1.10134	0.509991	-2.15952	0.0308097	0.749526	Fam193a	ENSMUSG00000037210.16	N
123.344	0.79662	0.368886	2.15953	0.0308091	0.749526	Hilpda	ENSMUSG00000043421.8	N
40.6347	-2.45767	1.13995	-2.15595	0.0310877	0.751803	Tspoap1	ENSMUSG00000034156.16	N
152.797	-0.951362	0.441842	-2.15317	0.0313052	0.75531	Yipf3	ENSMUSG00000071074.9	N
92.3894	1.75971	0.818908	2.14885	0.0316461	0.761772	Ide	ENSMUSG00000056999.14	N
14.2945	2.62672	1.22311	2.14757	0.0317477	0.762034	Hace1	ENSMUSG00000038822.15	N
34.2894	1.63369	0.76096	2.14688	0.0318032	0.762034	Zfp236	ENSMUSG00000041258.17	N
11.2525	4.02473	1.87964	2.14122	0.0322561	0.763795	Enpp4	ENSMUSG00000023961.16	N
9.94077	-3.60995	1.6869	-2.13999	0.0323557	0.763795	Ttf1	ENSMUSG00000026803.17	N
76.5778	-1.6309	0.760531	-2.14443	0.0319985	0.763795	Cdk16	ENSMUSG00000031065.14	N
37.0035	-4.68454	2.18852	-2.14051	0.0323135	0.763795	Aspdh	ENSMUSG00000038704.11	N
226.334	-1.00444	0.469976	-2.13722	0.0325798	0.763795	Cnst	ENSMUSG00000038949.8	N
8.33882	3.05994	1.43076	2.13868	0.0324614	0.763795	Hs6st1	ENSMUSG00000045216.7	N
225.834	-1.29082	0.603956	-2.13728	0.0325749	0.763795	Deaf1	ENSMUSG00000058886.9	N
16.0643	-3.44253	1.60959	-2.13876	0.0324551	0.763795	Clec2l	ENSMUSG00000079598.3	N
14.5373	-4.52508	2.11267	-2.14187	0.0322037	0.763795	A330023F24Rik	ENSMUSG00000096929.7	N
13.2353	4.80027	2.24641	2.13686	0.0326095	0.763795	Gm38082	ENSMUSG00000104369.1	N
32.4474	2.49666	1.16961	2.13461	0.032793	0.766372	Parp8	ENSMUSG00000021725.9	N
73.3226	-0.968487	0.453962	-2.13341	0.032891	0.766942	M6pr	ENSMUSG00000007458.14	N
358.749	0.639258	0.300445	2.1277	0.0333616	0.771049	Meis2	ENSMUSG00000027210.20	N
113.426	1.04525	0.490735	2.12996	0.0331746	0.771049	Dnajc13	ENSMUSG00000032560.14	N
74.7541	-1.40096	0.658445	-2.12769	0.0333631	0.771049	Nop14	ENSMUSG00000036693.12	N
21.7921	-3.22915	1.51654	-2.12929	0.0332306	0.771049	Cgrrf1	ENSMUSG00000055128.15	N
12.1872	3.55717	1.67321	2.12596	0.0335065	0.772493	Cit	ENSMUSG00000029516.19	N
247.24	-0.794612	0.374204	-2.12347	0.0337142	0.772493	Cck	ENSMUSG00000032532.7	N
54.955	-2.06578	0.973588	-2.12182	0.0338525	0.772493	Vps13c	ENSMUSG00000035284.10	N
96.3075	-0.749798	0.353409	-2.12161	0.0338702	0.772493	Plppr3	ENSMUSG00000035835.14	N
9.53324	-2.51633	1.18519	-2.12315	0.0337414	0.772493	Nup188	ENSMUSG00000052533.14	N
44.292	1.80415	0.849247	2.12442	0.0336353	0.772493	Zfp607b	ENSMUSG00000057093.14	N
206.253	-0.916036	0.432295	-2.11901	0.0340896	0.774519	Pld3	ENSMUSG00000003363.15	N
21.4761	-2.2674	1.07099	-2.11711	0.0342508	0.774519	Nit1	ENSMUSG00000013997.10	N
34.0622	2.27701	1.07513	2.11789	0.0341841	0.774519	Supv3l1	ENSMUSG00000020079.15	N
15.53	-1.63278	0.771257	-2.11704	0.0342563	0.774519	Gm7964	ENSMUSG00000063902.13	N
41.9615	-2.18106	1.03136	-2.11475	0.034451	0.777235	Mipep	ENSMUSG00000021993.10	N
27.2947	2.40598	1.13904	2.11229	0.0346614	0.780294	Prr18	ENSMUSG00000055945.7	N
32.9042	1.34799	0.638449	2.11135	0.0347425	0.780433	AU019823	ENSMUSG00000059820.14	N
44.1459	1.50459	0.714304	2.10637	0.0351723	0.783334	Usp24	ENSMUSG00000028514.15	N
44.2907	-1.58139	0.750736	-2.10645	0.0351653	0.783334	Rap2c	ENSMUSG00000050029.7	N
320.55	0.974473	0.462455	2.10717	0.0351027	0.783334	Tmem128	ENSMUSG00000067365.10	N
8.29052	-5.48115	2.60195	-2.10656	0.0351561	0.783334	AC159244.3	ENSMUSG00000113752.1	N
49.1087	-2.05832	0.977625	-2.10543	0.0352538	0.783476	Mto1	ENSMUSG00000032342.13	N
127.929	-0.766842	0.3644	-2.10439	0.0353441	0.783813	Tmco1	ENSMUSG00000052428.10	N
139.805	1.07649	0.519752	2.07117	0.0383433	0.784631	Cdip1	ENSMUSG00000004071.12	N
75.5301	-1.85563	0.897061	-2.06857	0.0385867	0.784631	Gcat	ENSMUSG00000006378.14	N
40.557	-2.66586	1.27681	-2.08791	0.0368059	0.784631	Elovl1	ENSMUSG00000006390.15	N
627.486	-0.563335	0.273376	-2.06066	0.0393354	0.784631	Npdc1	ENSMUSG00000015094.16	N
55.7456	-1.38065	0.664649	-2.07726	0.037778	0.784631	Plscr3	ENSMUSG00000019461.12	N
26.2341	-1.60553	0.776745	-2.067	0.0387343	0.784631	Poc1b	ENSMUSG00000019952.15	N
11.665	-3.90405	1.88236	-2.07402	0.0380773	0.784631	Mif4gd	ENSMUSG00000020743.15	N
26.2112	2.62929	1.26767	2.0741	0.0380697	0.784631	Rabl2	ENSMUSG00000022621.16	N
238.49	0.567199	0.273297	2.07539	0.0379501	0.784631	Ndufaf7	ENSMUSG00000024082.4	N
8.9172	-5.72858	2.7255	-2.10184	0.035567	0.784631	Tmem8	ENSMUSG00000024180.13	N
97.2831	1.0858	0.521006	2.08405	0.0371558	0.784631	Riok3	ENSMUSG00000024404.6	N
28.6571	-1.96077	0.944168	-2.07671	0.0378281	0.784631	Bbs4	ENSMUSG00000025235.8	N
34.9619	2.02962	0.971533	2.08909	0.0366999	0.784631	Igfbp5	ENSMUSG00000026185.8	N
371.67	0.590796	0.28182	2.09636	0.0360507	0.784631	Eif4e2	ENSMUSG00000026254.17	N
179.514	0.651347	0.311498	2.09101	0.0365268	0.784631	Dars	ENSMUSG00000026356.15	N
287.657	-0.691864	0.333976	-2.0716	0.0383028	0.784631	Usf1	ENSMUSG00000026641.13	N
120.57	-1.08201	0.525109	-2.06054	0.039347	0.784631	Mindy3	ENSMUSG00000026767.12	N
60.2921	1.98932	0.94684	2.10101	0.0356404	0.784631	Fam110a	ENSMUSG00000027459.16	N
16.4118	-4.16487	2.00027	-2.08216	0.0373281	0.784631	Tdo2	ENSMUSG00000028011.16	N
112.813	0.866423	0.417742	2.07406	0.0380735	0.784631	Unc13b	ENSMUSG00000028456.18	N
33.1721	-1.75659	0.852918	-2.0595	0.0394461	0.784631	Toe1	ENSMUSG00000028688.13	N
76.08	-1.40804	0.680992	-2.06763	0.0386746	0.784631	Miip	ENSMUSG00000029022.18	N
170.649	1.24549	0.598584	2.08072	0.0374595	0.784631	Zkscan1	ENSMUSG00000029729.12	N
254.839	0.840375	0.407913	2.06018	0.0393813	0.784631	Copg1	ENSMUSG00000030058.17	N
375.182	-0.730742	0.352652	-2.07213	0.0382529	0.784631	Emc3	ENSMUSG00000030286.6	N
97.8297	1.08567	0.518544	2.09369	0.036288	0.784631	Abcb7	ENSMUSG00000031333.7	N
152.596	-0.67282	0.323633	-2.07896	0.0376209	0.784631	Naa10	ENSMUSG00000031388.14	N
864.947	-0.423019	0.202622	-2.08772	0.0368227	0.784631	Trappc4	ENSMUSG00000032112.10	N
11.1564	7.3423	3.55654	2.06445	0.038975	0.784631	Pdxk	ENSMUSG00000032788.15	N
26.2688	-3.29872	1.59834	-2.06384	0.0390331	0.784631	Shf	ENSMUSG00000033256.14	N
46.4521	-1.29039	0.622038	-2.07446	0.0380368	0.784631	Chst2	ENSMUSG00000033350.7	N
27.6298	-2.38767	1.1532	-2.07047	0.0384088	0.784631	D3Ertd254e	ENSMUSG00000033883.11	N
57.1538	1.15403	0.552419	2.08905	0.0367034	0.784631	Nsf	ENSMUSG00000034187.18	N
133.863	-1.51961	0.72727	-2.08947	0.0366656	0.784631	Rusc2	ENSMUSG00000035969.15	N
477.536	0.72892	0.353915	2.05959	0.0394377	0.784631	Lmo1	ENSMUSG00000036111.8	N
41.4299	1.50971	0.719852	2.09725	0.0359718	0.784631	Adgrl3	ENSMUSG00000037605.16	N
392.229	-0.733869	0.350641	-2.09293	0.0363551	0.784631	Mrps26	ENSMUSG00000037740.8	N
310.035	-0.980812	0.471278	-2.08117	0.037418	0.784631	Pogz	ENSMUSG00000038902.14	N
197.886	-0.949984	0.455836	-2.08405	0.0371557	0.784631	Prkrip1	ENSMUSG00000039737.11	N
32.3992	-1.66834	0.798697	-2.08883	0.0367231	0.784631	Atpaf2	ENSMUSG00000042709.14	N
12.3065	3.48276	1.66828	2.08764	0.0368305	0.784631	Zfp84	ENSMUSG00000046185.10	N
43.647	-1.65869	0.796195	-2.08327	0.0372267	0.784631	Arid4a	ENSMUSG00000048118.17	N
29.7294	2.67439	1.29524	2.06479	0.0389428	0.784631	Amer1	ENSMUSG00000050332.7	N
8.75633	-3.37191	1.62011	-2.08128	0.0374083	0.784631	Fam131a	ENSMUSG00000050821.13	N
105.822	1.25646	0.607841	2.06708	0.0387265	0.784631	Chd8	ENSMUSG00000053754.14	N
30.5491	4.63842	2.23234	2.07783	0.037725	0.784631	4931415C17Rik	ENSMUSG00000054910.5	N
25.7588	2.01737	0.972636	2.07413	0.0380676	0.784631	Tmem150a	ENSMUSG00000055912.8	N
14.6343	-4.77007	2.31412	-2.06129	0.0392751	0.784631	Drc1	ENSMUSG00000073102.7	N
18.4704	-1.53054	0.73324	-2.08736	0.0368554	0.784631	Zfp414	ENSMUSG00000073423.9	N
30.5241	-2.08832	1.00042	-2.08743	0.0368488	0.784631	Arfgef2	ENSMUSG00000074582.10	N
105.802	0.899701	0.435503	2.06589	0.0388387	0.784631	Rps6kc1	ENSMUSG00000089872.10	N
47.3835	-1.90851	0.925523	-2.06209	0.0391996	0.784631	Siah3	ENSMUSG00000091722.2	N
76.1242	1.44597	0.70083	2.06322	0.0390913	0.784631	Gm2464	ENSMUSG00000102215.1	N
42.3515	2.23286	1.08171	2.0642	0.0389988	0.784631	Gm42939	ENSMUSG00000104639.1	N
63.7909	-0.977901	0.475301	-2.05744	0.0396443	0.787072	Fdps	ENSMUSG00000059743.12	N
368.393	0.675232	0.328633	2.05467	0.0399112	0.790864	Itfg1	ENSMUSG00000031703.8	N
97.9972	-1.17016	0.569903	-2.05327	0.0400468	0.792046	Tollip	ENSMUSG00000025139.14	N
43.4491	-1.6999	0.829137	-2.05021	0.0403444	0.793824	Cdkl3	ENSMUSG00000020389.19	N
235.574	-1.06371	0.519257	-2.04851	0.0405096	0.793824	Exoc7	ENSMUSG00000020792.15	N
46.5856	2.58497	1.26066	2.05048	0.0403173	0.793824	Ercc4	ENSMUSG00000022545.13	N
160.457	-1.21163	0.591713	-2.04766	0.0405937	0.793824	Pmpca	ENSMUSG00000026926.14	N
78.7483	1.29954	0.634504	2.04813	0.0405476	0.793824	Zfp612	ENSMUSG00000044676.10	N
634.802	0.542898	0.265099	2.04791	0.040569	0.793824	Rlim	ENSMUSG00000056537.11	N
12.7018	-3.44417	1.68421	-2.04497	0.0408575	0.797487	Zc3h11a	ENSMUSG00000102976.5	N
16.8079	-2.81625	1.37778	-2.04404	0.0409492	0.797783	Tsc22d4	ENSMUSG00000029723.16	N
18.1531	4.15095	2.03306	2.04173	0.0411788	0.800548	Ears2	ENSMUSG00000030871.11	N
509.627	-0.600755	0.294335	-2.04106	0.0412448	0.800548	Atg101	ENSMUSG00000037204.6	N
10.3746	-4.39812	2.15662	-2.03936	0.0414143	0.802343	Smoc1	ENSMUSG00000021136.13	N
172.162	0.914136	0.448747	2.03709	0.0416414	0.803867	U2surp	ENSMUSG00000032407.14	N
47.9155	2.0282	0.995668	2.03703	0.0416471	0.803867	Lysmd4	ENSMUSG00000043831.12	N
10.4752	-2.36965	1.16507	-2.03392	0.0419601	0.805433	Relt	ENSMUSG00000008318.10	N
160.104	1.0072	0.495109	2.03431	0.0419207	0.805433	Atcay	ENSMUSG00000034958.11	N
26.1106	-1.53941	0.756707	-2.03435	0.0419159	0.805433	Tob1	ENSMUSG00000037573.5	N
228.289	0.734918	0.361789	2.03135	0.0422198	0.808929	Tial1	ENSMUSG00000030846.15	N
63.7701	1.72886	0.852187	2.02873	0.0424854	0.812524	Atmin	ENSMUSG00000047388.10	N
55.1481	-1.45532	0.717769	-2.02756	0.0426049	0.812922	Pla2g12a	ENSMUSG00000027999.15	N
512.951	0.678556	0.334884	2.02624	0.0427402	0.812922	Mettl14	ENSMUSG00000028114.16	N
8.68292	-5.18	2.55575	-2.0268	0.0426825	0.812922	Gm43119	ENSMUSG00000106560.1	N
91.1921	-0.869886	0.429692	-2.02444	0.0429249	0.813467	Rfng	ENSMUSG00000025158.7	N
11.4664	-2.38911	1.18013	-2.02445	0.0429238	0.813467	Slc2a1	ENSMUSG00000028645.11	N
24.7074	3.15155	1.55753	2.02342	0.0430294	0.813967	Arpin	ENSMUSG00000039043.5	N
91.1991	-1.3535	0.669494	-2.02168	0.0432092	0.814621	Snx14	ENSMUSG00000032422.17	N
890.458	0.524734	0.259567	2.02157	0.0432203	0.814621	Clstn2	ENSMUSG00000032452.12	N
11.9646	2.73283	1.35333	2.01934	0.0434516	0.816221	Ncoa3	ENSMUSG00000027678.17	Y
9.00346	-4.95954	2.45614	-2.01924	0.0434618	0.816221	Adam12	ENSMUSG00000054555.11	N
670.26	-0.641438	0.318718	-2.01256	0.0441613	0.820486	Slc3a2	ENSMUSG00000010095.13	N
139.722	-0.955715	0.47453	-2.01402	0.0440069	0.820486	Mrps30	ENSMUSG00000021731.10	N
14.6991	-4.65312	2.3102	-2.01416	0.0439924	0.820486	Fgf9	ENSMUSG00000021974.15	N
12.6618	-3.33375	1.65618	-2.01291	0.0441237	0.820486	Mtrf1	ENSMUSG00000022022.3	N
605.241	-0.518193	0.257314	-2.01385	0.044025	0.820486	Hnrnpm	ENSMUSG00000059208.14	N
14.6194	3.93299	1.95147	2.01539	0.0438633	0.820486	Gm43113	ENSMUSG00000105062.1	N
117.608	0.864281	0.430202	2.00901	0.0445358	0.825972	Rpl27a	ENSMUSG00000046364.14	N
22.0572	-2.4964	1.24426	-2.00634	0.0448198	0.829764	Sap30l	ENSMUSG00000020519.5	N
1534.8	-0.427717	0.213462	-2.00372	0.0451001	0.831129	Tmem50a	ENSMUSG00000028822.11	N
371.671	0.678247	0.338322	2.00473	0.0449915	0.831129	Sept11	ENSMUSG00000058013.11	N
16.4431	2.74821	1.37176	2.00341	0.0451328	0.831129	Trmt61a	ENSMUSG00000060950.12	N
296.149	0.933361	0.466533	2.00063	0.0454322	0.835168	Etnk1	ENSMUSG00000030275.6	N
482.945	-0.492076	0.246164	-1.99898	0.0456109	0.835506	Eif3l	ENSMUSG00000033047.4	N
27.4544	2.77658	1.3885	1.9997	0.0455332	0.835506	Pgap3	ENSMUSG00000038208.13	N
176.087	-0.761671	0.381231	-1.99792	0.0457251	0.836128	Ptp4a2	ENSMUSG00000028788.14	N
35.9183	2.74727	1.37611	1.9964	0.04589	0.837673	Sbno2	ENSMUSG00000035673.10	N
31.1365	-1.71402	0.867429	-1.97598	0.0481567	0.838813	Pdzd4	ENSMUSG00000002006.12	N
6.65559	4.79109	2.42216	1.97802	0.0479261	0.838813	Hif3a	ENSMUSG00000004328.15	N
544.887	-0.596896	0.301797	-1.97781	0.0479504	0.838813	Sgta	ENSMUSG00000004937.6	N
9.91417	3.69446	1.86806	1.9777	0.047963	0.838813	1700037C18Rik	ENSMUSG00000005983.15	N
4638.62	-0.570043	0.28589	-1.99393	0.04616	0.838813	Crip2	ENSMUSG00000006356.10	N
728.486	-0.54354	0.274433	-1.9806	0.0476366	0.838813	Snap47	ENSMUSG00000009894.15	N
162.425	-0.805641	0.405619	-1.9862	0.0470111	0.838813	Rgs17	ENSMUSG00000019775.17	N
54.0251	1.58768	0.798976	1.98715	0.0469061	0.838813	Orc2	ENSMUSG00000026037.14	N
88.1312	1.12604	0.567702	1.9835	0.0473111	0.838813	Zmynd19	ENSMUSG00000026974.11	N
289.268	-0.840531	0.423497	-1.98474	0.0471737	0.838813	Map7d1	ENSMUSG00000028849.17	N
389.836	-0.860243	0.435265	-1.97636	0.0481136	0.838813	Ubfd1	ENSMUSG00000030870.12	N
22.355	-2.34218	1.18601	-1.97484	0.0482863	0.838813	Tmem159	ENSMUSG00000030917.13	N
126.531	-0.636381	0.319514	-1.99172	0.0464022	0.838813	Abraxas2	ENSMUSG00000030965.19	N
179.992	-0.916775	0.461771	-1.98534	0.0471062	0.838813	Papd7	ENSMUSG00000034575.13	Y
31.7718	-1.80408	0.906934	-1.98921	0.046678	0.838813	Ap5m1	ENSMUSG00000036291.6	N
83.1778	-1.01011	0.50733	-1.99103	0.0464781	0.838813	Mynn	ENSMUSG00000037730.13	N
235.239	-0.788181	0.397424	-1.98322	0.0473425	0.838813	Stub1	ENSMUSG00000039615.8	N
40.779	2.17919	1.09906	1.98278	0.0473923	0.838813	Stat2	ENSMUSG00000040033.16	N
14.0413	-3.64926	1.84599	-1.97685	0.0480583	0.838813	Ripk2	ENSMUSG00000041135.15	N
59.8492	-1.22802	0.621148	-1.97701	0.0480405	0.838813	Borcs5	ENSMUSG00000042992.15	N
15.1067	3.27682	1.6481	1.98824	0.0467846	0.838813	Dusp28	ENSMUSG00000047067.7	N
10.0297	4.02129	2.03022	1.98071	0.0476233	0.838813	Prag1	ENSMUSG00000050271.12	N
35.9936	-1.99342	1.00608	-1.98138	0.0475487	0.838813	Ubxn7	ENSMUSG00000053774.8	N
27.6941	1.46554	0.742087	1.97489	0.0482809	0.838813	Actn4	ENSMUSG00000054808.15	N
55.5133	-3.70582	1.87412	-1.97736	0.0480005	0.838813	Gm37862	ENSMUSG00000102407.1	N
12.7014	2.70265	1.35533	1.99409	0.0461418	0.838813	Gm43365	ENSMUSG00000105084.1	N
21.3906	2.98795	1.50644	1.98345	0.0473171	0.838813	5930420M18Rik	ENSMUSG00000107201.1	N
23.9919	-1.94325	0.982428	-1.97801	0.0479274	0.838813	Gm44678	ENSMUSG00000108920.1	N
15.3111	-7.29144	3.67023	-1.98665	0.0469615	0.838813	9130015G15Rik	ENSMUSG00000108950.1	N
27.3912	2.10477	1.06679	1.97299	0.0484962	0.839662	Mybbp1a	ENSMUSG00000040463.16	N
245.039	0.747123	0.378673	1.973	0.0484953	0.839662	Usp48	ENSMUSG00000043411.15	N
65.5681	1.8837	0.955399	1.97164	0.0486509	0.840942	Grik3	ENSMUSG00000001985.9	N
40.9241	1.55563	0.793289	1.96099	0.0498803	0.841267	Gna13	ENSMUSG00000020611.14	N
273.495	0.692823	0.352841	1.96355	0.0495818	0.841267	Lrrc59	ENSMUSG00000020869.8	N
81.8938	1.02623	0.522981	1.96228	0.0497303	0.841267	Zmynd11	ENSMUSG00000021156.17	N
162.927	0.931429	0.474274	1.96391	0.0495411	0.841267	Etf1	ENSMUSG00000024360.7	N
66.5012	1.40478	0.716142	1.9616	0.0498095	0.841267	Pigq	ENSMUSG00000025728.15	N
33.8711	-1.97156	1.00167	-1.96827	0.0490374	0.841267	Gin1	ENSMUSG00000026333.14	N
329.442	0.700188	0.356442	1.96438	0.0494861	0.841267	Eprs	ENSMUSG00000026615.14	N
28.1868	1.60372	0.815961	1.96544	0.0493633	0.841267	Sppl2a	ENSMUSG00000027366.12	N
188.641	0.787586	0.401264	1.96277	0.0496735	0.841267	Fam91a1	ENSMUSG00000037119.4	N
341.765	0.993834	0.506315	1.96288	0.0496603	0.841267	Zc3hc1	ENSMUSG00000039130.18	N
28.723	-2.38367	1.21495	-1.96195	0.049768	0.841267	Thap3	ENSMUSG00000039759.10	N
443.469	0.524613	0.266515	1.96842	0.0490198	0.841267	Gprasp1	ENSMUSG00000043384.15	N
298.096	-0.847912	0.431385	-1.96556	0.0493495	0.841267	Sae1	ENSMUSG00000052833.9	N
49.5891	-2.23255	1.13833	-1.96125	0.0498504	0.841267	Sez6l	ENSMUSG00000058153.15	N
10.1728	4.87914	2.48022	1.96722	0.0491583	0.841267	Arhgef10	ENSMUSG00000071176.10	N
333.019	0.826936	0.421847	1.96027	0.0499637	0.841312	Kcnn2	ENSMUSG00000054477.15	N
395.576	0.65455	0.334575	1.95636	0.0504229	0.842546	Ap3d1	ENSMUSG00000020198.8	N
365.62	0.61869	0.316239	1.9564	0.0504183	0.842546	Ythdf1	ENSMUSG00000038848.14	N
12.6579	3.23119	1.6512	1.95687	0.0503624	0.842546	2610318N02Rik	ENSMUSG00000049916.10	N
364.452	0.747727	0.382289	1.95592	0.0504742	0.842546	Nudcd3	ENSMUSG00000053838.14	N
178.842	0.654822	0.334724	1.9563	0.0504293	0.842546	Slain1	ENSMUSG00000055717.13	N
32.2355	2.12028	1.08426	1.95552	0.0505221	0.842546	Zfp773	ENSMUSG00000063535.7	N
15.597	-3.41451	1.74798	-1.9534	0.0507725	0.844021	Stard10	ENSMUSG00000030688.15	N
97.354	-1.61089	0.824494	-1.95379	0.0507264	0.844021	Rrp9	ENSMUSG00000041506.15	N
31.5104	1.5108	0.775069	1.94924	0.0512662	0.846372	Pan2	ENSMUSG00000005682.9	N
289.1	-0.77119	0.395484	-1.94999	0.0511771	0.846372	Tnpo1	ENSMUSG00000009470.17	N
71.8979	1.32584	0.680086	1.94952	0.0512328	0.846372	Ak3	ENSMUSG00000024782.7	N
14.5871	-2.43296	1.24844	-1.9488	0.0513199	0.846372	Adam17	ENSMUSG00000052593.15	N
126.42	0.966905	0.495883	1.94986	0.0511924	0.846372	Arhgdig	ENSMUSG00000073433.10	N
174.474	0.755325	0.387746	1.94799	0.0514161	0.846619	Mdm2	ENSMUSG00000020184.15	N
71.2447	-1.88901	0.970278	-1.94688	0.0515495	0.847476	Map2k3	ENSMUSG00000018932.9	N
10.1637	3.79395	1.94981	1.94581	0.051678	0.848046	Gstcd	ENSMUSG00000028018.15	N
11.3273	-4.62268	2.37641	-1.94523	0.0517468	0.848046	Gstt2	ENSMUSG00000033318.7	N
480.641	-0.675456	0.347752	-1.94235	0.052095	0.852411	Polr2a	ENSMUSG00000005198.15	N
205.328	0.830077	0.427636	1.94108	0.052248	0.853575	Ubxn2b	ENSMUSG00000028243.5	N
24.438	2.5224	1.30171	1.93775	0.0526536	0.85863	Dusp23	ENSMUSG00000026544.6	N
159.821	-1.21288	0.62632	-1.93652	0.0528045	0.85863	Cnnm4	ENSMUSG00000037408.10	N
7.57283	4.81209	2.48491	1.93653	0.0528033	0.85863	Fam117a	ENSMUSG00000038893.12	N
38.1814	-1.78945	0.925148	-1.93423	0.0530852	0.861849	Slc45a1	ENSMUSG00000039838.11	N
72.5125	1.04835	0.542663	1.93187	0.0533761	0.863881	Tcf3	ENSMUSG00000020167.14	N
183.142	-0.723991	0.374663	-1.93238	0.0533128	0.863881	Cat	ENSMUSG00000027187.10	N
104.071	1.08802	0.563434	1.93104	0.0534777	0.864183	Tsc22d2	ENSMUSG00000027806.9	N
324.412	0.741835	0.384451	1.9296	0.0536568	0.864869	Rnmt	ENSMUSG00000009535.13	N
32.2121	2.4708	1.28063	1.92936	0.0536861	0.864869	D230025D16Rik	ENSMUSG00000031889.9	N
15.5212	2.16963	1.12843	1.92269	0.0545185	0.867402	Hltf	ENSMUSG00000002428.12	N
130.487	1.21575	0.631129	1.9263	0.0540664	0.867402	Usp19	ENSMUSG00000006676.16	N
410.436	-0.472276	0.245964	-1.9201	0.0548449	0.867402	Eif3d	ENSMUSG00000016554.8	N
336.98	-0.819469	0.42621	-1.92269	0.0545195	0.867402	Cd164	ENSMUSG00000019818.15	N
457.854	-0.516298	0.268424	-1.92344	0.0544247	0.867402	Hspa5	ENSMUSG00000026864.13	N
96.991	0.862833	0.447994	1.92599	0.054105	0.867402	Sema6d	ENSMUSG00000027200.17	N
62.3028	-1.54222	0.800438	-1.92671	0.0540152	0.867402	Npr2	ENSMUSG00000028469.15	N
70.5294	-1.0655	0.555103	-1.91947	0.0549252	0.867402	Srrm1	ENSMUSG00000028809.16	N
62.7897	-1.07954	0.562125	-1.92046	0.0547998	0.867402	D5Ertd579e	ENSMUSG00000029190.19	N
757.766	0.480654	0.25024	1.92077	0.0547607	0.867402	Mturn	ENSMUSG00000038065.13	N
29.0198	-1.69069	0.880732	-1.91964	0.0549039	0.867402	Mtmr7	ENSMUSG00000039431.16	N
10.8361	-4.04908	2.10806	-1.92076	0.0547619	0.867402	Ptchd4	ENSMUSG00000042256.4	N
74.9901	1.57413	0.819184	1.92158	0.0546587	0.867402	Tmem251	ENSMUSG00000046675.7	N
32.0557	2.22093	1.15791	1.91804	0.0551058	0.868937	Cenpj	ENSMUSG00000064128.7	N
223.579	-0.885199	0.46173	-1.91714	0.0552206	0.869432	Rogdi	ENSMUSG00000022540.16	N
35.7667	-2.71581	1.41811	-1.91509	0.0554815	0.872223	Vwa8	ENSMUSG00000058997.8	N
220.386	0.751159	0.39259	1.91334	0.0557046	0.8726	Fstl1	ENSMUSG00000022816.11	N
79.0271	1.23296	0.644426	1.91326	0.0557143	0.8726	Zxdc	ENSMUSG00000034430.16	N
52.3527	1.50412	0.78629	1.91293	0.0557566	0.8726	Gmip	ENSMUSG00000036246.14	N
181.996	-1.14053	0.597074	-1.9102	0.0561079	0.872854	Brf1	ENSMUSG00000011158.8	N
14.5904	-2.26441	1.18522	-1.91054	0.0560639	0.872854	Slc12a5	ENSMUSG00000017740.17	N
36.763	-1.85409	0.970606	-1.91024	0.0561023	0.872854	Xpc	ENSMUSG00000030094.8	N
234.075	-0.888863	0.464854	-1.91213	0.0558591	0.872854	Ptov1	ENSMUSG00000038502.16	N
45.3827	1.94696	1.01964	1.90945	0.0562041	0.873048	Mtx3	ENSMUSG00000021704.8	N
84.4166	-1.25639	0.660255	-1.90288	0.0570562	0.874112	Glmp	ENSMUSG00000001418.13	N
48.2224	-1.65882	0.872442	-1.90135	0.0572555	0.874112	Nova1	ENSMUSG00000021047.7	N
120.432	0.811489	0.426835	1.90118	0.0572789	0.874112	Tshz3	ENSMUSG00000021217.7	N
56.5772	1.19914	0.630516	1.90184	0.0571919	0.874112	Capn7	ENSMUSG00000021893.14	N
114.161	-1.3053	0.684537	-1.90684	0.0565413	0.874112	Rpa2	ENSMUSG00000028884.14	N
20.2972	-3.11266	1.63298	-1.90612	0.056635	0.874112	Cdr2	ENSMUSG00000030878.11	N
46.7602	-1.98161	1.04118	-1.90323	0.0570105	0.874112	Mettl25	ENSMUSG00000036009.16	N
10.269	-3.60713	1.89156	-1.90696	0.0565258	0.874112	Zranb3	ENSMUSG00000036086.16	N
18.0306	-3.80382	1.9988	-1.90305	0.0570338	0.874112	Sema7a	ENSMUSG00000038264.8	N
65.5558	1.21537	0.638957	1.90212	0.0571553	0.874112	Mob1a	ENSMUSG00000043131.14	N
213.598	-0.805455	0.422753	-1.90526	0.0567463	0.874112	Rras2	ENSMUSG00000055723.6	N
61.2246	-1.87236	0.981802	-1.90706	0.0565124	0.874112	Dennd1b	ENSMUSG00000056268.15	N
14.1557	-2.43644	1.29561	-1.88053	0.060036	0.875065	Nr2c2	ENSMUSG00000005893.14	N
322.537	-0.507989	0.267436	-1.89948	0.0575013	0.875065	Rpl15	ENSMUSG00000012405.16	N
39.7916	1.48956	0.788045	1.8902	0.0587314	0.875065	Ankrd28	ENSMUSG00000014496.8	N
123.335	-0.859381	0.45646	-1.88271	0.0597399	0.875065	Kctd5	ENSMUSG00000016946.5	N
67.6113	-0.968641	0.515812	-1.8779	0.0603954	0.875065	Psmd3	ENSMUSG00000017221.14	N
236.303	-0.587759	0.312589	-1.88029	0.0600682	0.875065	Zc3h14	ENSMUSG00000021012.16	N
72.2584	1.22475	0.647235	1.89228	0.0584531	0.875065	Zfp729a	ENSMUSG00000021510.11	N
30.4215	-2.1394	1.13948	-1.87751	0.0604477	0.875065	Fads3	ENSMUSG00000024664.4	N
152.104	-0.903579	0.478217	-1.88947	0.0588283	0.875065	Tmem80	ENSMUSG00000025505.16	N
92.4435	0.799821	0.422604	1.8926	0.0584108	0.875065	Ubxn4	ENSMUSG00000026353.9	N
86.5096	0.979545	0.516038	1.8982	0.0576691	0.875065	Acbd5	ENSMUSG00000026781.16	N
103.848	-0.861685	0.457162	-1.88486	0.0594493	0.875065	Slc12a6	ENSMUSG00000027130.15	N
183.393	1.23758	0.655689	1.88745	0.0591003	0.875065	Adar	ENSMUSG00000027951.16	N
8.44962	-4.94929	2.61952	-1.88939	0.0588401	0.875065	Prss12	ENSMUSG00000027978.9	N
7.8235	-3.55881	1.88821	-1.88476	0.0594625	0.875065	P2rx4	ENSMUSG00000029470.15	N
1819.33	-0.500633	0.265998	-1.88209	0.0598236	0.875065	Arpc1a	ENSMUSG00000029621.14	N
219.269	0.711034	0.375567	1.89323	0.0583276	0.875065	Avl9	ENSMUSG00000029787.10	N
663.228	-0.532289	0.282189	-1.88629	0.0592564	0.875065	Fkbp4	ENSMUSG00000030357.10	N
310.333	-0.648122	0.34511	-1.87802	0.0603791	0.875065	Lamtor1	ENSMUSG00000030842.12	N
189.305	-0.75524	0.401861	-1.87936	0.0601958	0.875065	Thumpd1	ENSMUSG00000030942.8	N
6.55224	4.59823	2.43999	1.88453	0.0594936	0.875065	Xylb	ENSMUSG00000035769.9	N
225.81	0.677212	0.360169	1.88026	0.0600724	0.875065	Ehmt1	ENSMUSG00000036893.17	N
238.472	0.917472	0.488522	1.87806	0.0603736	0.875065	Iars	ENSMUSG00000037851.13	N
68.9089	0.973647	0.516188	1.88623	0.0592644	0.875065	Fbxo8	ENSMUSG00000038206.13	N
53.5233	-1.04887	0.558083	-1.87941	0.0601881	0.875065	Rpl12	ENSMUSG00000038900.17	N
130.769	0.774385	0.411205	1.88321	0.0596718	0.875065	Gatad2b	ENSMUSG00000042390.9	N
79.9694	1.21901	0.64617	1.88652	0.0592248	0.875065	Sin3a	ENSMUSG00000042557.14	N
54.9774	1.39967	0.738644	1.89492	0.0581025	0.875065	Sacs	ENSMUSG00000048279.18	N
31.9296	-1.78821	0.945046	-1.89219	0.058465	0.875065	Rnf24	ENSMUSG00000048911.15	N
16.0573	2.99837	1.59289	1.88235	0.059789	0.875065	Lrrc4	ENSMUSG00000049939.6	N
151.572	-0.656439	0.347234	-1.89048	0.0586935	0.875065	Ndfip2	ENSMUSG00000053253.16	N
141.573	-1.19516	0.631369	-1.89296	0.0583632	0.875065	Flot1	ENSMUSG00000059714.13	N
15.9915	1.80019	0.948481	1.89798	0.0576993	0.875065	Slitrk1	ENSMUSG00000075478.3	N
9.83905	4.35924	2.30686	1.88969	0.0587995	0.875065	Srrm4os	ENSMUSG00000086219.7	N
40.0806	-1.64595	0.870888	-1.88997	0.0587622	0.875065	Gm13830	ENSMUSG00000086368.2	N
87.1706	-0.827952	0.440379	-1.88009	0.0600959	0.875065	Timm10b	ENSMUSG00000089847.8	N
18.677	-6.43947	3.40016	-1.89387	0.0582423	0.875065	AC151831.1	ENSMUSG00000115471.1	N
65.5364	-1.54491	0.824523	-1.87371	0.0609708	0.876549	Lpin2	ENSMUSG00000024052.17	N
12.1907	2.95384	1.57563	1.87471	0.0608326	0.876549	Cx3cl1	ENSMUSG00000031778.13	N
18.7129	1.83676	0.979075	1.87602	0.0606524	0.876549	Ino80	ENSMUSG00000034154.15	N
57.4487	1.42949	0.762698	1.87426	0.0608948	0.876549	1700048O20Rik	ENSMUSG00000043773.5	N
14.5389	-2.53713	1.35314	-1.875	0.0607929	0.876549	Gm4660	ENSMUSG00000087636.1	N
31.4337	-1.10897	0.592305	-1.8723	0.0611656	0.87683	Gtf2h3	ENSMUSG00000029387.10	N
144.486	0.894689	0.478154	1.87113	0.0613268	0.87683	Cep57	ENSMUSG00000031922.12	N
10.5507	-2.56895	1.37226	-1.87206	0.0611984	0.87683	2810006K23Rik	ENSMUSG00000047635.6	N
1311.27	0.512355	0.273742	1.87167	0.0612524	0.87683	Myt1l	ENSMUSG00000061911.15	N
20.1627	-1.71017	0.914418	-1.87022	0.0614527	0.877426	Adam9	ENSMUSG00000031555.15	N
53.9131	1.0145	0.542923	1.86859	0.0616803	0.879471	Zbtb8os	ENSMUSG00000057572.15	N
78.8813	1.44958	0.777271	1.86496	0.0621871	0.880159	Vav2	ENSMUSG00000009621.18	N
1597.73	-0.427343	0.229241	-1.86416	0.0622986	0.880159	Hnrnpk	ENSMUSG00000021546.18	N
615.556	0.601372	0.322398	1.86531	0.0621382	0.880159	Aptx	ENSMUSG00000028411.15	N
48.7481	-1.34531	0.72093	-1.86608	0.0620297	0.880159	Glmn	ENSMUSG00000029276.13	N
26.7439	1.74307	0.933786	1.86667	0.0619477	0.880159	Siah2	ENSMUSG00000036432.8	N
107.723	1.31247	0.70411	1.86401	0.0623196	0.880159	Rapgef5	ENSMUSG00000041992.9	N
73.6272	-1.55939	0.83638	-1.86445	0.062259	0.880159	Sh2d3c	ENSMUSG00000059013.12	N
208.883	0.873488	0.468954	1.86263	0.0625144	0.881715	Ndufs1	ENSMUSG00000025968.16	N
172.638	0.869594	0.467068	1.86181	0.0626294	0.881945	Alkbh7	ENSMUSG00000002661.14	N
80.069	-0.986103	0.529789	-1.86131	0.0626999	0.881945	Vcpip1	ENSMUSG00000045210.8	N
42.2968	-1.64755	0.88692	-1.85761	0.063224	0.882227	Rnf145	ENSMUSG00000019189.13	N
16.9645	-1.56085	0.839961	-1.85824	0.0631351	0.882227	Syp	ENSMUSG00000031144.15	N
12.449	-3.48706	1.87776	-1.85703	0.0633068	0.882227	Mpp1	ENSMUSG00000031402.12	N
73.8268	-0.929641	0.500533	-1.8573	0.0632679	0.882227	Rnps1	ENSMUSG00000034681.16	N
134.703	0.920945	0.495408	1.85896	0.0630324	0.882227	Abi1	ENSMUSG00000058835.14	N
17.5668	-6.83335	3.67761	-1.8581	0.0631553	0.882227	Gm4430	ENSMUSG00000103009.1	N
36.0865	2.64643	1.42512	1.85699	0.0633125	0.882227	Gm42888	ENSMUSG00000107148.1	N
7.54544	-4.1697	2.24692	-1.85574	0.0634904	0.883526	Gm4117	ENSMUSG00000089940.1	N
42.6052	1.32903	0.716772	1.85419	0.0637125	0.885434	Lrrc57	ENSMUSG00000027286.16	N
511.796	0.629188	0.339905	1.85107	0.0641596	0.89046	Ptpro	ENSMUSG00000030223.14	N
60.2935	1.08602	0.588298	1.84604	0.0648863	0.893324	Mkrn2	ENSMUSG00000000439.9	N
200.216	0.551584	0.299072	1.84431	0.0651373	0.893324	Nemf	ENSMUSG00000020982.9	N
181.843	-0.894707	0.484228	-1.8477	0.0646459	0.893324	Pitrm1	ENSMUSG00000021193.10	N
59.6756	2.23818	1.21295	1.84524	0.0650033	0.893324	Nkd2	ENSMUSG00000021567.15	N
80.67	-0.968587	0.523865	-1.84893	0.0644685	0.893324	Dnajc9	ENSMUSG00000021811.7	N
16.4539	3.12181	1.689	1.84832	0.0645561	0.893324	Zc3h12b	ENSMUSG00000035045.17	N
14.8444	-3.68836	1.99945	-1.84468	0.0650835	0.893324	Zfp335	ENSMUSG00000039834.17	N
97.6773	0.968228	0.524315	1.84665	0.0647972	0.893324	Abhd17b	ENSMUSG00000047368.3	N
34.2636	-1.85524	1.00515	-1.84574	0.0649303	0.893324	D330023K18Rik	ENSMUSG00000087269.1	N
6.8183	-3.5715	1.93807	-1.84281	0.0653569	0.895157	Gm26601	ENSMUSG00000097859.1	N
24.572	1.58511	0.89227	1.77649	0.0756519	0.897406	Tom1l2	ENSMUSG00000000538.18	N
94.6651	-1.14747	0.642058	-1.78717	0.0739099	0.897406	Blvra	ENSMUSG00000001999.15	N
77.3398	-1.21734	0.674613	-1.80451	0.071152	0.897406	Cd320	ENSMUSG00000002308.15	N
10.9344	-3.17771	1.79073	-1.77453	0.075975	0.897406	Ikzf4	ENSMUSG00000002578.17	N
1380.25	0.375168	0.207711	1.8062	0.0708868	0.897406	Pafah1b2	ENSMUSG00000003131.7	N
158.481	-0.664346	0.372972	-1.78122	0.0748767	0.897406	Srpk1	ENSMUSG00000004865.15	N
2807.27	0.265989	0.149597	1.77804	0.075397	0.897406	Eif4g2	ENSMUSG00000005610.17	N
658.693	-0.539248	0.295176	-1.82687	0.0677195	0.897406	Ergic3	ENSMUSG00000005881.13	N
2019.03	-0.297149	0.163295	-1.81971	0.068803	0.897406	Cdk4	ENSMUSG00000006728.12	N
278.243	0.495419	0.274237	1.80654	0.0708342	0.897406	Zmiz1	ENSMUSG00000007817.14	N
13.6819	2.34216	1.30982	1.78815	0.0737512	0.897406	Ankrd26	ENSMUSG00000007827.10	N
129.598	1.30842	0.735327	1.77937	0.0751789	0.897406	Fbxw9	ENSMUSG00000008167.14	N
107.125	-0.605281	0.336584	-1.79831	0.0721283	0.897406	Nolc1	ENSMUSG00000015176.10	N
109.091	-0.696496	0.380572	-1.83013	0.0672308	0.897406	Rnf5	ENSMUSG00000015478.13	N
275.42	0.756906	0.419827	1.8029	0.0714042	0.897406	Ift27	ENSMUSG00000016637.6	N
45.0565	0.985818	0.538033	1.83226	0.0669121	0.897406	Suz12	ENSMUSG00000017548.15	N
157.341	0.625904	0.342724	1.82626	0.0678108	0.897406	Vezf1	ENSMUSG00000018377.10	N
55.9078	1.14705	0.643242	1.78324	0.0745479	0.897406	Dhx40	ENSMUSG00000018425.18	N
42.4749	-1.82198	1.02527	-1.77706	0.0755581	0.897406	Ap4m1	ENSMUSG00000019518.10	N
58.7947	-1.40895	0.793603	-1.77539	0.0758337	0.897406	Pex7	ENSMUSG00000020003.16	N
37.3379	1.51925	0.853001	1.78107	0.0749018	0.897406	Mdm1	ENSMUSG00000020212.14	N
27.4934	2.0702	1.14705	1.8048	0.0711058	0.897406	Rad50	ENSMUSG00000020380.16	N
483.059	-0.4602	0.257395	-1.78791	0.0737906	0.897406	Guk1	ENSMUSG00000020444.19	N
79.2931	-1.07784	0.594397	-1.81334	0.0697793	0.897406	Pold2	ENSMUSG00000020471.11	N
37.6108	1.63494	0.916484	1.78393	0.0744347	0.897406	Ccdc117	ENSMUSG00000020482.4	N
80.2948	-1.48018	0.834756	-1.77319	0.0761973	0.897406	Trappc12	ENSMUSG00000020628.16	N
16.4585	2.97298	1.6362	1.817	0.0692168	0.897406	Pfn4	ENSMUSG00000020639.14	N
8764.11	-0.39449	0.221717	-1.77925	0.0751982	0.897406	Jpt1	ENSMUSG00000020737.12	N
155.627	-0.751512	0.412148	-1.8234	0.0682425	0.897406	Tmx1	ENSMUSG00000021072.12	N
83.2202	-1.37662	0.769254	-1.78956	0.0735254	0.897406	Slc25a29	ENSMUSG00000021265.3	N
64.7681	0.821593	0.462771	1.77538	0.0758355	0.897406	Dek	ENSMUSG00000021377.15	N
68.6494	-1.4521	0.818649	-1.77378	0.0761001	0.897406	B4galt7	ENSMUSG00000021504.14	N
150.205	0.949689	0.522301	1.81828	0.0690217	0.897406	Ccdc127	ENSMUSG00000021578.17	N
412.254	-0.513892	0.287069	-1.79014	0.0734322	0.897406	Rab3c	ENSMUSG00000021700.10	N
49.1954	1.70522	0.945046	1.80438	0.0711717	0.897406	Peli2	ENSMUSG00000021846.9	N
23.8193	-2.52789	1.41807	-1.78263	0.0746461	0.897406	Dhrs4	ENSMUSG00000022210.7	N
104.333	1.33742	0.753705	1.77447	0.0759861	0.897406	1810013L24Rik	ENSMUSG00000022507.5	N
163.449	-1.15193	0.644992	-1.78596	0.0741049	0.897406	Dgat1	ENSMUSG00000022555.11	N
152.82	-0.562351	0.314192	-1.78983	0.0734806	0.897406	Yaf2	ENSMUSG00000022634.9	N
42.8445	2.28808	1.24899	1.83195	0.0669593	0.897406	Prkdc	ENSMUSG00000022672.8	N
992.734	0.360168	0.201611	1.78645	0.0740268	0.897406	Ivns1abp	ENSMUSG00000023150.14	N
21.8559	-1.97023	1.08028	-1.82381	0.0681802	0.897406	Gtpbp2	ENSMUSG00000023952.13	N
377.515	0.524875	0.288446	1.81967	0.0688095	0.897406	Ppil1	ENSMUSG00000024007.14	N
181.745	0.818059	0.44658	1.83183	0.0669765	0.897406	Stard4	ENSMUSG00000024378.9	N
69.424	-1.02178	0.567265	-1.80125	0.0716638	0.897406	Dcp2	ENSMUSG00000024472.9	N
124.179	1.29929	0.722491	1.79835	0.0721219	0.897406	Slc12a2	ENSMUSG00000024597.10	N
150.124	0.908698	0.505201	1.79869	0.0720682	0.897406	Asrgl1	ENSMUSG00000024654.8	N
287.324	0.751922	0.420986	1.7861	0.0740839	0.897406	Sdhaf2	ENSMUSG00000024668.7	N
57.0184	-1.79142	0.995943	-1.79872	0.0720633	0.897406	Vps51	ENSMUSG00000024797.12	N
224.97	0.58905	0.331481	1.77703	0.0755639	0.897406	Uhrf2	ENSMUSG00000024817.13	N
52.7181	-1.693	0.948227	-1.78544	0.0741903	0.897406	Map4k2	ENSMUSG00000024948.14	N
6.92857	-5.69505	3.19788	-1.78089	0.074931	0.897406	Ifitm3	ENSMUSG00000025492.6	N
55.9004	1.21575	0.682934	1.78019	0.0750451	0.897406	Tmem70	ENSMUSG00000025940.6	N
30.2473	2.14169	1.19831	1.78726	0.0738952	0.897406	Mettl21a	ENSMUSG00000025956.10	N
5.97639	-3.70363	2.04376	-1.81216	0.069961	0.897406	Zfp142	ENSMUSG00000026135.17	N
84.4232	1.28469	0.71239	1.80335	0.0713325	0.897406	Thbs3	ENSMUSG00000028047.11	N
87.1525	-1.13807	0.640058	-1.77808	0.0753912	0.897406	Cd1d1	ENSMUSG00000028076.12	N
142.181	-1.5025	0.841917	-1.78462	0.0743235	0.897406	Gpx7	ENSMUSG00000028597.11	N
359.045	-0.671999	0.367404	-1.82905	0.0673927	0.897406	Rnf220	ENSMUSG00000028677.19	N
83.1129	1.25535	0.685753	1.83061	0.0671588	0.897406	Casp9	ENSMUSG00000028914.13	N
108.009	-1.16532	0.647599	-1.79944	0.0719486	0.897406	Rnf32	ENSMUSG00000029130.12	N
23.203	1.78941	0.984268	1.81802	0.0690618	0.897406	Klf3	ENSMUSG00000029178.14	N
194.101	0.658309	0.363562	1.81072	0.0701842	0.897406	Tbc1d14	ENSMUSG00000029192.17	N
82.7194	1.13058	0.622494	1.81621	0.0693386	0.897406	Kdm2b	ENSMUSG00000029475.17	N
84.0501	1.24244	0.687248	1.80784	0.0706308	0.897406	Eif2ak1	ENSMUSG00000029613.15	N
497.117	-0.679117	0.381288	-1.78111	0.0748944	0.897406	Mcm7	ENSMUSG00000029730.16	N
222.237	-0.656706	0.367753	-1.78573	0.0741433	0.897406	Pcyox1	ENSMUSG00000029998.14	N
340.038	0.53643	0.299037	1.79386	0.0728359	0.897406	Pak1	ENSMUSG00000030774.13	N
14.2568	2.68849	1.4658	1.83415	0.0666322	0.897406	Enox2	ENSMUSG00000031109.16	N
35.4685	2.08584	1.17315	1.77799	0.0754054	0.897406	Gla	ENSMUSG00000031266.6	N
49.3338	2.11188	1.16879	1.80689	0.0707799	0.897406	Phka2	ENSMUSG00000031295.13	N
15.5126	-6.55479	3.59409	-1.82377	0.0681867	0.897406	Itgb1bp2	ENSMUSG00000031312.5	N
191.684	-0.593774	0.334552	-1.77483	0.0759257	0.897406	Rbbp7	ENSMUSG00000031353.13	N
218.17	0.714013	0.395	1.80763	0.0706646	0.897406	Agpat5	ENSMUSG00000031467.10	N
197.817	0.706368	0.384544	1.8369	0.0662252	0.897406	Fndc3a	ENSMUSG00000033487.14	N
9.4183	-2.7038	1.51826	-1.78086	0.0749359	0.897406	Map3k13	ENSMUSG00000033618.6	N
54.3506	1.7933	0.975234	1.83885	0.0659379	0.897406	Tmed8	ENSMUSG00000034111.6	N
145.284	-0.760038	0.416154	-1.82634	0.0677997	0.897406	Tsen34	ENSMUSG00000035585.16	N
78.5473	-1.27076	0.70456	-1.80363	0.0712897	0.897406	Gramd4	ENSMUSG00000035900.18	N
8.64799	4.60252	2.55294	1.80283	0.0714148	0.897406	Znrd1as	ENSMUSG00000036214.14	N
49.8813	1.26507	0.701619	1.80307	0.0713766	0.897406	Tubb4b	ENSMUSG00000036752.4	Y
126.857	-1.08442	0.597833	-1.81391	0.0696913	0.897406	Ranbp10	ENSMUSG00000037415.6	N
19.535	2.26387	1.27369	1.77741	0.0755	0.897406	Arhgef4	ENSMUSG00000037509.20	N
7.20861	-4.15635	2.30607	-1.80235	0.0714898	0.897406	2810032G03Rik	ENSMUSG00000037735.7	N
91.4785	-1.04639	0.582005	-1.79791	0.0721919	0.897406	Upf3a	ENSMUSG00000038398.8	N
43.0255	1.3714	0.764611	1.79359	0.0728789	0.897406	Golga4	ENSMUSG00000038708.10	N
20.2897	-2.33404	1.27987	-1.82366	0.0682041	0.897406	Rccd1	ENSMUSG00000038930.11	N
19.7787	3.05029	1.71874	1.77473	0.0759431	0.897406	Nphp4	ENSMUSG00000039577.17	N
9.02697	-4.50165	2.46087	-1.82929	0.0673563	0.897406	Plekhg5	ENSMUSG00000039713.16	N
74.228	0.830734	0.459599	1.80752	0.0706814	0.897406	Lrp1	ENSMUSG00000040249.15	N
268.227	-0.543882	0.30457	-1.78574	0.0741415	0.897406	Rnf167	ENSMUSG00000040746.15	N
77.2179	-1.07921	0.600445	-1.79734	0.0722811	0.897406	Bsdc1	ENSMUSG00000040859.14	N
151.62	0.679764	0.382107	1.77899	0.0752415	0.897406	Pum3	ENSMUSG00000041360.7	N
35.6595	1.45977	0.815393	1.79026	0.0734122	0.897406	Bivm	ENSMUSG00000041684.11	N
17.1973	3.37177	1.88272	1.79091	0.0733084	0.897406	Uggt2	ENSMUSG00000042104.18	N
7.48875	-4.55507	2.55524	-1.78264	0.0746447	0.897406	Rassf4	ENSMUSG00000042129.8	N
1395.95	-0.610998	0.335238	-1.82258	0.0683677	0.897406	Nmnat2	ENSMUSG00000042751.14	N
27.754	-1.77009	0.984822	-1.79738	0.072276	0.897406	0610009L18Rik	ENSMUSG00000043644.4	N
12.8463	2.35716	1.32893	1.77373	0.076108	0.897406	Phlpp1	ENSMUSG00000044340.7	N
23.0241	-2.54362	1.39699	-1.82079	0.0686383	0.897406	Garem2	ENSMUSG00000044576.6	N
156.294	-1.15449	0.630113	-1.8322	0.0669219	0.897406	Cmtr2	ENSMUSG00000046441.5	N
72.2366	0.975573	0.534308	1.82586	0.067871	0.897406	D030056L22Rik	ENSMUSG00000047044.7	N
98.316	1.43565	0.802789	1.78833	0.0737228	0.897406	Selenon	ENSMUSG00000050989.9	N
35.1573	-2.34675	1.3196	-1.77838	0.0753416	0.897406	3100002H09Rik	ENSMUSG00000051219.2	N
9.55979	-3.6428	2.04193	-1.78399	0.0744247	0.897406	Bbs12	ENSMUSG00000051444.9	N
26.8014	2.61364	1.42053	1.83991	0.0657821	0.897406	Wdcp	ENSMUSG00000051721.6	N
55.2852	1.83385	1.0018	1.83056	0.0671664	0.897406	Shisa7	ENSMUSG00000053550.13	N
27.27	-1.86813	1.04289	-1.7913	0.0732449	0.897406	Atrnl1	ENSMUSG00000054843.8	N
94.9085	0.76921	0.429486	1.791	0.073293	0.897406	Stam2	ENSMUSG00000055371.17	N
17.6906	-3.01305	1.65706	-1.81831	0.069017	0.897406	Kbtbd11	ENSMUSG00000055675.6	N
105.818	-0.784354	0.428319	-1.83124	0.0670651	0.897406	Fkbp2	ENSMUSG00000056629.15	N
87.0569	1.02815	0.576015	1.78493	0.0742723	0.897406	Cep162	ENSMUSG00000056919.9	N
40.0381	1.39149	0.763574	1.82233	0.0684044	0.897406	Phtf1	ENSMUSG00000058388.14	N
138.468	-0.836828	0.466874	-1.79241	0.0730676	0.897406	Nrf1	ENSMUSG00000058440.14	N
20.9048	-2.0528	1.15317	-1.78014	0.0750538	0.897406	Dpp6	ENSMUSG00000061576.15	N
114.689	1.20461	0.656579	1.83467	0.0665545	0.897406	Pclo	ENSMUSG00000061601.15	N
35.3511	1.79275	1.01074	1.77369	0.0761136	0.897406	Ninl	ENSMUSG00000068115.13	N
24.0158	2.18533	1.22154	1.78899	0.0736163	0.897406	Pick1	ENSMUSG00000068206.12	N
23.3341	2.96434	1.66397	1.78149	0.0748327	0.897406	Ovgp1	ENSMUSG00000074340.9	N
88.7374	-0.815235	0.443739	-1.8372	0.066181	0.897406	Synj2bp	ENSMUSG00000090935.10	N
15.8391	2.39144	1.29944	1.84036	0.0657154	0.897406	Gm26873	ENSMUSG00000097379.1	N
10.7053	3.1479	1.73462	1.81475	0.0695625	0.897406	Gm28050	ENSMUSG00000099061.1	N
19.0315	2.82958	1.55733	1.81695	0.0692252	0.897406	Gm37180	ENSMUSG00000103377.1	N
54.6029	1.42662	0.780408	1.82805	0.067542	0.897406	CT009757.2	ENSMUSG00000113326.1	N
221.964	-0.688325	0.388667	-1.77099	0.0765625	0.897803	Cacnb3	ENSMUSG00000003352.13	N
39.2732	1.67127	0.947558	1.76376	0.077772	0.897803	Pdk1	ENSMUSG00000006494.11	N
25.1187	2.62104	1.48465	1.76542	0.0774924	0.897803	Ttll5	ENSMUSG00000012609.19	N
385.193	-0.596347	0.336959	-1.76979	0.0767615	0.897803	Prmt2	ENSMUSG00000020230.15	N
304.276	0.500764	0.283787	1.76458	0.0776346	0.897803	Fcf1	ENSMUSG00000021243.14	N
178.12	0.660292	0.372825	1.77105	0.0765525	0.897803	Kif2a	ENSMUSG00000021693.20	N
285.99	-0.691543	0.392182	-1.76332	0.0778461	0.897803	Bag6	ENSMUSG00000024392.17	N
10.7795	4.06298	2.29544	1.77003	0.0767225	0.897803	Itga8	ENSMUSG00000026768.10	N
218.559	0.588035	0.332814	1.76686	0.0772521	0.897803	Mycl	ENSMUSG00000028654.13	N
2927.45	-0.283108	0.160612	-1.76268	0.0779537	0.897803	Tecr	ENSMUSG00000031708.16	N
132.316	0.874197	0.495808	1.76318	0.0778706	0.897803	Sesn3	ENSMUSG00000032009.8	N
89.1703	-1.78299	1.00979	-1.76571	0.0774451	0.897803	Vps11	ENSMUSG00000032127.9	N
12.3201	3.4533	1.95178	1.76931	0.076842	0.897803	Mks1	ENSMUSG00000034121.12	N
140.315	-0.867213	0.490604	-1.76765	0.0771202	0.897803	Gpi1	ENSMUSG00000036427.5	N
22.5195	2.03415	1.15127	1.76687	0.0772496	0.897803	Elf2	ENSMUSG00000037174.18	N
8.62595	-4.28083	2.42799	-1.76311	0.0778812	0.897803	Atp10d	ENSMUSG00000046808.17	N
66.2995	-1.46779	0.831366	-1.76551	0.0774774	0.897803	Tmem167b	ENSMUSG00000068732.5	N
16.6549	-2.61795	1.47913	-1.76993	0.0767387	0.897803	Dnajc25	ENSMUSG00000070972.13	N
7.11894	-2.99172	1.6926	-1.76753	0.0771393	0.897803	Atg4a	ENSMUSG00000079418.3	N
11.9772	2.62114	1.48616	1.76371	0.0777814	0.897803	AC107711.4	ENSMUSG00000115553.1	N
18.4292	2.26734	1.28793	1.76045	0.078332	0.898408	Slc7a5	ENSMUSG00000040010.10	N
44.5428	1.34398	0.763446	1.76041	0.0783375	0.898408	Megf8	ENSMUSG00000045039.9	N
129.802	-0.839215	0.476874	-1.75983	0.0784372	0.898408	Zfp61	ENSMUSG00000050605.17	N
14.5758	2.85067	1.6197	1.76	0.0784081	0.898408	Gpc6	ENSMUSG00000058571.11	N
371.106	0.433452	0.246175	1.76074	0.0782817	0.898408	Srpk2	ENSMUSG00000062604.11	N
727.062	-0.450133	0.256417	-1.75548	0.0791778	0.904696	Rsl1d1	ENSMUSG00000005846.11	N
204.222	0.970923	0.553329	1.75469	0.079312	0.904696	Mettl16	ENSMUSG00000010554.14	N
56.6405	1.13627	0.647636	1.75449	0.0793469	0.904696	Pacs1	ENSMUSG00000024855.9	N
227.224	0.712671	0.406173	1.7546	0.0793275	0.904696	Ahcyl1	ENSMUSG00000027893.14	N
8.3234	-5.21103	2.97084	-1.75406	0.0794202	0.904696	Cited1	ENSMUSG00000051159.16	N
271.884	-1.05225	0.601696	-1.74881	0.0803241	0.905913	Dgcr2	ENSMUSG00000003166.19	N
717.938	0.493418	0.281966	1.74992	0.0801318	0.905913	Hif1a	ENSMUSG00000021109.13	N
277.806	-0.677802	0.387675	-1.74838	0.0803991	0.905913	Txndc15	ENSMUSG00000021497.10	N
14.3672	3.42855	1.95866	1.75046	0.0800386	0.905913	Mapk12	ENSMUSG00000022610.9	N
368.776	-0.539244	0.308512	-1.74789	0.0804831	0.905913	Banp	ENSMUSG00000025316.16	N
26.8923	1.97068	1.12724	1.74823	0.0804238	0.905913	Slc35a3	ENSMUSG00000027957.13	N
165.248	-0.841515	0.481358	-1.74821	0.0804275	0.905913	Ubap1	ENSMUSG00000028437.14	N
275.309	-0.54483	0.311228	-1.75058	0.0800179	0.905913	Tubg1	ENSMUSG00000035198.9	N
323.487	-0.532887	0.304166	-1.75196	0.0797812	0.905913	Ppp1r11	ENSMUSG00000036398.13	N
101.823	1.17736	0.672022	1.75196	0.0797801	0.905913	Rusc1	ENSMUSG00000041263.14	N
80.7814	-1.19478	0.683283	-1.74858	0.080363	0.905913	Dph6	ENSMUSG00000057147.13	N
65.9153	1.66842	0.955505	1.74611	0.0807921	0.90841	A930017M01Rik	ENSMUSG00000060530.2	N
59.5084	-0.975297	0.559997	-1.74161	0.0815766	0.908835	Klhl28	ENSMUSG00000020948.9	N
24.1033	-3.29602	1.89122	-1.74281	0.0813675	0.908835	Pidd1	ENSMUSG00000025507.13	N
17.4968	2.08201	1.19428	1.74332	0.0812773	0.908835	Rbm19	ENSMUSG00000029594.12	N
113.008	-1.10388	0.632974	-1.74396	0.0811668	0.908835	Ubac1	ENSMUSG00000036352.16	N
207.992	-0.80691	0.463161	-1.74218	0.0814765	0.908835	Rnh1	ENSMUSG00000038650.15	N
9.31631	3.95428	2.26594	1.74509	0.0809686	0.908835	Fam13c	ENSMUSG00000043259.15	N
121.872	-0.780886	0.448186	-1.74233	0.0814512	0.908835	Klhdc3	ENSMUSG00000063576.11	N
461.16	0.616371	0.353952	1.74139	0.0816146	0.908835	Csnk2a1	ENSMUSG00000074698.10	N
26.6864	-1.75595	1.0068	-1.74409	0.0811429	0.908835	Leng1	ENSMUSG00000078813.3	N
29.9293	-1.19884	0.688712	-1.7407	0.0817356	0.90921	Kctd1	ENSMUSG00000036225.14	N
40.7769	1.40465	0.807379	1.73977	0.0819002	0.91007	Napg	ENSMUSG00000024581.12	N
24.492	1.94226	1.11725	1.73842	0.0821367	0.911726	Gk	ENSMUSG00000025059.16	N
36.7101	0.831777	0.478667	1.73769	0.0822647	0.912175	Mir703	ENSMUSG00000105814.1	N
20.123	2.56989	1.48019	1.73619	0.0825305	0.914151	C530043K16Rik	ENSMUSG00000106706.1	N
369.823	0.561278	0.323458	1.73524	0.0826974	0.915027	Gm36963	ENSMUSG00000103932.1	N
30.8659	-2.32475	1.34059	-1.73413	0.0828958	0.91625	Arrdc1	ENSMUSG00000026972.15	N
24.3922	-1.42026	0.826791	-1.7178	0.0858333	0.91758	Tmem115	ENSMUSG00000010045.2	N
52.0034	1.44667	0.841382	1.7194	0.0855421	0.91758	Hps5	ENSMUSG00000014418.16	N
17.2419	-1.88018	1.09013	-1.72473	0.0845765	0.91758	Atf6b	ENSMUSG00000015461.15	N
12.6665	-3.76645	2.18688	-1.7223	0.0850158	0.91758	Mical1	ENSMUSG00000019823.17	N
450.894	0.631283	0.366785	1.72113	0.0852278	0.91758	Ahi1	ENSMUSG00000019986.17	N
53.452	-1.54789	0.900669	-1.7186	0.0856876	0.91758	Nprl3	ENSMUSG00000020289.15	N
293.444	-0.572735	0.332992	-1.71996	0.0854388	0.91758	Tsta3	ENSMUSG00000022570.5	N
13.6524	3.78711	2.20426	1.71808	0.0857812	0.91758	Tjp2	ENSMUSG00000024812.9	N
10.2546	-4.34781	2.52831	-1.71965	0.0854959	0.91758	Fscn2	ENSMUSG00000025380.2	N
136.323	0.751568	0.435777	1.72466	0.0845881	0.91758	Prim2	ENSMUSG00000026134.11	N
210.424	0.679546	0.393276	1.72791	0.0840043	0.91758	Srrd	ENSMUSG00000029346.12	N
91.0355	0.911859	0.52992	1.72075	0.0852964	0.91758	Sppl3	ENSMUSG00000029550.11	N
60.3438	1.56705	0.904826	1.73187	0.0832959	0.91758	Zfp719	ENSMUSG00000030469.10	N
165.686	-0.597841	0.345712	-1.7293	0.0837552	0.91758	Nsdhl	ENSMUSG00000031349.4	N
384.834	-0.518871	0.301598	-1.7204	0.0853592	0.91758	Zcchc18	ENSMUSG00000031428.11	N
39.6315	-1.3875	0.80353	-1.72675	0.0842125	0.91758	Mrps31	ENSMUSG00000031533.4	N
26.9101	6.2815	3.65605	1.71811	0.0857766	0.91758	Calml4	ENSMUSG00000032246.14	N
17.9112	1.75531	1.01844	1.72352	0.0847953	0.91758	Zcchc6	ENSMUSG00000035248.9	N
1165.18	-0.345533	0.200207	-1.72588	0.0843685	0.91758	Serbp1	ENSMUSG00000036371.6	N
1243.7	-0.583641	0.337534	-1.72913	0.0837851	0.91758	Trim67	ENSMUSG00000036913.15	N
285.82	-0.539739	0.314024	-1.71878	0.0856535	0.91758	4921524J17Rik	ENSMUSG00000036934.9	N
5242.53	0.420387	0.242961	1.73027	0.0835827	0.91758	Ncam1	ENSMUSG00000039542.16	N
570.313	-0.7591	0.44173	-1.71847	0.0857107	0.91758	Coro2b	ENSMUSG00000041729.15	N
11.0031	-3.38956	1.96639	-1.72375	0.0847532	0.91758	Fam105a	ENSMUSG00000056069.9	N
9.34328	4.70774	2.72519	1.72749	0.0840797	0.91758	Homez	ENSMUSG00000057156.10	N
30.0393	-2.3463	1.35631	-1.72991	0.0836459	0.91758	Unc5c	ENSMUSG00000059921.15	N
52.1946	1.20095	0.696621	1.72397	0.0847131	0.91758	Rps12	ENSMUSG00000061983.7	N
11.4799	2.17382	1.26392	1.7199	0.0854511	0.91758	Snord35a	ENSMUSG00000065818.1	N
18.8069	2.6931	1.55778	1.72881	0.0838426	0.91758	Nrxn3	ENSMUSG00000066392.11	N
36.1432	-1.91839	1.1161	-1.71884	0.0856435	0.91758	Dact3	ENSMUSG00000078794.4	N
105.774	-1.21977	0.704152	-1.73226	0.0832274	0.91758	1500009L16Rik	ENSMUSG00000087651.3	N
8.10553	3.58984	2.08365	1.72286	0.0849141	0.91758	9430060I03Rik	ENSMUSG00000100632.1	N
44.7083	1.79252	1.04545	1.7146	0.0864188	0.922892	Lcmt2	ENSMUSG00000074890.4	N
214.776	0.993425	0.581091	1.70959	0.0873423	0.924421	Large1	ENSMUSG00000004383.18	N
155.184	1.20924	0.713097	1.69575	0.0899331	0.924421	Kmt2b	ENSMUSG00000006307.16	N
404.049	0.555038	0.32621	1.70148	0.0888535	0.924421	Qrich1	ENSMUSG00000006673.14	N
34.4768	1.27094	0.751134	1.69202	0.0906416	0.924421	Khsrp	ENSMUSG00000007670.9	N
120.914	-0.911234	0.533821	-1.707	0.0878217	0.924421	Hdac5	ENSMUSG00000008855.17	N
11.888	2.76118	1.61681	1.70779	0.0876751	0.924421	Rassf1	ENSMUSG00000010067.13	N
167.18	0.930778	0.548003	1.69849	0.0894153	0.924421	Chfr	ENSMUSG00000014668.15	N
165.92	-0.637887	0.374293	-1.70425	0.0883353	0.924421	Fnta	ENSMUSG00000015994.10	N
257.839	0.83546	0.493256	1.69377	0.0903098	0.924421	Natd1	ENSMUSG00000018931.3	N
50.5512	-1.02994	0.60203	-1.71078	0.087121	0.924421	Map2k6	ENSMUSG00000020623.11	N
120.127	0.870805	0.513283	1.69654	0.0897834	0.924421	Zswim8	ENSMUSG00000021819.11	N
141.793	1.11307	0.656075	1.69656	0.0897799	0.924421	Asap1	ENSMUSG00000022377.16	N
52.4338	-1.03848	0.607724	-1.7088	0.0874873	0.924421	Zbtb11	ENSMUSG00000022601.11	N
34.1152	1.17941	0.696924	1.69231	0.0905864	0.924421	Mcm4	ENSMUSG00000022673.4	N
62.2188	-1.18606	0.700776	-1.6925	0.0905511	0.924421	Slc30a6	ENSMUSG00000024069.12	N
170.76	-0.852641	0.50359	-1.69312	0.0904317	0.924421	Zfp523	ENSMUSG00000024220.13	N
692.929	-0.460169	0.269206	-1.70936	0.0873848	0.924421	Mrpl11	ENSMUSG00000024902.4	N
22.3188	2.2251	1.31376	1.69369	0.0903235	0.924421	Thap4	ENSMUSG00000026279.14	N
427.805	0.610859	0.356833	1.71189	0.0869164	0.924421	Fam107b	ENSMUSG00000026655.15	N
123.035	-0.861556	0.504417	-1.70802	0.0876318	0.924421	Rtf1	ENSMUSG00000027304.9	N
1259.01	0.490102	0.287194	1.70652	0.0879118	0.924421	Tnik	ENSMUSG00000027692.16	N
10.6615	1.61847	0.954285	1.696	0.0898854	0.924421	Cyr61	ENSMUSG00000028195.4	N
90.9911	-1.05801	0.620488	-1.70512	0.0881723	0.924421	Isy1	ENSMUSG00000030056.8	N
49.3335	-1.43233	0.843411	-1.69826	0.0894581	0.924421	Fam53b	ENSMUSG00000030956.15	N
765.514	-0.505377	0.297538	-1.69853	0.0894074	0.924421	Naxd	ENSMUSG00000031505.11	N
15.1059	2.0124	1.18898	1.69254	0.0905432	0.924421	Aga	ENSMUSG00000031521.5	N
131.799	-0.766545	0.452397	-1.69441	0.0901876	0.924421	Stt3a	ENSMUSG00000032116.18	N
24.0823	-2.92877	1.72865	-1.69425	0.0902173	0.924421	BC026585	ENSMUSG00000033488.11	N
89.0969	1.13988	0.666139	1.71117	0.0870489	0.924421	Zfc3h1	ENSMUSG00000034163.10	N
8.29951	2.61817	1.54143	1.69853	0.0894076	0.924421	Secisbp2	ENSMUSG00000035139.14	N
123.339	0.995248	0.586009	1.69835	0.089442	0.924421	Cnot3	ENSMUSG00000035632.16	N
68.9498	0.949777	0.560317	1.69507	0.0900619	0.924421	Fnip1	ENSMUSG00000035992.15	N
41.8936	1.29741	0.758542	1.71041	0.0871908	0.924421	Pphln1	ENSMUSG00000036167.15	N
81.877	2.32729	1.37144	1.69696	0.0897033	0.924421	Clcn7	ENSMUSG00000036636.9	N
41.9841	1.68711	0.993017	1.69897	0.0893248	0.924421	Ptpdc1	ENSMUSG00000038042.10	N
154.096	1.2072	0.705309	1.71159	0.0869719	0.924421	Mlxip	ENSMUSG00000038342.15	N
26.3195	1.93912	1.13258	1.71213	0.0868734	0.924421	Cep85l	ENSMUSG00000038594.9	N
26.4772	2.22864	1.31676	1.69252	0.0905474	0.924421	Il18	ENSMUSG00000039217.13	N
71.6	1.27304	0.750065	1.69724	0.0896507	0.924421	Cntnap2	ENSMUSG00000039419.17	N
21.9648	-2.55713	1.50928	-1.69427	0.0902139	0.924421	Gng7	ENSMUSG00000048240.14	N
751.043	-0.451105	0.264993	-1.70233	0.0886935	0.924421	2410015M20Rik	ENSMUSG00000049760.5	N
18.4786	-2.26704	1.32932	-1.70541	0.0881182	0.924421	Dis3l2	ENSMUSG00000053333.15	N
85.342	1.31124	0.774624	1.69275	0.090504	0.924421	Mok	ENSMUSG00000056458.16	N
756.574	-0.373956	0.2193	-1.70522	0.0881531	0.924421	Zfp637	ENSMUSG00000059689.15	N
48.6677	1.50449	0.886545	1.69703	0.0896912	0.924421	Gm26823	ENSMUSG00000096926.1	N
18.3152	-2.44995	1.43554	-1.70664	0.0878893	0.924421	AC134329.1	ENSMUSG00000112639.1	N
257.884	0.910932	0.539086	1.68977	0.0910719	0.925458	Sec63	ENSMUSG00000019802.13	N
14.037	-2.54338	1.50409	-1.69097	0.0908422	0.925458	Polg2	ENSMUSG00000020718.12	N
2166.71	-0.404577	0.239415	-1.68985	0.0910558	0.925458	Mrpl28	ENSMUSG00000024181.8	N
104.23	0.995817	0.589398	1.68955	0.0911143	0.925458	Stx6	ENSMUSG00000026470.14	N
431.978	0.571802	0.338511	1.68917	0.0911873	0.925458	Zfp704	ENSMUSG00000040209.12	N
105.456	-1.0964	0.651004	-1.68417	0.0921479	0.925805	Coasy	ENSMUSG00000001755.12	N
66.5247	1.10715	0.656945	1.6853	0.0919317	0.925805	Slc2a3	ENSMUSG00000003153.10	N
601.417	0.380807	0.226137	1.68397	0.0921879	0.925805	Cwc15	ENSMUSG00000004096.9	N
148.809	1.18474	0.705439	1.67943	0.0930676	0.925805	Stxbp2	ENSMUSG00000004626.14	N
173.626	0.535673	0.318151	1.68371	0.0922377	0.925805	Chd3	ENSMUSG00000018474.17	N
154.31	0.784544	0.467159	1.67939	0.0930751	0.925805	Atp2b1	ENSMUSG00000019943.10	N
818.742	0.27852	0.16509	1.68708	0.0915874	0.925805	Bzw2	ENSMUSG00000020547.5	N
52.0557	1.23225	0.730138	1.68769	0.0914704	0.925805	Pnn	ENSMUSG00000020994.5	N
71.4067	1.25059	0.744372	1.68006	0.0929449	0.925805	Aggf1	ENSMUSG00000021681.8	N
10.9269	3.69303	2.19998	1.67866	0.0932177	0.925805	Slc7a8	ENSMUSG00000022180.7	N
1914.48	0.442059	0.262191	1.68602	0.0917926	0.925805	Enah	ENSMUSG00000022995.16	N
11.6386	-2.96694	1.75998	-1.68578	0.0918376	0.925805	Anapc11	ENSMUSG00000025135.12	N
107.453	1.11219	0.661167	1.68216	0.0925374	0.925805	Rragc	ENSMUSG00000028646.16	N
335.128	-0.77747	0.46153	-1.68455	0.0920757	0.925805	Eif2b4	ENSMUSG00000029145.12	N
100.624	-0.811433	0.483185	-1.67934	0.0930854	0.925805	Rfc5	ENSMUSG00000029363.14	N
11.343	-3.495	2.07801	-1.68189	0.0925897	0.925805	Morc4	ENSMUSG00000031434.15	N
11.0394	2.81707	1.67532	1.68151	0.0926631	0.925805	Cd59a	ENSMUSG00000032679.12	N
10.084	-2.06096	1.22442	-1.68322	0.0923329	0.925805	Arl6ip5	ENSMUSG00000035199.6	N
240.903	-0.69812	0.41544	-1.68044	0.0928722	0.925805	Fam69b	ENSMUSG00000036186.5	N
139.089	-0.787393	0.468912	-1.67919	0.0931149	0.925805	Gskip	ENSMUSG00000044715.7	N
144.018	0.645182	0.384502	1.67797	0.0933533	0.925805	Zfp354c	ENSMUSG00000044807.13	N
600.702	0.433129	0.258103	1.67812	0.0933229	0.925805	Tenm4	ENSMUSG00000048078.16	N
132.99	-0.9884	0.587069	-1.68362	0.0922558	0.925805	Mafg	ENSMUSG00000051510.13	N
73.2397	-0.91698	0.543067	-1.68852	0.0913112	0.925805	Suds3	ENSMUSG00000066900.11	N
131.455	0.916505	0.546449	1.6772	0.0935032	0.926411	Ube2z	ENSMUSG00000014349.7	N
41.7936	-0.887703	0.53251	-1.66702	0.0955112	0.927408	Dgcr6	ENSMUSG00000003531.14	N
262.31	0.70625	0.423573	1.66736	0.0954424	0.927408	Mmd	ENSMUSG00000003948.17	N
54.281	1.32647	0.793926	1.67077	0.0947663	0.927408	Ikbkg	ENSMUSG00000004221.16	N
33.2935	-2.02303	1.21153	-1.66982	0.0949549	0.927408	Tnr	ENSMUSG00000015829.13	N
44.453	1.22902	0.734842	1.6725	0.0944264	0.927408	Diaph3	ENSMUSG00000022021.14	N
34.05	-1.69353	1.01539	-1.66785	0.0953448	0.927408	Yars2	ENSMUSG00000022792.16	N
272.117	-0.797377	0.477087	-1.67134	0.0946539	0.927408	Prmt5	ENSMUSG00000023110.12	N
20.8173	2.20472	1.32347	1.66587	0.0957392	0.927408	Tapbp	ENSMUSG00000024308.14	N
53.7598	0.975519	0.582351	1.67514	0.0939069	0.927408	Minpp1	ENSMUSG00000024896.8	N
729.289	-0.487912	0.292758	-1.6666	0.0955936	0.927408	Arpc5l	ENSMUSG00000026755.14	N
286.441	-0.520132	0.31111	-1.67186	0.0945528	0.927408	Ptpn12	ENSMUSG00000028771.13	N
627.229	0.477836	0.286448	1.66814	0.0952876	0.927408	Idh2	ENSMUSG00000030541.16	N
152.65	-1.06323	0.63544	-1.67321	0.0942855	0.927408	Ankrd54	ENSMUSG00000033055.10	N
309.968	0.538278	0.321929	1.67204	0.0945164	0.927408	Ss18l1	ENSMUSG00000039086.9	N
40.9437	1.62387	0.973267	1.66848	0.0952211	0.927408	Disp2	ENSMUSG00000040035.14	N
61.6766	0.960768	0.57425	1.67308	0.094311	0.927408	Metap1d	ENSMUSG00000041921.16	N
153.4	0.967961	0.578344	1.67368	0.0941939	0.927408	Dhrs7b	ENSMUSG00000042569.13	N
81.0866	0.824697	0.495276	1.66513	0.0958875	0.927408	Mcts2	ENSMUSG00000042814.7	N
10.4983	-4.02793	2.412	-1.66995	0.0949285	0.927408	Izumo4	ENSMUSG00000055862.7	N
16.6051	2.41739	1.4519	1.66498	0.0959173	0.927408	Gm1976	ENSMUSG00000066057.6	N
14.0148	1.94959	1.16849	1.66847	0.0952234	0.927408	Fbxl18	ENSMUSG00000066640.11	N
23.4621	-4.12789	2.46311	-1.67588	0.0937612	0.927408	Tox2	ENSMUSG00000074607.11	N
35.6566	-1.60806	0.962989	-1.66987	0.094946	0.927408	Smim26	ENSMUSG00000074754.4	N
12.5302	2.36671	1.41934	1.66747	0.0954204	0.927408	Zfp408	ENSMUSG00000075040.9	N
21.5317	1.56244	0.93601	1.66926	0.0950665	0.927408	6330418K02Rik	ENSMUSG00000085227.1	N
23.2182	1.15712	0.694823	1.66534	0.0958443	0.927408	9130401M01Rik	ENSMUSG00000101892.1	N
26.1554	-1.21373	0.729596	-1.66356	0.096201	0.929289	B4galt1	ENSMUSG00000028413.13	Y
35.4164	2.31005	1.3893	1.66274	0.0963641	0.930003	Hs1bp3	ENSMUSG00000020605.9	N
125.628	-1.06859	0.643856	-1.65968	0.0969798	0.930583	Ranbp3	ENSMUSG00000002372.8	N
50.3264	-1.05195	0.634021	-1.65917	0.0970806	0.930583	Igfbp4	ENSMUSG00000017493.12	N
66.6589	-1.35229	0.813676	-1.66196	0.0965213	0.930583	Sil1	ENSMUSG00000024357.9	N
16.1829	-3.61083	2.1778	-1.65802	0.0973132	0.930583	Ubtd1	ENSMUSG00000025171.1	N
74.2799	-0.996977	0.600277	-1.66086	0.0967411	0.930583	Glul	ENSMUSG00000026473.15	N
208.842	-0.665458	0.40106	-1.65925	0.0970658	0.930583	Fam216a	ENSMUSG00000029463.5	N
18.4855	-2.60295	1.56868	-1.65933	0.0970493	0.930583	Eln	ENSMUSG00000029675.12	N
27.6701	1.47658	0.890544	1.65806	0.0973045	0.930583	Rbm12b2	ENSMUSG00000052137.11	N
20.3456	-1.6237	0.978021	-1.66019	0.0968758	0.930583	Per2	ENSMUSG00000055866.9	N
37.7529	1.552	0.936067	1.658	0.0973171	0.930583	Dot1l	ENSMUSG00000061589.14	N
37.7826	-1.52294	0.919045	-1.65708	0.0975024	0.9315	Med18	ENSMUSG00000066042.4	N
49.1809	-1.54815	0.935636	-1.65465	0.0979956	0.931942	Tinf2	ENSMUSG00000007589.9	N
359.619	-0.592568	0.357919	-1.65559	0.0978044	0.931942	Cops2	ENSMUSG00000027206.13	N
130.11	1.0477	0.632982	1.65518	0.0978884	0.931942	Dtx1	ENSMUSG00000029603.15	N
62.2092	0.932637	0.56357	1.65487	0.0979502	0.931942	Ikbkb	ENSMUSG00000031537.15	N
461.846	-0.542229	0.327566	-1.65533	0.0978584	0.931942	Zpr1	ENSMUSG00000032078.17	N
178.233	-0.664763	0.405858	-1.63792	0.101438	0.932525	Bud23	ENSMUSG00000005378.17	N
12.6402	-3.42837	2.08163	-1.64697	0.0995649	0.932525	Plcd1	ENSMUSG00000010660.3	N
774.83	-0.434022	0.265082	-1.63732	0.101565	0.932525	Ndufs2	ENSMUSG00000013593.12	N
18.761	2.99614	1.82444	1.64223	0.100543	0.932525	Dnah1	ENSMUSG00000019027.8	N
131.8	-1.14938	0.696994	-1.64906	0.0991354	0.932525	Ppp1r12c	ENSMUSG00000019254.16	N
176.887	-0.869541	0.529233	-1.64302	0.100379	0.932525	Wars	ENSMUSG00000021266.16	N
28.3716	1.47755	0.899986	1.64175	0.100642	0.932525	Dnal4	ENSMUSG00000022420.15	N
19.6763	-2.47137	1.50165	-1.64577	0.099812	0.932525	Senp5	ENSMUSG00000022772.11	N
65.8975	-0.901854	0.546931	-1.64893	0.0991611	0.932525	Drap1	ENSMUSG00000024914.16	N
15.373	6.02494	3.66931	1.64198	0.100594	0.932525	Pnliprp2	ENSMUSG00000025091.3	N
101.147	1.28881	0.787452	1.63668	0.101697	0.932525	Faap100	ENSMUSG00000025384.15	N
72.1519	0.913928	0.554609	1.64788	0.0993774	0.932525	Uck2	ENSMUSG00000026558.13	N
232.28	0.631795	0.383222	1.64864	0.0992211	0.932525	Ptpra	ENSMUSG00000027303.17	N
353.617	-0.593303	0.359987	-1.64812	0.0993271	0.932525	Rae1	ENSMUSG00000027509.11	N
23.1728	1.96793	1.19866	1.64177	0.100637	0.932525	Veph1	ENSMUSG00000027831.9	N
15.9159	-2.47914	1.51463	-1.6368	0.101673	0.932525	Cdkn2c	ENSMUSG00000028551.14	N
237.77	-0.628299	0.382899	-1.6409	0.100818	0.932525	Smarcd3	ENSMUSG00000028949.13	N
148.712	-0.696894	0.424854	-1.64031	0.10094	0.932525	Nfyc	ENSMUSG00000032897.17	N
95.8293	-0.777078	0.473762	-1.64023	0.100958	0.932525	Ipo13	ENSMUSG00000033365.14	N
282.675	0.464835	0.283554	1.63931	0.101148	0.932525	Ina	ENSMUSG00000034336.3	N
78.4672	1.31681	0.803403	1.63904	0.101204	0.932525	Gtf3c4	ENSMUSG00000035666.14	N
287.542	0.545039	0.332152	1.64093	0.100811	0.932525	Fmnl2	ENSMUSG00000036053.17	N
106.192	0.897855	0.548312	1.63749	0.101528	0.932525	Ralgapa2	ENSMUSG00000037110.20	N
71.5746	-1.33532	0.815255	-1.63791	0.10144	0.932525	Nop2	ENSMUSG00000038279.10	N
16.9178	-2.78262	1.68636	-1.65007	0.0989279	0.932525	Olfr267	ENSMUSG00000043385.4	N
34.5632	-1.67863	1.01667	-1.6511	0.0987177	0.932525	Cdc25c	ENSMUSG00000044201.9	Y
71.7575	1.52797	0.92909	1.64459	0.100055	0.932525	Tmem201	ENSMUSG00000044700.15	N
51.8272	-0.857661	0.519889	-1.6497	0.0990045	0.932525	Trmt10c	ENSMUSG00000044763.8	N
112.701	-1.42293	0.867018	-1.64117	0.100761	0.932525	Ubtd2	ENSMUSG00000044949.4	N
29.0909	-2.80719	1.71081	-1.64085	0.100829	0.932525	Mblac1	ENSMUSG00000049285.4	N
14.47	2.45668	1.50069	1.63704	0.101622	0.932525	Zfp182	ENSMUSG00000054737.11	N
10.2939	2.85351	1.72969	1.64972	0.0989993	0.932525	Unc80	ENSMUSG00000055567.18	N
53.6617	1.56044	0.952557	1.63815	0.101389	0.932525	Zfp729b	ENSMUSG00000058093.13	N
103.337	-0.931181	0.563425	-1.65271	0.0983889	0.932525	Tnfrsf19	ENSMUSG00000060548.13	N
19.8908	-1.74693	1.06239	-1.64434	0.100106	0.932525	Clasrp	ENSMUSG00000061028.7	N
348.936	-0.737628	0.450722	-1.63655	0.101725	0.932525	Fam174b	ENSMUSG00000078670.3	N
12.3081	-2.94504	1.78877	-1.6464	0.0996813	0.932525	9330151L19Rik	ENSMUSG00000097061.2	N
7.00595	-5.25241	3.18415	-1.64955	0.099035	0.932525	Gm27008	ENSMUSG00000098108.7	N
10.6963	3.49951	2.12701	1.64527	0.0999134	0.932525	Gm42467	ENSMUSG00000106751.1	N
33.6691	2.12765	1.2873	1.6528	0.0983711	0.932525	Gm42576	ENSMUSG00000107205.1	N
55.6403	3.63211	2.20504	1.64719	0.0995198	0.932525	AC124516.1	ENSMUSG00000112990.1	N
23.7901	-1.77867	1.0872	-1.63601	0.101838	0.932743	Smg6	ENSMUSG00000038290.15	N
43.0125	-1.49829	0.916646	-1.63453	0.102147	0.934746	Gria3	ENSMUSG00000001986.16	N
24.2256	1.68229	1.03086	1.63193	0.102694	0.936274	Ddx23	ENSMUSG00000003360.14	N
310.184	0.429072	0.262772	1.63287	0.102497	0.936274	Fbxo11	ENSMUSG00000005371.14	N
1144.86	0.402717	0.24664	1.63281	0.102508	0.936274	Rbm39	ENSMUSG00000027620.16	N
13.9416	3.04174	1.86392	1.63191	0.102699	0.936274	Mtm1	ENSMUSG00000031337.16	N
55.196	1.63275	1.00092	1.63124	0.102839	0.936274	Nkrf	ENSMUSG00000044149.6	N
15.4123	2.02567	1.24185	1.63118	0.102853	0.936274	Kcnmb4os2	ENSMUSG00000085837.8	N
127.252	0.695957	0.426805	1.63062	0.102971	0.936531	Arhgap39	ENSMUSG00000033697.15	N
70.712	-1.26023	0.773106	-1.63009	0.103083	0.936738	Phc3	ENSMUSG00000037652.15	N
376.856	-0.491486	0.301608	-1.62955	0.103196	0.936945	Pigyl	ENSMUSG00000010607.8	N
29.3766	-1.67452	1.02818	-1.62863	0.103392	0.93791	Ccdc92	ENSMUSG00000037979.13	N
135.472	0.703686	0.432301	1.62777	0.103575	0.93793	Ssr3	ENSMUSG00000027828.12	N
54.61	1.71321	1.05243	1.62786	0.103555	0.93793	Trmt12	ENSMUSG00000037085.8	N
94.116	-0.835695	0.513593	-1.62715	0.103704	0.938291	Klhl22	ENSMUSG00000022750.17	N
271.562	0.675437	0.416171	1.62298	0.104594	0.938987	Mtmr4	ENSMUSG00000018401.17	N
423.131	-0.46737	0.288006	-1.62278	0.104637	0.938987	Amz2	ENSMUSG00000020610.16	N
21.7806	-2.04959	1.26243	-1.62353	0.104477	0.938987	Lig3	ENSMUSG00000020697.16	N
549.775	-0.497936	0.307061	-1.62162	0.104885	0.938987	Dst	ENSMUSG00000026131.18	N
123.391	-1.02644	0.631755	-1.62474	0.104218	0.938987	Anapc7	ENSMUSG00000029466.11	N
15.463	-3.61429	2.22846	-1.62188	0.104828	0.938987	Mzf1	ENSMUSG00000030380.17	N
15.0836	-2.32067	1.42695	-1.62631	0.103883	0.938987	Slc25a38	ENSMUSG00000032519.11	N
15.1343	-2.47069	1.52092	-1.62446	0.104277	0.938987	Ska1	ENSMUSG00000036223.15	N
165.01	0.759157	0.468132	1.62167	0.104873	0.938987	Pnpla8	ENSMUSG00000036257.15	N
10.6967	2.30767	1.4216	1.62329	0.104528	0.938987	Dzank1	ENSMUSG00000037259.15	N
13.9233	2.10609	1.29564	1.62552	0.104052	0.938987	Bicdl1	ENSMUSG00000041609.16	N
66.2723	-1.0116	0.62394	-1.6213	0.104952	0.938987	1600012H06Rik	ENSMUSG00000050088.9	N
275.894	-0.604431	0.371866	-1.6254	0.104078	0.938987	Serp2	ENSMUSG00000052584.10	N
67.4351	-0.948433	0.585732	-1.61923	0.105399	0.941364	Snx17	ENSMUSG00000029146.14	N
72.9853	1.21879	0.752686	1.61925	0.105393	0.941364	Pnmal2	ENSMUSG00000070802.5	N
33.6813	1.65431	1.02256	1.61781	0.105703	0.941656	Atxn1l	ENSMUSG00000069895.4	N
21.1773	-1.82784	1.12933	-1.61852	0.10555	0.941656	2610316D01Rik	ENSMUSG00000097040.6	N
22.0794	-2.38022	1.47122	-1.61786	0.105693	0.941656	AU020206	ENSMUSG00000097415.2	N
15.1411	2.03752	1.26018	1.61685	0.105911	0.942712	Extl2	ENSMUSG00000027963.14	N
61.868	1.04606	0.64879	1.61232	0.106892	0.944187	Zmat2	ENSMUSG00000001383.8	N
23.8303	1.87702	1.16417	1.61232	0.106891	0.944187	Trip13	ENSMUSG00000021569.10	N
263.304	-0.448665	0.278195	-1.61277	0.106793	0.944187	Tsc1	ENSMUSG00000026812.16	N
14.4738	2.71132	1.68145	1.61249	0.106855	0.944187	Slc35f6	ENSMUSG00000029175.17	N
66.099	0.811143	0.502639	1.61377	0.106577	0.944187	Parp11	ENSMUSG00000037997.12	N
14.7855	2.9471	1.82759	1.61256	0.10684	0.944187	Mical2	ENSMUSG00000038244.13	N
446.758	0.331878	0.205534	1.61471	0.106373	0.944187	Bptf	ENSMUSG00000040481.17	N
15.2342	1.45861	0.903196	1.61494	0.106323	0.944187	Emx2	ENSMUSG00000043969.4	N
223.246	-0.520794	0.323002	-1.61235	0.106885	0.944187	R3hdm1	ENSMUSG00000056211.13	N
82.4142	-1.44182	0.894831	-1.61128	0.107119	0.94539	Arfgap3	ENSMUSG00000054277.8	N
48.1697	1.53525	0.953788	1.60963	0.107478	0.947749	Parn	ENSMUSG00000022685.8	N
109.664	-1.05521	0.656033	-1.60847	0.107731	0.948382	Iws1	ENSMUSG00000024384.4	N
208.361	0.768147	0.477487	1.60873	0.107676	0.948382	AC153524.2	ENSMUSG00000112734.1	N
734.511	0.42875	0.266874	1.60656	0.10815	0.95025	Arid1a	ENSMUSG00000007880.16	N
67.8778	1.39426	0.869138	1.60419	0.108673	0.95025	Casp6	ENSMUSG00000027997.9	N
58.4795	2.43294	1.51598	1.60486	0.108524	0.95025	Spats2l	ENSMUSG00000038305.14	N
302.321	0.660055	0.411393	1.60444	0.108618	0.95025	Eif4h	ENSMUSG00000040731.13	N
51.0007	-1.13135	0.704744	-1.60534	0.108419	0.95025	Rtl8c	ENSMUSG00000051851.5	N
883.503	-0.302229	0.188179	-1.60607	0.108258	0.95025	Cnn3	ENSMUSG00000053931.11	N
11.6172	2.4572	1.53161	1.60433	0.108641	0.95025	Gm17212	ENSMUSG00000090941.1	N
6.90283	3.41546	2.12898	1.60427	0.108654	0.95025	Gm35315	ENSMUSG00000109771.1	N
27.504	2.17696	1.35747	1.60369	0.108783	0.950412	Lrrc27	ENSMUSG00000015980.14	N
87.9094	-1.03268	0.644399	-1.60255	0.109034	0.950712	Dlg3	ENSMUSG00000000881.12	N
254.79	0.502197	0.313463	1.6021	0.109135	0.950712	Zkscan3	ENSMUSG00000021327.19	N
655.063	-0.4886	0.30501	-1.60191	0.109174	0.950712	Tubb2a	ENSMUSG00000058672.7	N
11.5899	3.54065	2.21031	1.60188	0.109182	0.950712	Zfp568	ENSMUSG00000074221.12	N
55.9562	1.31561	0.82691	1.591	0.11161	0.951015	Stk38l	ENSMUSG00000001630.13	N
559.578	-0.406603	0.255666	-1.59037	0.111751	0.951015	Clk4	ENSMUSG00000020385.16	N
977.299	0.384238	0.240834	1.59545	0.110612	0.951015	Foxg1	ENSMUSG00000020950.10	N
73.3147	-1.13364	0.709729	-1.59729	0.110202	0.951015	Numb	ENSMUSG00000021224.15	N
11.713	-1.9059	1.19542	-1.59434	0.11086	0.951015	Fbxl6	ENSMUSG00000022559.7	N
67.3566	-0.834591	0.524319	-1.59176	0.111438	0.951015	Mis18a	ENSMUSG00000022978.11	N
71.9038	1.16339	0.730516	1.59256	0.11126	0.951015	St6gal2	ENSMUSG00000024172.10	N
83.9356	-0.641415	0.402153	-1.59495	0.110723	0.951015	Gps1	ENSMUSG00000025156.17	N
20.4275	-1.96398	1.23428	-1.5912	0.111565	0.951015	Cflar	ENSMUSG00000026031.15	N
298.937	-0.682543	0.427603	-1.59621	0.110442	0.951015	Inpp4a	ENSMUSG00000026113.17	N
77.9474	-1.04775	0.65607	-1.59702	0.110262	0.951015	Tcp11l1	ENSMUSG00000027175.10	N
31.6836	2.04216	1.27959	1.59595	0.110499	0.951015	Pdgfc	ENSMUSG00000028019.9	N
51.9332	2.01861	1.26497	1.59577	0.11054	0.951015	Mthfr	ENSMUSG00000029009.17	N
12.0093	2.67223	1.67194	1.59827	0.109982	0.951015	Ccdc77	ENSMUSG00000030177.14	N
184.952	-0.731108	0.45665	-1.60103	0.109371	0.951015	Rtn2	ENSMUSG00000030401.16	N
35.5376	-1.42321	0.89355	-1.59276	0.111213	0.951015	Nek1	ENSMUSG00000031644.19	N
75.3955	1.33535	0.836007	1.59729	0.1102	0.951015	Zcchc7	ENSMUSG00000035649.17	N
27.5579	-1.78188	1.11382	-1.59979	0.109646	0.951015	Cul9	ENSMUSG00000040327.16	N
31.4849	-1.57119	0.98751	-1.59106	0.111595	0.951015	Wdr41	ENSMUSG00000042015.17	N
76.7643	-1.13908	0.713741	-1.59593	0.110505	0.951015	Grk3	ENSMUSG00000042249.11	N
187.168	-0.59748	0.373237	-1.60081	0.10942	0.951015	Mrpl50	ENSMUSG00000044018.3	N
44.7665	-1.6465	1.02886	-1.60031	0.10953	0.951015	Tigd2	ENSMUSG00000049232.3	N
12.7392	-2.95625	1.85623	-1.59261	0.111248	0.951015	Zfp169	ENSMUSG00000050954.15	N
225.445	-0.530907	0.332703	-1.59574	0.110547	0.951015	Cebpzos	ENSMUSG00000062691.10	N
187.592	-0.908396	0.571217	-1.59028	0.111771	0.951015	B9d2	ENSMUSG00000063439.7	N
23.175	-1.7757	1.11228	-1.59645	0.110388	0.951015	Pomgnt2	ENSMUSG00000066235.7	N
290.029	-0.493381	0.310047	-1.59131	0.11154	0.951015	Fxyd6	ENSMUSG00000066705.7	N
56.8242	-1.09107	0.685057	-1.59267	0.111235	0.951015	Zfp942	ENSMUSG00000071267.11	N
30.8584	-1.44593	0.914295	-1.58147	0.113772	0.951974	Lipe	ENSMUSG00000003123.15	N
16.2304	-3.1642	2.00145	-1.58095	0.113889	0.951974	4930432K21Rik	ENSMUSG00000008129.14	N
110.947	-0.890682	0.561505	-1.58624	0.112685	0.951974	Actr8	ENSMUSG00000015971.5	N
129.403	-1.03291	0.651468	-1.58552	0.112849	0.951974	Zfyve27	ENSMUSG00000018820.13	N
11.8965	3.27504	2.06545	1.58563	0.112823	0.951974	Rasgrf2	ENSMUSG00000021708.17	N
247.272	-0.773928	0.488346	-1.58479	0.113013	0.951974	Prelid3a	ENSMUSG00000024530.7	N
86.2835	-1.24627	0.787599	-1.58237	0.113565	0.951974	Gdf11	ENSMUSG00000025352.6	N
41.9499	3.10279	1.95722	1.58531	0.112897	0.951974	Mtus2	ENSMUSG00000029651.16	N
11.6849	3.81557	2.41076	1.58272	0.113484	0.951974	Aldh1l1	ENSMUSG00000030088.15	N
111.082	0.877843	0.55555	1.58013	0.114076	0.951974	Zyg11b	ENSMUSG00000034636.9	N
57.6672	1.2902	0.813885	1.58524	0.112912	0.951974	Fam214b	ENSMUSG00000036002.12	N
11.1143	3.03745	1.91636	1.58501	0.112965	0.951974	Fxyd7	ENSMUSG00000036578.7	N
92.2936	-0.967971	0.611886	-1.58195	0.113662	0.951974	Pank2	ENSMUSG00000037514.17	N
202.314	-0.733971	0.462432	-1.5872	0.112468	0.951974	Samd10	ENSMUSG00000038605.11	N
315.328	0.60231	0.380315	1.58371	0.113259	0.951974	Clstn1	ENSMUSG00000039953.13	N
130.537	1.34439	0.850685	1.58036	0.114023	0.951974	Mul1	ENSMUSG00000041241.12	N
48.9704	-1.67254	1.05675	-1.58273	0.113484	0.951974	Tmem186	ENSMUSG00000043140.9	N
10.6084	-3.24742	2.05454	-1.58061	0.113968	0.951974	Cep128	ENSMUSG00000061533.16	N
1149.58	-0.400782	0.253545	-1.58072	0.113943	0.951974	Zfp706	ENSMUSG00000062397.8	N
57.7159	-0.937042	0.589912	-1.58844	0.112186	0.951974	Nsmce3	ENSMUSG00000070520.4	N
74.0519	-0.867419	0.547388	-1.58465	0.113046	0.951974	Serf2	ENSMUSG00000074884.12	N
128.843	0.637353	0.402948	1.58173	0.113712	0.951974	Rab11b	ENSMUSG00000077450.12	N
12.6024	-1.41164	0.889599	-1.58683	0.112552	0.951974	Tmsb10	ENSMUSG00000079523.8	N
17.3603	4.60569	2.9047	1.5856	0.112831	0.951974	Zmiz1os1	ENSMUSG00000087535.2	N
103.793	-0.932862	0.591642	-1.57673	0.114857	0.952775	Luzp1	ENSMUSG00000001089.14	N
284.575	0.624463	0.396294	1.57576	0.115082	0.952775	Reep5	ENSMUSG00000005873.5	N
1755.77	-0.318971	0.202427	-1.57574	0.115086	0.952775	Nxf1	ENSMUSG00000010097.13	N
30.2792	-1.76243	1.11736	-1.57731	0.114723	0.952775	Lhx9	ENSMUSG00000019230.14	N
736.295	0.448178	0.283949	1.57838	0.114479	0.952775	Oxct1	ENSMUSG00000022186.14	N
284.94	-0.448856	0.284252	-1.57908	0.114318	0.952775	Rtfdc1	ENSMUSG00000027502.11	N
437.621	-0.619358	0.392986	-1.57603	0.115019	0.952775	Tmem222	ENSMUSG00000028857.16	N
20.8732	-2.9101	1.84645	-1.57605	0.115013	0.952775	Timeless	ENSMUSG00000039994.15	N
76.3627	-0.975644	0.617933	-1.57888	0.114363	0.952775	B4galt3	ENSMUSG00000052423.14	N
95.0705	0.939091	0.595294	1.57752	0.114675	0.952775	1500035N22Rik	ENSMUSG00000059631.6	N
869.613	-0.444915	0.282547	-1.57466	0.115335	0.953319	Arf4	ENSMUSG00000021877.12	N
8.4766	-2.22504	1.413	-1.57469	0.115329	0.953319	2900076A07Rik	ENSMUSG00000097277.7	N
28.3257	-1.11112	0.710834	-1.56311	0.118026	0.953326	Efna2	ENSMUSG00000003070.6	N
26.3054	-1.7099	1.09357	-1.5636	0.117912	0.953326	Gab2	ENSMUSG00000004508.6	N
46.5867	1.48658	0.954885	1.55682	0.119514	0.953326	Rbm14	ENSMUSG00000006456.10	N
268.7	0.616741	0.393578	1.56701	0.117112	0.953326	Ift22	ENSMUSG00000007987.12	N
77.1765	-0.759242	0.487245	-1.55823	0.119178	0.953326	Chp1	ENSMUSG00000014077.13	N
124.619	0.646893	0.414509	1.56063	0.118612	0.953326	Yeats4	ENSMUSG00000020171.8	N
193.636	-0.822599	0.52654	-1.56227	0.118224	0.953326	Adcy1	ENSMUSG00000020431.5	N
215.826	0.687025	0.43969	1.56252	0.118165	0.953326	Ogdh	ENSMUSG00000020456.17	N
70.0688	-1.13991	0.732188	-1.55686	0.119504	0.953326	Rgs6	ENSMUSG00000021219.16	N
6.92271	-2.73951	1.74822	-1.56703	0.117108	0.953326	Acot2	ENSMUSG00000021226.7	N
491.534	0.44614	0.285138	1.56465	0.117665	0.953326	Rasa1	ENSMUSG00000021549.14	N
97.0215	-0.837344	0.532152	-1.57351	0.115602	0.953326	Cwc27	ENSMUSG00000021715.12	N
180.884	0.551493	0.353721	1.55912	0.118968	0.953326	Rb1	ENSMUSG00000022105.6	N
21.2735	2.25277	1.44662	1.55727	0.119406	0.953326	Slc25a32	ENSMUSG00000022299.9	N
33.434	-1.63465	1.0419	-1.56891	0.116668	0.953326	Snrpc	ENSMUSG00000024217.9	N
297.065	0.438382	0.28152	1.5572	0.119424	0.953326	Tm9sf3	ENSMUSG00000025016.10	N
42.6175	1.78743	1.14739	1.55783	0.119275	0.953326	Rabgef1	ENSMUSG00000025340.14	N
253.187	-0.486676	0.310583	-1.56697	0.117121	0.953326	Dtymk	ENSMUSG00000026281.15	N
348.811	-0.579114	0.369385	-1.56778	0.116933	0.953326	Rpn2	ENSMUSG00000027642.15	N
86.2025	-1.0697	0.686818	-1.55748	0.119357	0.953326	Ints3	ENSMUSG00000027933.11	N
44.9121	-1.99637	1.27736	-1.5629	0.118077	0.953326	Sumf1	ENSMUSG00000030101.15	N
106.992	1.09051	0.699913	1.55806	0.119218	0.953326	Ap3m2	ENSMUSG00000031539.6	N
52.9652	1.63363	1.04013	1.57061	0.116274	0.953326	Cbr4	ENSMUSG00000031641.14	N
54.8093	1.41235	0.906802	1.5575	0.119351	0.953326	Rfx1	ENSMUSG00000031706.7	N
56.9266	-0.885387	0.562491	-1.57405	0.115477	0.953326	Tiparp	ENSMUSG00000034640.9	N
24.0313	-5.32239	3.39851	-1.56609	0.117326	0.953326	Adamtsl2	ENSMUSG00000036040.14	N
36.0643	1.95696	1.24616	1.57039	0.116325	0.953326	Rfxank	ENSMUSG00000036120.10	N
57.6939	-1.00983	0.648504	-1.55716	0.119432	0.953326	Kif1bp	ENSMUSG00000036955.16	N
16.3047	-1.9392	1.23272	-1.57311	0.115694	0.953326	Cnpy4	ENSMUSG00000036968.15	N
16.2677	-2.67085	1.69918	-1.57185	0.115986	0.953326	Pafah2	ENSMUSG00000037366.14	N
50.5185	1.45579	0.930877	1.56389	0.117843	0.953326	Usp38	ENSMUSG00000038250.9	N
14.9259	1.93087	1.23537	1.56299	0.118054	0.953326	Atp5l	ENSMUSG00000038717.8	N
17.4516	2.67271	1.7075	1.56528	0.117518	0.953326	Ctu1	ENSMUSG00000038888.8	N
76.2235	0.802284	0.512317	1.56599	0.11735	0.953326	Morc3	ENSMUSG00000039456.9	N
69.3823	1.40621	0.90333	1.55669	0.119543	0.953326	Uhrf1bp1	ENSMUSG00000039512.11	N
51.1195	1.27462	0.813965	1.56594	0.117362	0.953326	Nrg3	ENSMUSG00000041014.17	N
23.2932	-2.77628	1.78032	-1.55943	0.118895	0.953326	Garem1	ENSMUSG00000042680.7	N
384.03	0.451978	0.287703	1.57099	0.116186	0.953326	Cnr1	ENSMUSG00000044288.6	N
83.2329	1.16216	0.741359	1.56761	0.116973	0.953326	Zfp62	ENSMUSG00000046311.13	N
464.529	0.542206	0.347171	1.56178	0.118339	0.953326	Epha3	ENSMUSG00000052504.6	N
7.49477	-3.93027	2.49901	-1.57273	0.11578	0.953326	Rbm3os	ENSMUSG00000055188.12	N
216.17	0.472956	0.301586	1.56823	0.116828	0.953326	2610301B20Rik	ENSMUSG00000059482.15	N
144.234	0.673615	0.428663	1.57143	0.116082	0.953326	Cttnbp2nl	ENSMUSG00000062127.11	N
144.344	-0.708187	0.453272	-1.56239	0.118196	0.953326	Zfp131	ENSMUSG00000094870.8	N
679.813	-0.406544	0.260604	-1.56	0.118759	0.953326	Gm3764	ENSMUSG00000097156.7	N
20.6485	2.67568	1.71117	1.56366	0.117897	0.953326	Gm45263	ENSMUSG00000110342.1	N
88.8831	0.989387	0.637223	1.55266	0.120506	0.955778	Pcyt1a	ENSMUSG00000005615.14	N
174.117	-0.627995	0.40439	-1.55294	0.120437	0.955778	Rnaseh2c	ENSMUSG00000024925.10	N
635.054	0.917417	0.590185	1.55446	0.120075	0.955778	Pop4	ENSMUSG00000030423.7	N
88.5713	-0.956781	0.616235	-1.55262	0.120513	0.955778	Tmub2	ENSMUSG00000034757.15	N
1211.7	-0.432938	0.278738	-1.55321	0.120374	0.955778	Spcs2	ENSMUSG00000035227.7	N
13.9339	-3.2558	2.09641	-1.55304	0.120414	0.955778	Elac1	ENSMUSG00000036941.2	N
10.9405	-2.16524	1.39518	-1.55194	0.120676	0.955778	Txndc5	ENSMUSG00000038991.17	N
24.1867	2.37068	1.52536	1.55418	0.120141	0.955778	Iqsec3	ENSMUSG00000040797.16	N
41.2839	1.69634	1.09285	1.55222	0.12061	0.955778	Mars2	ENSMUSG00000046994.9	N
70.1694	1.74909	1.12992	1.54798	0.121627	0.956572	Gstt1	ENSMUSG00000001663.10	N
754.291	0.311229	0.200723	1.55054	0.121013	0.956572	Hdac2	ENSMUSG00000019777.16	N
239.516	0.522964	0.337326	1.55032	0.121064	0.956572	Pja2	ENSMUSG00000024083.15	N
51.1558	1.37397	0.887417	1.54828	0.121555	0.956572	Adcyap1	ENSMUSG00000024256.6	N
36.4405	-1.14896	0.740912	-1.55074	0.120963	0.956572	Pfdn6	ENSMUSG00000024309.14	N
70.7002	-1.09389	0.706386	-1.54857	0.121486	0.956572	Vti1a	ENSMUSG00000024983.10	N
56.7161	-1.28274	0.828877	-1.54757	0.121726	0.956572	Fyco1	ENSMUSG00000025241.16	N
81.4364	1.11672	0.721545	1.54767	0.121701	0.956572	Abl1	ENSMUSG00000026842.16	N
715.502	0.496213	0.320376	1.54885	0.121418	0.956572	Nr4a3	ENSMUSG00000028341.9	N
12.0203	1.9602	1.26571	1.54869	0.121456	0.956572	Pcdhb18	ENSMUSG00000048347.5	N
14.5455	2.32793	1.50449	1.54732	0.121786	0.956572	Sept5	ENSMUSG00000072214.6	N
17.7649	1.66397	1.07571	1.54686	0.121898	0.956734	Tmem161b	ENSMUSG00000035762.11	N
43.2457	-1.30428	0.84499	-1.54354	0.1227	0.95798	Tmem161a	ENSMUSG00000002342.17	N
989.436	-0.433112	0.280545	-1.54382	0.122631	0.95798	Xbp1	ENSMUSG00000020484.18	N
38.0408	1.2295	0.796066	1.54447	0.122474	0.95798	Rhoq	ENSMUSG00000024143.14	N
273.936	0.533384	0.345549	1.54359	0.122689	0.95798	Fibp	ENSMUSG00000024911.6	N
202.994	-0.675936	0.437791	-1.54397	0.122595	0.95798	Cplx2	ENSMUSG00000025867.8	N
234.448	-0.70633	0.457218	-1.54484	0.122384	0.95798	Ciapin1	ENSMUSG00000031781.14	N
31.5986	1.70206	1.10206	1.54444	0.122483	0.95798	Lrrc4c	ENSMUSG00000050587.14	N
181.041	-0.623146	0.40424	-1.54153	0.123189	0.958219	Acox1	ENSMUSG00000020777.16	N
104.263	0.98379	0.637941	1.54213	0.123041	0.958219	Lrp12	ENSMUSG00000022305.13	N
32.2747	-1.64823	1.0693	-1.54141	0.123217	0.958219	Ubash3b	ENSMUSG00000032020.15	N
290.361	-0.745248	0.483432	-1.54158	0.123176	0.958219	Apbb1	ENSMUSG00000037032.16	N
20.3816	2.40394	1.55984	1.54114	0.123282	0.958219	Pbx3	ENSMUSG00000038718.15	N
23.8371	-2.11028	1.36929	-1.54115	0.12328	0.958219	Rnpep	ENSMUSG00000041926.15	N
75.4708	-2.50869	1.62846	-1.54053	0.123432	0.958665	Ccdc149	ENSMUSG00000045790.10	N
54.892	1.14991	0.746815	1.53975	0.123622	0.959425	Nudt11	ENSMUSG00000073295.4	N
70.1374	-0.830495	0.539851	-1.53838	0.123956	0.960307	P4ha1	ENSMUSG00000019916.14	N
112.799	1.01761	0.661581	1.53815	0.124012	0.960307	2700062C07Rik	ENSMUSG00000024273.7	N
12.4916	-2.84814	1.851	-1.5387	0.123878	0.960307	Mybl1	ENSMUSG00000025912.16	N
737.069	-0.498251	0.324363	-1.53609	0.124516	0.962242	Nipsnap3b	ENSMUSG00000015247.10	N
514.289	-0.409827	0.26677	-1.53625	0.124476	0.962242	Ncbp2	ENSMUSG00000022774.12	N
109.68	-1.23401	0.804359	-1.53416	0.124991	0.962242	Zfhx4	ENSMUSG00000025255.18	N
223.35	-0.540068	0.351784	-1.53523	0.124729	0.962242	Hint2	ENSMUSG00000028470.10	N
81.4147	1.14738	0.747475	1.53501	0.124782	0.962242	Smarcad1	ENSMUSG00000029920.9	N
14.3908	2.47409	1.6116	1.53518	0.12474	0.962242	Ccdc40	ENSMUSG00000039963.18	N
21.8703	-1.78153	1.16126	-1.53415	0.124994	0.962242	Fzd7	ENSMUSG00000041075.8	N
104.485	0.664694	0.433274	1.53412	0.125	0.962242	Arpc4	ENSMUSG00000079426.13	N
181.414	-0.826505	0.539454	-1.53211	0.125494	0.962491	Tusc2	ENSMUSG00000010054.4	N
152.077	0.745081	0.486007	1.53307	0.125259	0.962491	Cdk17	ENSMUSG00000020015.10	N
33.2656	-2.33172	1.52181	-1.5322	0.125472	0.962491	Aldh9a1	ENSMUSG00000026687.14	N
69.4284	1.03531	0.675551	1.53254	0.12539	0.962491	Herc3	ENSMUSG00000029804.16	N
19.1985	-1.96271	1.28074	-1.53248	0.125404	0.962491	Gadd45a	ENSMUSG00000036390.8	N
1286.1	-0.40613	0.265762	-1.52818	0.126469	0.963286	Mdh2	ENSMUSG00000019179.10	N
67.8997	-1.20615	0.788035	-1.53058	0.125873	0.963286	Cacnb1	ENSMUSG00000020882.17	N
23.8047	-1.82899	1.19575	-1.52957	0.126123	0.963286	Kif26a	ENSMUSG00000021294.7	N
332.614	0.612656	0.401411	1.52626	0.126945	0.963286	Mapk8ip2	ENSMUSG00000022619.5	N
3425.5	0.343398	0.225252	1.5245	0.127383	0.963286	Fth1	ENSMUSG00000024661.6	N
108.354	-0.691623	0.453663	-1.52453	0.127376	0.963286	Slc44a1	ENSMUSG00000028412.17	N
71.7647	-1.06138	0.694122	-1.52909	0.126241	0.963286	Slc25a33	ENSMUSG00000028982.9	N
11.7674	2.68363	1.7566	1.52774	0.126578	0.963286	Fzd8	ENSMUSG00000036904.5	N
38.1416	-1.8781	1.23058	-1.52619	0.126962	0.963286	Gabpb2	ENSMUSG00000038766.16	N
350.338	-0.673288	0.440382	-1.52887	0.126296	0.963286	Nubp2	ENSMUSG00000039183.5	N
57.5782	-1.06363	0.697505	-1.5249	0.127284	0.963286	Tet2	ENSMUSG00000040943.12	N
15.3385	2.34432	1.5337	1.52854	0.126379	0.963286	Rnf123	ENSMUSG00000041528.15	N
37.49	1.44755	0.948292	1.52648	0.12689	0.963286	Arl15	ENSMUSG00000042348.10	N
61.1233	-0.982291	0.644366	-1.52443	0.127402	0.963286	Arl4c	ENSMUSG00000049866.12	N
296.338	-0.619882	0.405487	-1.52874	0.12633	0.963286	Traf7	ENSMUSG00000052752.15	N
106.939	0.700981	0.459648	1.52504	0.12725	0.963286	B4galt6	ENSMUSG00000056124.5	N
29.0051	1.87165	1.22756	1.52469	0.127337	0.963286	Bbof1	ENSMUSG00000057265.13	N
65.7755	1.06106	0.693301	1.53044	0.125908	0.963286	Gm15772	ENSMUSG00000062353.6	N
24.6505	-1.08884	0.714343	-1.52425	0.127446	0.963286	Sp3os	ENSMUSG00000063714.15	N
48.2841	0.639252	0.418514	1.52743	0.126654	0.963286	Ighj2	ENSMUSG00000076620.2	N
8.32685	-3.42229	2.24827	-1.52219	0.127962	0.966485	Flot2	ENSMUSG00000061981.14	N
38.0966	1.44974	0.952925	1.52136	0.128171	0.967358	Taf1a	ENSMUSG00000072258.10	N
219.773	-0.642239	0.422318	-1.52075	0.128323	0.967808	Aamdc	ENSMUSG00000035642.16	N
106.55	-0.950358	0.625909	-1.51836	0.128923	0.968623	Rpp14	ENSMUSG00000023156.4	N
7.82054	3.29014	2.16587	1.51908	0.128741	0.968623	Adpgk	ENSMUSG00000025236.11	N
13.6717	-5.5905	3.68112	-1.5187	0.128839	0.968623	Ube2l6	ENSMUSG00000027078.14	N
27.4622	2.05198	1.35057	1.51934	0.128676	0.968623	Slc22a15	ENSMUSG00000033147.16	N
19.2868	-1.83189	1.2067	-1.5181	0.128989	0.968623	Gon4l	ENSMUSG00000054199.17	N
625.727	0.560314	0.368836	1.51914	0.128727	0.968623	Gm26945	ENSMUSG00000098061.1	N
161.307	-0.610352	0.402177	-1.51762	0.12911	0.968837	Vps72	ENSMUSG00000008958.14	N
1152.64	0.366613	0.241838	1.51594	0.129534	0.968855	Hecw1	ENSMUSG00000021301.9	N
264.14	0.487279	0.321175	1.51717	0.129223	0.968855	Prpf4b	ENSMUSG00000021413.9	N
119.147	-0.65845	0.43417	-1.51657	0.129375	0.968855	Snx2	ENSMUSG00000034484.7	N
20.5414	2.18668	1.44262	1.51577	0.129577	0.968855	Lpar1	ENSMUSG00000038668.14	N
56.4658	-0.947386	0.624945	-1.51595	0.129532	0.968855	Gspt1	ENSMUSG00000062203.14	N
54.4864	1.2957	0.855048	1.51535	0.129683	0.968951	Eral1	ENSMUSG00000020832.14	N
85.3402	-1.35933	0.897423	-1.5147	0.129847	0.969483	Cnpy3	ENSMUSG00000023973.13	N
171.911	0.687346	0.453909	1.51428	0.129954	0.969588	0610009B22Rik	ENSMUSG00000007777.9	N
194.21	-0.720167	0.476099	-1.51264	0.130371	0.971302	Puf60	ENSMUSG00000002524.16	N
9.51716	2.83475	1.87366	1.51295	0.130293	0.971302	Ttc39c	ENSMUSG00000024424.14	N
66.0082	1.41464	0.936038	1.51131	0.130711	0.973027	Ric3	ENSMUSG00000048330.14	N
64.3283	0.848355	0.561499	1.51088	0.13082	0.973027	2700081O15Rik	ENSMUSG00000053080.10	N
92.133	-0.964038	0.638168	-1.51063	0.130882	0.973027	Lgi1	ENSMUSG00000067242.11	N
929.277	-0.417309	0.276612	-1.50864	0.13139	0.973101	Emc4	ENSMUSG00000027131.3	N
149.043	0.656009	0.434856	1.50856	0.13141	0.973101	Pole3	ENSMUSG00000028394.9	N
39.7849	1.82944	1.21261	1.50868	0.131382	0.973101	Arhgef11	ENSMUSG00000041977.18	N
64.5617	1.07222	0.710835	1.5084	0.131452	0.973101	Mios	ENSMUSG00000042447.13	N
104.47	-0.772706	0.512239	-1.50849	0.13143	0.973101	Arrdc4	ENSMUSG00000042659.15	N
13.9193	-2.70449	1.79225	-1.50899	0.1313	0.973101	Ccdc73	ENSMUSG00000045106.12	N
697.766	-0.552184	0.366611	-1.50618	0.13202	0.976609	Mmd2	ENSMUSG00000039533.8	N
433.147	-0.508098	0.337949	-1.50348	0.132716	0.976908	Slc25a1	ENSMUSG00000003528.14	N
7.75147	-2.92098	1.94256	-1.50368	0.132665	0.976908	Cnp	ENSMUSG00000006782.16	N
92.406	-0.830705	0.552002	-1.50489	0.132351	0.976908	Srp68	ENSMUSG00000020780.15	N
22.8317	1.72722	1.14815	1.50436	0.13249	0.976908	Ero1l	ENSMUSG00000021831.9	N
275.495	0.552778	0.367153	1.50558	0.132176	0.976908	Hsd17b12	ENSMUSG00000027195.10	N
34.9386	1.69469	1.12668	1.50415	0.132544	0.976908	Creg1	ENSMUSG00000040713.12	N
107.641	-0.858828	0.570981	-1.50413	0.132549	0.976908	Osbpl6	ENSMUSG00000042359.18	N
558.189	-0.437697	0.291274	-1.5027	0.132916	0.977689	Sdcbp	ENSMUSG00000028249.15	N
8.80755	2.16541	1.4419	1.50177	0.133156	0.978074	Abcb6	ENSMUSG00000026198.15	N
1985.79	-0.327327	0.217937	-1.50193	0.133114	0.978074	Fkbp1a	ENSMUSG00000032966.14	N
115.345	-0.712947	0.475037	-1.50082	0.133401	0.978537	Hbp1	ENSMUSG00000002996.17	N
274.555	0.527999	0.351812	1.5008	0.133407	0.978537	Bmpr2	ENSMUSG00000067336.6	N
339.873	-0.684893	0.45651	-1.50028	0.133542	0.978837	Cuedc2	ENSMUSG00000036748.15	N
7.78997	-3.68209	2.45503	-1.49982	0.133662	0.979028	Rdh5	ENSMUSG00000025350.15	N
664.8	-0.390294	0.260389	-1.49889	0.133903	0.979418	Uqcrc2	ENSMUSG00000030884.12	N
22.7116	-1.73357	1.15645	-1.49905	0.133862	0.979418	Gsap	ENSMUSG00000039934.12	N
18.5469	2.2104	1.47673	1.49682	0.13444	0.979517	Keap1	ENSMUSG00000003308.15	N
180.729	-0.574776	0.383888	-1.49725	0.134328	0.979517	Cs	ENSMUSG00000005683.8	N
402.641	0.468075	0.312708	1.49685	0.134433	0.979517	Gtf3c6	ENSMUSG00000019837.8	N
81.883	1.25723	0.839423	1.49773	0.134204	0.979517	Arl4d	ENSMUSG00000034936.2	N
138.384	-0.84803	0.566596	-1.49671	0.134469	0.979517	1110034G24Rik	ENSMUSG00000044991.10	N
12.2905	5.55568	3.71204	1.49667	0.13448	0.979517	4930553P18Rik	ENSMUSG00000106791.1	N
165.432	0.824997	0.551434	1.49609	0.134629	0.979917	Osbpl11	ENSMUSG00000022807.8	N
33.6805	1.66184	1.11132	1.49537	0.134818	0.980315	Micu1	ENSMUSG00000020111.15	N
24.1205	1.34831	0.901782	1.49516	0.134872	0.980315	4930422M22Rik	ENSMUSG00000100281.1	N
27.5118	-1.31201	0.885087	-1.48235	0.138247	0.980941	Akr1b3	ENSMUSG00000001642.18	N
121.162	-1.19185	0.803556	-1.48322	0.138017	0.980941	Ltbp1	ENSMUSG00000001870.15	N
127.575	-1.09563	0.737297	-1.48601	0.137276	0.980941	Ddr1	ENSMUSG00000003534.17	N
28.168	-1.09371	0.735267	-1.4875	0.136883	0.980941	Farsa	ENSMUSG00000003808.18	N
45.7485	-1.24874	0.840089	-1.48644	0.137162	0.980941	Cdkal1	ENSMUSG00000006191.17	N
125.389	-0.636621	0.429363	-1.48271	0.138151	0.980941	Atp6v1b2	ENSMUSG00000006273.14	N
641.864	-0.34255	0.230031	-1.48915	0.136449	0.980941	Vdac3	ENSMUSG00000008892.12	N
125.387	0.824246	0.551936	1.49337	0.13534	0.980941	Tor2a	ENSMUSG00000009563.16	N
103.834	-1.32237	0.885287	-1.49372	0.135248	0.980941	Wdfy2	ENSMUSG00000014547.10	N
998.749	0.368597	0.248519	1.48317	0.138029	0.980941	Srsf6	ENSMUSG00000016921.14	N
349.867	-0.494375	0.332333	-1.48759	0.136859	0.980941	Mrpl45	ENSMUSG00000018882.12	N
31.8792	-1.40226	0.946897	-1.4809	0.138634	0.980941	Fam161b	ENSMUSG00000021234.9	N
303.748	0.56152	0.379744	1.47868	0.139225	0.980941	Sh3bp5	ENSMUSG00000021892.14	N
21.3215	-1.25505	0.845037	-1.4852	0.137491	0.980941	Sdr39u1	ENSMUSG00000022223.9	N
65.7152	1.5391	1.03896	1.48138	0.138505	0.980941	Sharpin	ENSMUSG00000022552.15	N
36.2779	-1.62656	1.09874	-1.48038	0.138771	0.980941	Nde1	ENSMUSG00000022678.16	Y
18.158	1.74036	1.17265	1.48412	0.137778	0.980941	B4galt4	ENSMUSG00000022793.16	N
615.464	0.376408	0.25424	1.48052	0.138734	0.980941	Spast	ENSMUSG00000024068.7	N
435.784	-0.434007	0.293244	-1.48002	0.138868	0.980941	Rpp30	ENSMUSG00000024800.7	N
54.0233	-1.32018	0.892948	-1.47845	0.139287	0.980941	Dus1l	ENSMUSG00000025155.15	N
35.7149	-1.40057	0.941619	-1.4874	0.136909	0.980941	Polr3a	ENSMUSG00000025280.8	N
47.8276	-1.31545	0.883096	-1.48958	0.136334	0.980941	Atp23	ENSMUSG00000025436.12	N
79.2025	-1.16733	0.788089	-1.48121	0.13855	0.980941	Shisa5	ENSMUSG00000025647.16	N
21.7791	1.46224	0.985508	1.48374	0.137878	0.980941	Atf6	ENSMUSG00000026663.6	N
111.817	-0.752784	0.503716	-1.49446	0.135055	0.980941	Odf2	ENSMUSG00000026790.19	N
167.477	-0.609923	0.411723	-1.48139	0.138502	0.980941	Slc25a12	ENSMUSG00000027010.16	N
141.167	-0.691709	0.467733	-1.47885	0.139179	0.980941	Snx16	ENSMUSG00000027534.16	N
194.179	-0.584077	0.394173	-1.48178	0.138399	0.980941	1110008F13Rik	ENSMUSG00000027637.3	N
79.5592	1.31756	0.888032	1.48369	0.137891	0.980941	Rprd1b	ENSMUSG00000027651.16	N
21.7706	-2.11738	1.43075	-1.47991	0.138897	0.980941	St5	ENSMUSG00000031024.13	N
460.245	0.476519	0.319811	1.49	0.136224	0.980941	Sh3bgrl	ENSMUSG00000031246.14	N
94.2882	1.01989	0.688788	1.4807	0.138685	0.980941	Atp13a1	ENSMUSG00000031862.10	N
327.71	-0.582098	0.393593	-1.47894	0.139157	0.980941	Tipin	ENSMUSG00000032397.7	Y
39.3916	-1.18791	0.797393	-1.48975	0.13629	0.980941	Ints14	ENSMUSG00000034263.13	N
11.0222	-1.78416	1.20135	-1.48513	0.137509	0.980941	Lysmd3	ENSMUSG00000035840.7	N
15.686	-1.94771	1.30627	-1.49105	0.135949	0.980941	Ckap2	ENSMUSG00000037725.8	N
126.789	0.806166	0.54142	1.48899	0.136491	0.980941	Wdr36	ENSMUSG00000038299.15	N
58.2359	-1.52042	1.02749	-1.47975	0.13894	0.980941	Klhl42	ENSMUSG00000040102.10	N
97.616	1.13372	0.759963	1.49181	0.135749	0.980941	Maneal	ENSMUSG00000042763.9	N
197.919	-0.455813	0.306229	-1.48847	0.136626	0.980941	Kmt5b	ENSMUSG00000045098.18	N
331.004	0.548932	0.367774	1.49258	0.135548	0.980941	Pdp1	ENSMUSG00000049225.14	N
46.8081	1.54059	1.03778	1.48451	0.137674	0.980941	Cherp	ENSMUSG00000052488.7	N
38.2679	-1.40286	0.942674	-1.48817	0.136706	0.980941	Zfp105	ENSMUSG00000057895.11	N
25.5321	-1.38533	0.935538	-1.48078	0.138665	0.980941	Paqr9	ENSMUSG00000064225.6	N
46.4617	-1.56269	1.04824	-1.49076	0.136023	0.980941	2410004I01Rik	ENSMUSG00000085338.1	N
9.69406	-3.94542	2.66278	-1.48169	0.138423	0.980941	Gm13016	ENSMUSG00000087084.1	N
757.445	-0.558546	0.377963	-1.47778	0.139467	0.981541	Pja1	ENSMUSG00000034403.16	N
21.2176	2.4797	1.67964	1.47632	0.139857	0.983204	Disp1	ENSMUSG00000030768.12	N
846.228	0.389765	0.264034	1.47619	0.139892	0.983204	Pbx1	ENSMUSG00000052534.15	N
35.1914	1.46295	0.991852	1.47497	0.140221	0.984193	Ephb6	ENSMUSG00000029869.7	N
17.1009	-2.00247	1.35738	-1.47525	0.140146	0.984193	Pde3b	ENSMUSG00000030671.9	N
40.0917	2.14454	1.45527	1.47363	0.14058	0.985654	Mettl13	ENSMUSG00000026694.19	N
22.2838	2.61623	1.77553	1.47349	0.140619	0.985654	Gm15706	ENSMUSG00000086013.1	N
516.813	-0.343138	0.233262	-1.47104	0.141279	0.98617	Ndufs3	ENSMUSG00000005510.9	N
99.3831	0.617837	0.419723	1.47201	0.141018	0.98617	Pdcl	ENSMUSG00000009030.14	N
222.058	0.432946	0.294088	1.47216	0.140977	0.98617	Trim37	ENSMUSG00000018548.15	N
663.646	-0.355823	0.242082	-1.46985	0.141603	0.98617	Itsn1	ENSMUSG00000022957.19	N
517.559	-0.344457	0.234433	-1.46932	0.141747	0.98617	Alyref	ENSMUSG00000025134.2	N
353.601	-0.472328	0.321314	-1.46999	0.141564	0.98617	Rbbp5	ENSMUSG00000026439.14	N
45.273	1.56758	1.06709	1.46902	0.141828	0.98617	Tpp1	ENSMUSG00000030894.5	N
427.877	-0.478928	0.32554	-1.47118	0.141243	0.98617	Pkig	ENSMUSG00000035268.14	N
104.701	-0.781525	0.531618	-1.47009	0.141538	0.98617	Rnf13	ENSMUSG00000036503.13	N
829.165	-0.405468	0.275945	-1.46938	0.14173	0.98617	Atp6v0e2	ENSMUSG00000039347.7	N
134.634	0.812606	0.552354	1.47117	0.141246	0.98617	D17Wsu92e	ENSMUSG00000056692.12	N
123.865	-0.816586	0.555561	-1.46984	0.141605	0.98617	Gm42890	ENSMUSG00000105852.4	N
330.177	-0.564455	0.384903	-1.46649	0.142515	0.987099	Ppa1	ENSMUSG00000020089.8	N
101.341	-0.919457	0.626788	-1.46694	0.142394	0.987099	Kif26b	ENSMUSG00000026494.12	N
30.1823	-2.10119	1.43269	-1.4666	0.142484	0.987099	Slc27a3	ENSMUSG00000027932.14	N
15.1833	-2.07473	1.41481	-1.46644	0.142529	0.987099	Pxylp1	ENSMUSG00000043587.15	N
10.2037	2.79624	1.90466	1.4681	0.142077	0.987099	Gm527	ENSMUSG00000047227.5	N
11.1874	3.06974	2.09333	1.46644	0.142528	0.987099	Gm42507	ENSMUSG00000107168.1	N
26.6342	-1.28852	0.878891	-1.46608	0.142626	0.987115	Ppfia3	ENSMUSG00000003863.18	N
179.659	0.837922	0.571847	1.46529	0.142841	0.987864	Prep	ENSMUSG00000019849.11	N
113.865	0.758111	0.517486	1.46499	0.142924	0.987864	Mir9-3hg	ENSMUSG00000097023.8	N
1027.97	0.268189	0.184422	1.45421	0.145888	0.989042	Bcl11a	ENSMUSG00000000861.15	N
36.4685	-1.1488	0.792463	-1.44966	0.147154	0.989042	Pcnt	ENSMUSG00000001151.10	N
204.91	-0.554091	0.383041	-1.44656	0.148021	0.989042	Chordc1	ENSMUSG00000001774.8	N
37.0706	-1.3385	0.919126	-1.45627	0.145318	0.989042	Ttc9b	ENSMUSG00000007944.8	N
103.909	0.630258	0.431654	1.4601	0.144262	0.989042	Anp32e	ENSMUSG00000015749.12	N
80.3574	0.882253	0.609911	1.44653	0.14803	0.989042	Tmem101	ENSMUSG00000020921.6	N
61.1544	-1.1876	0.815245	-1.45674	0.145189	0.989042	Sgpp1	ENSMUSG00000021054.6	N
42.6216	-1.17161	0.803267	-1.45856	0.144687	0.989042	Mcur1	ENSMUSG00000021371.5	N
110.926	-0.646891	0.443193	-1.45962	0.144395	0.989042	Lman2	ENSMUSG00000021484.8	N
213.777	0.618117	0.423841	1.45837	0.144739	0.989042	Nsun2	ENSMUSG00000021595.18	N
236.009	-0.726503	0.501197	-1.44954	0.147188	0.989042	Dcaf11	ENSMUSG00000022214.15	N
47.5476	-1.16621	0.806433	-1.44613	0.148141	0.989042	Nt5c2	ENSMUSG00000025041.16	N
84.9455	-0.775069	0.533765	-1.45208	0.146479	0.989042	Apool	ENSMUSG00000025525.12	N
94.9169	-0.870813	0.59565	-1.46195	0.143754	0.989042	Hgs	ENSMUSG00000025793.15	N
972.186	0.318182	0.218208	1.45816	0.144796	0.989042	Mob4	ENSMUSG00000025979.13	N
17.0507	1.9083	1.31566	1.45045	0.146933	0.989042	Ankzf1	ENSMUSG00000026199.17	N
125.701	-0.764336	0.524674	-1.45678	0.145177	0.989042	Coq4	ENSMUSG00000026798.10	N
9.01697	2.80521	1.9353	1.44949	0.1472	0.989042	Wdr76	ENSMUSG00000027242.14	N
55.1264	0.878994	0.605541	1.45158	0.146617	0.989042	Gid8	ENSMUSG00000027573.11	N
58.696	-1.33121	0.919801	-1.44728	0.147819	0.989042	Gclm	ENSMUSG00000028124.15	N
81.3262	1.86699	1.29045	1.44678	0.147959	0.989042	Prom1	ENSMUSG00000029086.15	N
39.7624	-1.09878	0.759438	-1.44683	0.147943	0.989042	Fscn1	ENSMUSG00000029581.14	N
28.2995	1.62409	1.11586	1.45546	0.145541	0.989042	Dmpk	ENSMUSG00000030409.15	N
15.8195	1.69577	1.16739	1.45261	0.146332	0.989042	Pak4	ENSMUSG00000030602.13	N
82.6375	-0.9531	0.65789	-1.44872	0.147415	0.989042	Ebp	ENSMUSG00000031168.14	N
256.105	0.54107	0.372585	1.45221	0.146444	0.989042	Eri1	ENSMUSG00000031527.7	N
10.7582	-5.43009	3.73708	-1.45303	0.146215	0.989042	Klhl36	ENSMUSG00000031828.9	N
23.0513	-2.61068	1.78663	-1.46123	0.143953	0.989042	Necab2	ENSMUSG00000031837.14	N
225.027	-0.523592	0.361885	-1.44685	0.14794	0.989042	Kars	ENSMUSG00000031948.14	N
31.8691	-1.79255	1.23597	-1.45032	0.146969	0.989042	Col12a1	ENSMUSG00000032332.17	N
543.804	-0.478222	0.330063	-1.44888	0.147371	0.989042	Polr2f	ENSMUSG00000033020.6	N
26.407	2.16279	1.48901	1.4525	0.146363	0.989042	Gas7	ENSMUSG00000033066.15	N
47.7917	1.5293	1.04767	1.45972	0.144367	0.989042	Plekhm1	ENSMUSG00000034247.9	N
12.1826	-2.0034	1.37972	-1.45204	0.146491	0.989042	Neurl1b	ENSMUSG00000034413.14	N
99.0364	1.11081	0.767557	1.44721	0.147839	0.989042	Grn	ENSMUSG00000034708.11	N
98.2357	0.897386	0.619651	1.44821	0.147558	0.989042	Edc4	ENSMUSG00000036270.16	N
24.8096	1.72429	1.19171	1.44691	0.147923	0.989042	Cdh8	ENSMUSG00000036510.17	N
8.72465	-2.37153	1.62742	-1.45723	0.145053	0.989042	Saxo2	ENSMUSG00000038570.15	N
11.7152	-2.72582	1.87903	-1.45065	0.146876	0.989042	Exo1	ENSMUSG00000039748.11	N
26.5631	1.3991	0.961498	1.45513	0.145634	0.989042	Hey1	ENSMUSG00000040289.8	N
12.63	-1.56234	1.08069	-1.4457	0.148262	0.989042	Ublcp1	ENSMUSG00000041231.15	N
210.094	-0.653	0.447729	-1.45847	0.14471	0.989042	Smg7	ENSMUSG00000042772.15	N
1225.62	0.3308	0.226149	1.46275	0.143535	0.989042	Gng2	ENSMUSG00000043004.13	N
11.5353	1.85487	1.27825	1.4511	0.146753	0.989042	1190005I06Rik	ENSMUSG00000043687.15	N
406.571	0.479292	0.330922	1.44836	0.147518	0.989042	Epm2aip1	ENSMUSG00000046785.8	N
37.7317	1.55566	1.06558	1.45992	0.144312	0.989042	Lxn	ENSMUSG00000047557.2	N
8.22297	3.03406	2.09198	1.45033	0.146966	0.989042	Megf6	ENSMUSG00000057751.14	N
35.5812	1.28368	0.879544	1.45948	0.144433	0.989042	Palld	ENSMUSG00000058056.16	N
1175.77	-0.373926	0.25868	-1.44551	0.148314	0.989042	Mcrip1	ENSMUSG00000061111.8	N
20.5085	2.65183	1.8345	1.44553	0.148309	0.989042	Patj	ENSMUSG00000061859.16	N
83.692	-0.885108	0.606973	-1.45823	0.144776	0.989042	Slc31a1	ENSMUSG00000066150.12	N
736.703	-0.54453	0.374202	-1.45518	0.145621	0.989042	Hes6	ENSMUSG00000067071.8	N
18.179	1.58122	1.08492	1.45745	0.144992	0.989042	Prss36	ENSMUSG00000070371.11	N
44.3	-0.840298	0.577202	-1.45581	0.145444	0.989042	Eif5a	ENSMUSG00000078812.10	N
6.77879	-3.75099	2.56974	-1.45968	0.144379	0.989042	Gm18829	ENSMUSG00000100901.1	N
57.7731	1.38323	0.957992	1.44389	0.14877	0.989371	Sh2b2	ENSMUSG00000005057.13	N
97.3204	0.747577	0.518201	1.44264	0.149122	0.989371	Herpud2	ENSMUSG00000008429.8	N
111.934	-0.521752	0.361623	-1.44281	0.149074	0.989371	Mplkip	ENSMUSG00000012429.9	N
41.8374	0.968501	0.670282	1.44492	0.148482	0.989371	Rspo3	ENSMUSG00000019880.10	N
29.2107	-1.71633	1.18947	-1.44294	0.149037	0.989371	Tac2	ENSMUSG00000025400.11	N
75.9377	-0.939633	0.650452	-1.44459	0.148574	0.989371	Brd3	ENSMUSG00000026918.16	N
28.219	1.36186	0.943313	1.4437	0.148824	0.989371	Zbed5	ENSMUSG00000034173.13	N
97.7542	0.598031	0.414354	1.44328	0.148941	0.989371	Ssh1	ENSMUSG00000042121.16	N
175.525	0.833807	0.578208	1.44205	0.149287	0.989837	Lpgat1	ENSMUSG00000026623.16	N
23.761	-1.36103	0.944171	-1.44151	0.14944	0.990191	Hexb	ENSMUSG00000021665.9	N
92.3972	1.01564	0.704766	1.4411	0.149556	0.990191	Fbn2	ENSMUSG00000024598.8	N
122.705	1.06615	0.739942	1.44085	0.149626	0.990191	Tmem135	ENSMUSG00000039428.11	N
62.6546	-0.820206	0.569527	-1.44015	0.149824	0.990875	Abhd17a	ENSMUSG00000003346.14	N
21.9313	-1.92542	1.3377	-1.43934	0.150053	0.991048	Neu1	ENSMUSG00000007038.5	N
35.1037	1.41785	0.98498	1.43947	0.150017	0.991048	Cenpk	ENSMUSG00000021714.15	N
53.8988	-1.27157	0.883613	-1.43905	0.150136	0.991048	Mrps28	ENSMUSG00000040269.5	N
210.176	-0.77588	0.539942	-1.43697	0.150727	0.99108	Dmap1	ENSMUSG00000009640.11	N
38.2841	-1.46321	1.01846	-1.43669	0.150806	0.99108	L3hypdh	ENSMUSG00000019718.8	N
46.4446	1.13609	0.790196	1.43773	0.15051	0.99108	Ccng1	ENSMUSG00000020326.7	N
21.1855	-2.0376	1.41633	-1.43865	0.150249	0.99108	Paqr4	ENSMUSG00000023909.3	N
102.798	-0.618513	0.430169	-1.43784	0.15048	0.99108	Capn10	ENSMUSG00000026270.11	N
230.413	0.967185	0.673026	1.43707	0.150698	0.99108	Camkv	ENSMUSG00000032936.13	N
32.5996	-1.51012	1.05044	-1.43761	0.150546	0.99108	Polq	ENSMUSG00000034206.15	N
114.34	-0.655979	0.457113	-1.43505	0.151273	0.992896	Anapc2	ENSMUSG00000026965.12	N
105.019	-0.634788	0.442271	-1.43529	0.151204	0.992896	Chchd5	ENSMUSG00000037938.4	N
227.211	0.447073	0.311956	1.43313	0.151821	0.99436	Ktn1	ENSMUSG00000021843.17	N
79.5034	1.05176	0.735145	1.43068	0.152521	0.99436	Flywch2	ENSMUSG00000023911.12	N
219.358	0.52216	0.365028	1.43046	0.152584	0.99436	Slc25a46	ENSMUSG00000024259.8	N
103.85	-1.08305	0.756866	-1.43097	0.15244	0.99436	Rbfa	ENSMUSG00000024570.6	N
22.0508	1.97088	1.37701	1.43127	0.152353	0.99436	Srd5a3	ENSMUSG00000029233.15	N
486.515	-0.467246	0.326348	-1.43174	0.152218	0.99436	Nt5c3	ENSMUSG00000029780.14	N
44.4242	1.82077	1.27253	1.43082	0.152482	0.99436	Prdm5	ENSMUSG00000029913.14	N
646.081	0.41343	0.288914	1.43098	0.152437	0.99436	Wdr47	ENSMUSG00000040389.15	N
10.0671	2.74352	1.91792	1.43046	0.152584	0.99436	Sgms1	ENSMUSG00000040451.17	N
391.233	0.415209	0.290302	1.43027	0.152641	0.99436	Zfp260	ENSMUSG00000049421.13	N
140.207	0.973046	0.678689	1.43371	0.151654	0.99436	Gstm1	ENSMUSG00000058135.12	N
103.28	1.13084	0.79059	1.43037	0.15261	0.99436	Hs3st4	ENSMUSG00000078591.1	N
132.948	-1.14982	0.804482	-1.42926	0.152929	0.995612	Rcan1	ENSMUSG00000022951.15	N
174.883	-0.751935	0.526791	-1.42739	0.153468	0.99593	Qtrt1	ENSMUSG00000002825.7	N
1357.29	0.470327	0.329367	1.42797	0.1533	0.99593	Paf1	ENSMUSG00000003437.14	N
378.525	0.758677	0.531563	1.42726	0.153505	0.99593	Ppil4	ENSMUSG00000015757.10	N
238.505	0.460707	0.323202	1.42545	0.154029	0.99593	Pdcd4	ENSMUSG00000024975.12	N
325.523	-0.699209	0.48965	-1.42798	0.153299	0.99593	Mrpl37	ENSMUSG00000028622.11	N
142.849	-0.646357	0.452813	-1.42743	0.153457	0.99593	Pik3r3	ENSMUSG00000028698.13	N
102.417	-0.736119	0.516237	-1.42593	0.153888	0.99593	Edc3	ENSMUSG00000038957.13	N
106.392	0.718644	0.503663	1.42683	0.153628	0.99593	Agps	ENSMUSG00000042410.15	N
353.399	0.489163	0.343105	1.4257	0.153956	0.99593	Ppp2r3a	ENSMUSG00000043154.15	N
24.1219	-1.73388	1.21592	-1.42598	0.153873	0.99593	Htra2	ENSMUSG00000068329.12	N
35.2461	-1.61459	1.13246	-1.42574	0.153944	0.99593	Jpx	ENSMUSG00000097571.8	N
7.77205	-2.60137	1.83694	-1.41614	0.156734	0.996784	Sulf2	ENSMUSG00000006800.14	N
389.445	0.443523	0.312545	1.41907	0.155879	0.996784	Caml	ENSMUSG00000021501.4	N
28.3132	-1.5223	1.07347	-1.41811	0.156158	0.996784	Nefm	ENSMUSG00000022054.11	N
46.3571	1.23128	0.869477	1.41611	0.156743	0.996784	Hgh1	ENSMUSG00000022554.6	N
902.311	-0.322213	0.227077	-1.41896	0.155911	0.996784	Taldo1	ENSMUSG00000025503.5	N
83.9104	0.770201	0.543266	1.41772	0.156271	0.996784	Stag2	ENSMUSG00000025862.14	N
79.6967	-1.09778	0.774069	-1.41819	0.156134	0.996784	Galk2	ENSMUSG00000027207.15	N
296.3	-0.377353	0.26606	-1.4183	0.156103	0.996784	Mtf2	ENSMUSG00000029267.17	N
2309.97	-0.268971	0.189817	-1.417	0.156483	0.996784	Cct7	ENSMUSG00000030007.8	N
43.1185	-1.30558	0.918774	-1.42101	0.155315	0.996784	Msl3	ENSMUSG00000031358.17	N
11.449	-1.80931	1.27388	-1.42031	0.155518	0.996784	Pygb	ENSMUSG00000033059.7	N
35.7733	0.798051	0.561027	1.42248	0.154886	0.996784	Zbed4	ENSMUSG00000034333.15	N
245.384	-0.535345	0.377421	-1.41843	0.156066	0.996784	Tmx4	ENSMUSG00000034723.11	N
63.6748	1.07118	0.756173	1.41658	0.156606	0.996784	Fam214a	ENSMUSG00000034858.16	N
138.959	0.711607	0.499706	1.42405	0.154431	0.996784	Scai	ENSMUSG00000035236.17	N
54.9324	-1.27837	0.902095	-1.41711	0.15645	0.996784	Galnt11	ENSMUSG00000038072.14	N
63.9288	0.950001	0.66735	1.42354	0.154579	0.996784	St8sia4	ENSMUSG00000040710.10	N
32.7925	-1.24405	0.874026	-1.42336	0.154633	0.996784	Pgp	ENSMUSG00000043445.6	N
69.6864	0.680218	0.478555	1.4214	0.1552	0.996784	Kbtbd7	ENSMUSG00000043881.9	N
12.5845	-2.61514	1.84395	-1.41822	0.156126	0.996784	Trp53i13	ENSMUSG00000044328.13	N
33.7284	1.30234	0.91755	1.41937	0.155791	0.996784	Atxn1	ENSMUSG00000046876.16	N
131.259	-0.643067	0.452936	-1.41977	0.155673	0.996784	Tubgcp6	ENSMUSG00000051786.14	N
11.4059	2.81254	1.98278	1.41848	0.156051	0.996784	Fam72a	ENSMUSG00000055184.4	N
166.155	0.76607	0.540417	1.41755	0.156321	0.996784	D430041D05Rik	ENSMUSG00000068373.14	N
85.2022	1.03392	0.725871	1.42438	0.154335	0.996784	Scyl2	ENSMUSG00000069539.11	N
12.4043	2.59259	1.82247	1.42257	0.15486	0.996784	Gm43984	ENSMUSG00000108238.1	N
7.86553	-3.14	2.21396	-1.41827	0.156111	0.996784	2210406H18Rik	ENSMUSG00000109036.1	N
76.3624	-1.37351	0.970193	-1.41571	0.15686	0.996925	Med16	ENSMUSG00000013833.15	N
39.1179	1.5815	1.11748	1.41523	0.157001	0.997207	Polrmt	ENSMUSG00000020329.12	N
50.9004	-1.34958	0.954048	-1.41458	0.157192	0.997816	Slc11a2	ENSMUSG00000023030.16	N
522.193	0.238384	0.339524	0.702113	0.482609	0.998812	Gnai3	ENSMUSG00000000001.4	N
12.6688	0.849768	2.05554	0.413404	0.67931	0.998812	H19	ENSMUSG00000000031.16	N
208.702	0.209858	0.562671	0.372967	0.709173	0.998812	Narf	ENSMUSG00000000056.7	N
111.928	0.168208	0.6704	0.250907	0.801886	0.998812	Klf6	ENSMUSG00000000078.7	N
25.7405	1.22598	0.9149	1.34002	0.18024	0.998812	Scmh1	ENSMUSG00000000085.16	N
868.173	-0.230612	0.214478	-1.07522	0.282274	0.998812	Cox5a	ENSMUSG00000000088.7	N
40.6696	-0.452	1.14512	-0.39472	0.69305	0.998812	Fer	ENSMUSG00000000127.14	N
93.4192	-0.319069	0.528266	-0.603993	0.545848	0.998812	Xpo6	ENSMUSG00000000131.15	N
15.7873	-0.178407	2.23934	-0.0796697	0.9365	0.998812	Brat1	ENSMUSG00000000148.17	N
92.6973	0.297	0.546683	0.543276	0.58694	0.998812	Gna12	ENSMUSG00000000149.10	N
74.1835	-0.384577	0.600918	-0.639982	0.522184	0.998812	Dlat	ENSMUSG00000000168.9	N
70.9613	-0.54259	0.55119	-0.984398	0.32492	0.998812	Sdhd	ENSMUSG00000000171.5	N
273.324	-0.0471236	0.421445	-0.111814	0.910971	0.998812	Ccnd2	ENSMUSG00000000184.12	N
70.4836	-1.00359	0.907076	-1.1064	0.268553	0.998812	Gpr107	ENSMUSG00000000194.13	N
10.9944	1.56506	1.8406	0.8503	0.395158	0.998812	Nalcn	ENSMUSG00000000197.8	N
34.7626	0.244646	0.87418	0.279857	0.779587	0.998812	Btbd17	ENSMUSG00000000202.9	N
34.32	-1.00387	1.1499	-0.873013	0.382656	0.998812	Drp2	ENSMUSG00000000223.13	N
246.555	0.117514	0.273649	0.429431	0.66761	0.998812	Lhx2	ENSMUSG00000000247.11	N
87.022	0.631889	0.594607	1.0627	0.287918	0.998812	Dgke	ENSMUSG00000000276.11	N
14.9927	-0.452072	1.00322	-0.450623	0.652261	0.998812	Mnt	ENSMUSG00000000282.12	N
337.903	0.162143	0.359527	0.450989	0.651997	0.998812	Hddc2	ENSMUSG00000000295.13	N
24.8646	0.455585	2.83228	0.160854	0.872208	0.998812	Pemt	ENSMUSG00000000301.16	N
44.4446	0.334351	1.39941	0.238922	0.811166	0.998812	Ckmt1	ENSMUSG00000000308.14	N
15.1015	1.81966	1.85852	0.979091	0.327535	0.998812	Bcl6b	ENSMUSG00000000317.11	N
85.7737	0.0388458	0.580421	0.0669269	0.94664	0.998812	Arvcf	ENSMUSG00000000325.15	N
27.1944	-0.374354	0.672433	-0.556715	0.577722	0.998812	Comt	ENSMUSG00000000326.12	N
253.877	-0.34812	0.356241	-0.977204	0.328468	0.998812	Rtca	ENSMUSG00000000339.14	N
29.101	0.200488	1.16617	0.17192	0.863501	0.998812	Dbt	ENSMUSG00000000340.10	N
993.447	-0.13467	0.230969	-0.583065	0.559849	0.998812	Dazap2	ENSMUSG00000000346.8	N
804.644	0.235364	0.249153	0.944658	0.344834	0.998812	Mcts1	ENSMUSG00000000355.13	N
27.6509	-1.42797	1.09483	-1.30429	0.192135	0.998812	Trappc10	ENSMUSG00000000374.8	N
51.1486	0.206249	0.750907	0.274666	0.783573	0.998812	Ccm2	ENSMUSG00000000378.15	N
59.4874	-0.17921	0.646519	-0.277192	0.781633	0.998812	Tbrg4	ENSMUSG00000000384.15	N
9.69606	-0.205959	2.04907	-0.100514	0.919937	0.998812	Gcg	ENSMUSG00000000394.15	N
1016.2	0.0799575	0.306577	0.260807	0.794241	0.998812	Ndufa9	ENSMUSG00000000399.10	N
20.2863	1.6491	1.45916	1.13018	0.258402	0.998812	Lck	ENSMUSG00000000409.14	N
816.078	0.30912	0.251203	1.23056	0.218489	0.998812	Cttnbp2	ENSMUSG00000000416.16	N
24.0083	0.48533	0.667094	0.727529	0.466902	0.998812	Galnt1	ENSMUSG00000000420.15	N
72.6467	-0.059412	0.519819	-0.114294	0.909005	0.998812	Raf1	ENSMUSG00000000441.17	N
12.8079	-2.47701	1.98033	-1.25081	0.211005	0.998812	Sept1	ENSMUSG00000000486.13	N
23.7156	-0.0564024	0.89507	-0.0630146	0.949755	0.998812	Acvr1b	ENSMUSG00000000532.10	N
206.196	-0.0625295	0.431929	-0.144768	0.884894	0.998812	Gabra2	ENSMUSG00000000560.9	N
173.13	0.32448	0.39685	0.81764	0.413563	0.998812	Wdr77	ENSMUSG00000000561.14	N
1647.6	-0.145289	0.185977	-0.781222	0.434672	0.998812	Atp5f1	ENSMUSG00000000563.17	N
110.747	-0.099538	0.5779	-0.172241	0.863248	0.998812	Sox9	ENSMUSG00000000567.5	N
114.056	-0.630363	0.563098	-1.11946	0.262946	0.998812	Hnrnpd	ENSMUSG00000000568.15	N
1152.46	0.0288332	0.251458	0.114664	0.908711	0.998812	C1d	ENSMUSG00000000581.8	N
79.6904	0.0517222	0.665566	0.0777116	0.938057	0.998812	Gm2a	ENSMUSG00000000594.7	N
120.334	0.17218	0.421094	0.408888	0.682622	0.998812	Krit1	ENSMUSG00000000600.15	N
966.728	-0.0298654	0.303466	-0.0984144	0.921603	0.998812	Clcn4	ENSMUSG00000000605.9	N
72.3149	-0.800911	1.13416	-0.706173	0.480081	0.998812	Sema4f	ENSMUSG00000000627.15	N
10.7294	-0.653483	1.4628	-0.446733	0.655068	0.998812	Hk2	ENSMUSG00000000628.10	N
116.669	-0.818511	0.625107	-1.30939	0.190401	0.998812	Myo18a	ENSMUSG00000000631.20	N
759.912	-0.163546	0.263304	-0.62113	0.534514	0.998812	Sez6	ENSMUSG00000000632.13	N
20.7666	0.761485	1.0558	0.72124	0.470762	0.998812	Kat2b	ENSMUSG00000000708.14	N
98.7896	0.375544	0.609436	0.616216	0.537752	0.998812	Spg7	ENSMUSG00000000738.18	N
143.913	0.095433	0.414907	0.230011	0.818084	0.998812	Rpl13	ENSMUSG00000000740.12	N
90.5551	-0.0866401	0.606693	-0.142807	0.886442	0.998812	Rpa1	ENSMUSG00000000751.13	N
55.5857	0.807596	0.725131	1.11372	0.265397	0.998812	Tubgcp3	ENSMUSG00000000759.14	N
628.47	0.142736	0.274914	0.519203	0.603619	0.998812	Ddx3x	ENSMUSG00000000787.12	N
522.746	0.640509	0.510934	1.2536	0.209986	0.998812	Kcnn3	ENSMUSG00000000794.9	N
189.459	0.0892151	0.434243	0.20545	0.837221	0.998812	Usp32	ENSMUSG00000000804.14	N
16.0413	-0.318942	1.23248	-0.258781	0.795805	0.998812	Txnrd3	ENSMUSG00000000811.13	N
74.3471	-0.667173	0.655775	-1.01738	0.308972	0.998812	Zfp512b	ENSMUSG00000000823.16	N
605.81	0.17253	0.347873	0.495956	0.619925	0.998812	Dnajc5	ENSMUSG00000000826.16	N
534.288	-0.0531894	0.395583	-0.134458	0.89304	0.998812	Tpd52l2	ENSMUSG00000000827.18	N
185.565	0.293051	0.342678	0.855178	0.392453	0.998812	Fmr1	ENSMUSG00000000838.17	N
114.18	0.269146	0.832422	0.323329	0.746446	0.998812	Pxmp4	ENSMUSG00000000876.11	N
74.2007	0.0805672	0.697521	0.115505	0.908045	0.998812	Gnb1l	ENSMUSG00000000884.16	N
180.331	0.137208	0.38929	0.352458	0.724495	0.998812	Smarcb1	ENSMUSG00000000902.13	N
41.1753	-0.647981	0.986897	-0.656584	0.511449	0.998812	Hip1r	ENSMUSG00000000915.15	N
32.2955	0.367991	1.09504	0.336051	0.736832	0.998812	Nsun5	ENSMUSG00000000916.15	N
32.0491	-0.103412	1.47911	-0.0699148	0.944261	0.998812	Top1mt	ENSMUSG00000000934.8	N
165.337	0.294689	0.538726	0.54701	0.584372	0.998812	Oxa1l	ENSMUSG00000000959.7	N
58.6022	-0.363129	0.696837	-0.521111	0.60229	0.998812	Heatr6	ENSMUSG00000000976.13	N
1147.42	-0.136863	0.196046	-0.698119	0.485103	0.998812	Ilf2	ENSMUSG00000001016.12	N
208.701	-0.12973	0.298478	-0.434638	0.663825	0.998812	Chtop	ENSMUSG00000001017.15	N
7.04208	1.94634	2.29355	0.848613	0.396097	0.998812	S100a6	ENSMUSG00000001025.8	N
41.2204	0.514481	0.830304	0.61963	0.535502	0.998812	Mapk7	ENSMUSG00000001034.17	N
59.846	0.464929	0.828923	0.560883	0.574877	0.998812	Epn2	ENSMUSG00000001036.17	N
160.219	0.155771	0.478579	0.325486	0.744813	0.998812	B9d1	ENSMUSG00000001039.12	N
207.22	0.323127	0.295513	1.09344	0.274199	0.998812	Sec24b	ENSMUSG00000001052.15	N
327.333	0.187636	0.352158	0.532819	0.594159	0.998812	Rmnd5b	ENSMUSG00000001054.9	N
819.718	-0.25536	0.264949	-0.963807	0.335143	0.998812	Nhp2	ENSMUSG00000001056.3	N
132.18	0.753763	0.774689	0.972987	0.33056	0.998812	Vps9d1	ENSMUSG00000001062.18	N
25.3436	0.788697	1.33315	0.591605	0.554115	0.998812	Zfp276	ENSMUSG00000001065.15	N
38.4055	-1.60938	1.18938	-1.35313	0.176013	0.998812	Mfsd10	ENSMUSG00000001082.12	N
12.3657	-1.074	1.2628	-0.850489	0.395053	0.998812	Kctd10	ENSMUSG00000001098.15	N
166.473	-0.528057	0.520814	-1.01391	0.310627	0.998812	Poldip2	ENSMUSG00000001100.10	N
654.789	-0.147575	0.324783	-0.454381	0.649555	0.998812	Ift20	ENSMUSG00000001105.15	N
483.769	0.12059	0.274827	0.438786	0.660817	0.998812	Araf	ENSMUSG00000001127.12	N
23.3049	1.10643	1.18466	0.933968	0.35032	0.998812	Cfp	ENSMUSG00000001128.7	N
47.4622	-0.103974	0.469175	-0.22161	0.824617	0.998812	Uxt	ENSMUSG00000001134.9	N
63.9082	0.386857	0.959609	0.40314	0.686845	0.998812	Cnnm3	ENSMUSG00000001138.13	N
85.9324	-0.167669	0.949597	-0.176569	0.859847	0.998812	Lman2l	ENSMUSG00000001143.13	N
107.192	-0.223918	0.487381	-0.45943	0.645925	0.998812	Mcm3ap	ENSMUSG00000001150.7	N
40.9009	-0.764071	0.761768	-1.00302	0.31585	0.998812	Mxd1	ENSMUSG00000001156.9	N
105.375	0.239113	0.38654	0.618597	0.536182	0.998812	Gmcl1	ENSMUSG00000001157.13	N
661.545	-0.0215861	0.264584	-0.0815848	0.934977	0.998812	Snrnp27	ENSMUSG00000001158.13	N
101.76	-0.187846	0.582664	-0.322392	0.747156	0.998812	Ocrl	ENSMUSG00000001173.15	N
11288.7	-0.154507	0.178727	-0.864486	0.387321	0.998812	Calm1	ENSMUSG00000001175.14	N
91.415	-0.141605	0.510464	-0.277403	0.78147	0.998812	Agpat3	ENSMUSG00000001211.15	N
36.3132	1.14656	1.31537	0.871666	0.383391	0.998812	Uhrf1	ENSMUSG00000001228.14	N
50.5402	0.244639	0.614677	0.397996	0.690633	0.998812	Dpp9	ENSMUSG00000001229.8	N
549.035	0.0976383	0.36272	0.269183	0.787789	0.998812	Gramd1a	ENSMUSG00000001248.15	N
611.569	-0.26294	0.237557	-1.10685	0.26836	0.998812	Ckb	ENSMUSG00000001270.9	N
26.2364	1.11795	1.15696	0.966281	0.333903	0.998812	Sp1	ENSMUSG00000001280.12	N
166.263	-0.339417	0.403001	-0.842223	0.399663	0.998812	Myg1	ENSMUSG00000001285.12	N
1564.2	-0.0313399	0.265101	-0.118219	0.905894	0.998812	Pfdn5	ENSMUSG00000001289.12	N
263.605	0.0307899	0.436581	0.0705251	0.943776	0.998812	Efnb2	ENSMUSG00000001300.16	N
246.779	0.301792	0.487935	0.618508	0.53624	0.998812	Rrp15	ENSMUSG00000001305.5	N
97.3674	-0.501496	0.561719	-0.892789	0.37197	0.998812	Rnd2	ENSMUSG00000001313.12	N
75.4555	-0.0574482	0.540323	-0.106322	0.915327	0.998812	Srr	ENSMUSG00000001323.17	N
21.2233	-1.09869	1.52845	-0.718827	0.472248	0.998812	Fndc5	ENSMUSG00000001334.9	N
72.1405	-0.836433	0.777077	-1.07638	0.281756	0.998812	Fbxo9	ENSMUSG00000001366.14	N
357.367	-0.0395826	0.331694	-0.119335	0.90501	0.998812	Vps50	ENSMUSG00000001376.17	N
1120.25	-0.00747076	0.207001	-0.0360904	0.97121	0.998812	Hars	ENSMUSG00000001380.6	N
273.634	0.209554	0.621448	0.337203	0.735964	0.998812	Ube2c	ENSMUSG00000001403.13	Y
67.1295	-0.520999	0.90159	-0.577866	0.563354	0.998812	Smg5	ENSMUSG00000001415.10	N
1132.7	0.138851	0.226812	0.612187	0.540414	0.998812	Cct3	ENSMUSG00000001416.13	N
19.09	-1.27964	1.41949	-0.90148	0.367333	0.998812	Mef2d	ENSMUSG00000001419.17	N
156.19	-0.338006	0.529782	-0.638009	0.523468	0.998812	Snd1	ENSMUSG00000001424.14	N
18.214	-0.350123	1.5313	-0.228644	0.819146	0.998812	Slc19a1	ENSMUSG00000001436.15	N
209.916	-0.0208209	0.372975	-0.0558237	0.955482	0.998812	Kpnb1	ENSMUSG00000001440.5	N
55.1328	0.0193442	0.570246	0.0339225	0.972939	0.998812	Npepps	ENSMUSG00000001441.13	N
20.0797	-0.917593	1.24611	-0.736363	0.46151	0.998812	Mrpl10	ENSMUSG00000001445.10	N
420.757	0.123089	0.307065	0.400857	0.688525	0.998812	Cyp51	ENSMUSG00000001467.5	N
680.257	-0.298413	0.409711	-0.728351	0.466399	0.998812	Tcf25	ENSMUSG00000001472.17	N
39.0812	-0.118772	1.01695	-0.116792	0.907025	0.998812	Def8	ENSMUSG00000001482.15	N
20.2685	0.609305	1.59736	0.381446	0.702872	0.998812	Tulp3	ENSMUSG00000001521.12	N
15391.5	-0.0276008	0.14457	-0.190917	0.848591	0.998812	Tubb5	ENSMUSG00000001525.10	N
11.7455	-0.527227	2.05651	-0.25637	0.797665	0.998812	Ell2	ENSMUSG00000001542.7	N
404.925	0.377862	0.788189	0.479405	0.63165	0.998812	Jup	ENSMUSG00000001552.14	N
54.7012	0.725803	0.717822	1.01112	0.31196	0.998812	Nom1	ENSMUSG00000001569.10	N
368.939	0.00916515	0.365696	0.0250622	0.980005	0.998812	Ergic1	ENSMUSG00000001576.14	N
288.156	0.256362	0.343974	0.745295	0.456093	0.998812	Ifrd1	ENSMUSG00000001627.12	N
77.4957	0.821971	0.684591	1.20068	0.229877	0.998812	Brpf1	ENSMUSG00000001632.16	N
42.92	0.206311	0.722864	0.285407	0.775332	0.998812	Ddt	ENSMUSG00000001666.8	N
19.0407	-0.227211	0.912923	-0.248883	0.803451	0.998812	Ddx18	ENSMUSG00000001674.11	N
9.14408	1.62151	2.28747	0.708868	0.478406	0.998812	Gramd3	ENSMUSG00000001700.9	N
374.325	0.311201	0.284453	1.09403	0.27394	0.998812	Eef1e1	ENSMUSG00000001707.8	N
15.9688	0.472976	1.03603	0.456528	0.648011	0.998812	Smo	ENSMUSG00000001761.7	N
35.9658	-0.184354	0.999176	-0.184506	0.853616	0.998812	Crnkl1	ENSMUSG00000001767.5	N
183.242	0.342395	0.348909	0.981332	0.326429	0.998812	Rtcb	ENSMUSG00000001783.3	N
147.539	0.436095	0.441001	0.988875	0.322724	0.998812	Pwp1	ENSMUSG00000001785.13	N
299.318	-0.110063	0.273855	-0.401903	0.687755	0.998812	Fbxo7	ENSMUSG00000001786.14	N
192.412	0.212175	0.400344	0.529981	0.596125	0.998812	Capns1	ENSMUSG00000001794.13	N
155.703	0.0380993	0.340789	0.111797	0.910984	0.998812	Lrp3	ENSMUSG00000001802.16	N
155.229	0.545636	0.586364	0.930542	0.352091	0.998812	Clpb	ENSMUSG00000001829.17	N
367.614	-0.164745	0.279961	-0.588458	0.556225	0.998812	Sept7	ENSMUSG00000001833.17	N
179.48	0.431609	0.664635	0.649393	0.516085	0.998812	Zdhhc4	ENSMUSG00000001844.10	N
213.627	0.284742	0.448018	0.635559	0.525064	0.998812	Rac1	ENSMUSG00000001847.14	N
34.0995	0.166884	1.08816	0.153364	0.878111	0.998812	Nup214	ENSMUSG00000001855.15	N
66.0678	-0.354813	0.841601	-0.421593	0.673322	0.998812	Aif1l	ENSMUSG00000001864.13	N
80.6184	0.469813	0.632653	0.742607	0.457719	0.998812	Ugp2	ENSMUSG00000001891.16	N
92.2655	0.0774616	0.606335	0.127754	0.898344	0.998812	Trmt1	ENSMUSG00000001909.15	N
186.129	-0.648423	0.563808	-1.15008	0.250112	0.998812	Nfix	ENSMUSG00000001911.16	N
997.565	0.248156	0.256585	0.967149	0.33347	0.998812	Uba1	ENSMUSG00000001924.15	N
22.2744	2.75371	2.48166	1.10962	0.267161	0.998812	Siae	ENSMUSG00000001942.8	N
18.7041	0.782684	1.12796	0.693891	0.48775	0.998812	Spa17	ENSMUSG00000001948.10	N
201.655	-0.134908	0.660817	-0.204153	0.838234	0.998812	Fam50a	ENSMUSG00000001962.8	N
8.58969	-0.240874	2.49553	-0.0965222	0.923106	0.998812	Taco1	ENSMUSG00000001983.7	N
128.886	0.198314	0.435481	0.45539	0.648829	0.998812	Sipa1l2	ENSMUSG00000001995.9	N
1525.01	0.143463	0.2279	0.629498	0.529023	0.998812	Idh3g	ENSMUSG00000002010.17	N
202.439	-0.0508998	0.441126	-0.115386	0.908139	0.998812	Pnck	ENSMUSG00000002012.13	N
695.783	0.0597791	0.29233	0.204492	0.837969	0.998812	Ssr4	ENSMUSG00000002014.12	N
365.377	0.304778	0.291736	1.0447	0.29616	0.998812	Bcap31	ENSMUSG00000002015.5	N
191.745	0.526197	0.568434	0.925696	0.354604	0.998812	Fam98a	ENSMUSG00000002017.9	N
237.785	0.424467	0.425715	0.997068	0.318731	0.998812	Kmt2a	ENSMUSG00000002028.13	N
705.326	-0.332323	0.249717	-1.3308	0.183256	0.998812	Ift46	ENSMUSG00000002031.12	N
14.3065	0.403881	1.00881	0.400354	0.688896	0.998812	Trappc6a	ENSMUSG00000002043.17	N
137.082	-0.183849	0.492459	-0.373329	0.708903	0.998812	Supt6	ENSMUSG00000002052.6	N
154.067	-0.450726	0.586788	-0.768124	0.442414	0.998812	Unc119	ENSMUSG00000002058.13	N
140.977	0.198669	0.3798	0.52309	0.600911	0.998812	Rab34	ENSMUSG00000002059.18	N
98.7613	0.555954	0.645112	0.861795	0.3888	0.998812	Sdf2	ENSMUSG00000002064.10	N
1999.65	-0.0629619	0.20104	-0.313181	0.754143	0.998812	Psmc3	ENSMUSG00000002102.15	N
100.333	-0.0829836	0.532217	-0.155921	0.876096	0.998812	Acp2	ENSMUSG00000002103.15	N
342.434	0.475828	0.373537	1.27384	0.202719	0.998812	Sf3a1	ENSMUSG00000002129.11	N
84.0205	-0.93807	0.750253	-1.25034	0.211176	0.998812	Vrk3	ENSMUSG00000002205.16	N
39.5952	-0.9023	0.860107	-1.04906	0.294153	0.998812	Smg9	ENSMUSG00000002210.11	N
77.2542	-0.591107	0.820902	-0.72007	0.471482	0.998812	Paxip1	ENSMUSG00000002221.11	N
61.0239	-0.407138	0.508478	-0.8007	0.423305	0.998812	Rmnd5a	ENSMUSG00000002222.14	N
32.3255	1.17143	1.34931	0.868172	0.3853	0.998812	Lmf1	ENSMUSG00000002279.18	N
122.75	0.049059	0.776301	0.0631959	0.949611	0.998812	Narfl	ENSMUSG00000002280.10	N
18.6828	0.072824	1.16632	0.062439	0.950213	0.998812	Dbf4	ENSMUSG00000002297.15	N
14.6269	-0.565276	1.06203	-0.532262	0.594545	0.998812	Daxx	ENSMUSG00000002307.15	N
152.504	0.0764317	0.551355	0.138625	0.889746	0.998812	Ipo4	ENSMUSG00000002319.16	N
25.7448	-1.55	1.26433	-1.22595	0.220219	0.998812	Tm9sf1	ENSMUSG00000002320.15	N
14.6379	-4.65449	3.71674	-1.25231	0.210459	0.998812	Rec8	ENSMUSG00000002324.8	N
39.4931	0.950227	1.03258	0.920242	0.357447	0.998812	Irf9	ENSMUSG00000002325.15	N
59.7831	-0.0962493	0.616024	-0.156243	0.875842	0.998812	Gmpr2	ENSMUSG00000002326.6	N
267.424	0.319122	0.382803	0.833646	0.40448	0.998812	Mdp1	ENSMUSG00000002329.7	N
203.945	-0.296445	0.513095	-0.57776	0.563426	0.998812	Dhrs1	ENSMUSG00000002332.16	N
433.731	0.0958617	0.345072	0.277802	0.781165	0.998812	Ncan	ENSMUSG00000002341.8	N
12.7828	0.541679	1.37892	0.392829	0.694446	0.998812	Armc6	ENSMUSG00000002343.11	N
432.585	-0.304226	0.417106	-0.729374	0.465773	0.998812	Borcs8	ENSMUSG00000002345.18	N
1666.12	0.032037	0.280331	0.114283	0.909013	0.998812	Ndufa11	ENSMUSG00000002379.6	N
11.5173	-1.50214	1.37656	-1.09123	0.275174	0.998812	Nr2f6	ENSMUSG00000002393.14	N
696.455	0.439183	0.368222	1.19271	0.232983	0.998812	Use1	ENSMUSG00000002395.14	N
40.1157	-0.898424	1.13421	-0.792118	0.428292	0.998812	Ocel1	ENSMUSG00000002396.8	N
165.58	-0.671275	0.530145	-1.26621	0.205438	0.998812	Braf	ENSMUSG00000002413.15	N
370.578	0.0968776	0.330974	0.292705	0.769748	0.998812	Ndufb2	ENSMUSG00000002416.13	N
108.689	-0.135273	0.686856	-0.196944	0.843871	0.998812	Prpf6	ENSMUSG00000002455.14	N
139.444	-0.579172	0.655831	-0.883112	0.377176	0.998812	Rgs19	ENSMUSG00000002458.13	N
1489.68	-0.0691674	0.251594	-0.274916	0.783381	0.998812	Snrpd1	ENSMUSG00000002477.4	N
18.0536	0.783566	1.49752	0.523243	0.600805	0.998812	Tchp	ENSMUSG00000002486.15	N
34.6205	0.206615	1.12226	0.184107	0.85393	0.998812	Tiam1	ENSMUSG00000002489.15	N
274.114	-0.179321	0.493529	-0.363345	0.716348	0.998812	Tsc2	ENSMUSG00000002496.10	N
45.6144	-1.28366	1.0452	-1.22815	0.219391	0.998812	Slc9a3r2	ENSMUSG00000002504.14	N
97.2678	0.319188	0.48131	0.663164	0.507225	0.998812	Golga2	ENSMUSG00000002546.16	N
462.162	-0.0764881	0.248454	-0.307856	0.758192	0.998812	Mien1	ENSMUSG00000002580.7	N
19.2222	-1.47896	1.77109	-0.835058	0.403685	0.998812	Axl	ENSMUSG00000002602.16	N
21.4593	0.307933	1.13848	0.270478	0.786792	0.998812	Ccdc97	ENSMUSG00000002608.8	N
39.8355	0.381402	0.992934	0.384116	0.700892	0.998812	Zfp40	ENSMUSG00000002617.14	N
13.6927	-1.02836	1.14712	-0.896469	0.370003	0.998812	Akap8l	ENSMUSG00000002625.9	N
127.575	-0.446786	0.532494	-0.839045	0.401444	0.998812	Pdcd2l	ENSMUSG00000002635.11	N
500.945	-0.405063	0.315	-1.28592	0.198472	0.998812	Gtf2f1	ENSMUSG00000002658.9	N
958.532	0.0897741	0.24287	0.369638	0.711652	0.998812	Clpp	ENSMUSG00000002660.7	N
9.88614	-1.5894	1.59694	-0.995282	0.319599	0.998812	Dennd1c	ENSMUSG00000002668.7	N
43.6802	0.0635443	0.579418	0.109669	0.912672	0.998812	Med6	ENSMUSG00000002679.14	N
21.5748	0.0643568	1.19578	0.0538201	0.957079	0.998812	Prkd1	ENSMUSG00000002688.8	N
134.057	-0.332571	0.587953	-0.565642	0.571637	0.998812	Cse1l	ENSMUSG00000002718.14	N
143.311	-0.298933	0.409425	-0.730128	0.465312	0.998812	Naa20	ENSMUSG00000002728.14	N
331.935	0.0561822	0.557883	0.100706	0.919784	0.998812	Prkra	ENSMUSG00000002731.6	N
40.0988	-0.332229	1.01934	-0.325924	0.744482	0.998812	Fkbp7	ENSMUSG00000002732.14	N
67.6731	0.3978	0.886687	0.448636	0.653694	0.998812	Plekha3	ENSMUSG00000002733.8	N
211.881	-0.352193	0.492864	-0.714585	0.474866	0.998812	Ykt6	ENSMUSG00000002741.9	N
27.4089	-0.478258	0.78328	-0.610584	0.541475	0.998812	Baz1b	ENSMUSG00000002748.7	N
36.9485	0.322479	1.05885	0.304557	0.760704	0.998812	Pex6	ENSMUSG00000002763.16	N
177.352	-0.0386207	0.48346	-0.0798838	0.93633	0.998812	Mrpl2	ENSMUSG00000002767.13	N
1147.08	-0.26901	0.298295	-0.901825	0.36715	0.998812	Mea1	ENSMUSG00000002768.7	N
159.049	-0.0127794	0.514374	-0.0248446	0.980179	0.998812	Ggct	ENSMUSG00000002797.9	N
45.8509	2.35221	1.77295	1.32672	0.184602	0.998812	Jag2	ENSMUSG00000002799.6	N
53.6586	1.86627	1.95173	0.956215	0.338964	0.998812	Btbd6	ENSMUSG00000002803.14	N
120.667	0.537728	0.715496	0.751546	0.452324	0.998812	Nudt14	ENSMUSG00000002804.4	N
15.6791	1.2437	1.53409	0.810709	0.417533	0.998812	Epdr1	ENSMUSG00000002808.7	N
21.2383	-0.228189	1.08412	-0.210484	0.83329	0.998812	Flii	ENSMUSG00000002812.4	N
26.6073	-0.892337	0.9855	-0.905466	0.365218	0.998812	Atg4d	ENSMUSG00000002820.6	N
141.042	0.455531	0.580343	0.784934	0.432492	0.998812	Hdgfl2	ENSMUSG00000002833.11	N
149.285	-0.305601	0.521412	-0.586102	0.557807	0.998812	Adprh	ENSMUSG00000002844.8	N
27.996	0.423305	1.52128	0.278256	0.780816	0.998812	Tmem39a	ENSMUSG00000002845.14	N
171.686	-0.120223	0.392395	-0.306384	0.759312	0.998812	Timmdc1	ENSMUSG00000002846.9	N
168.256	-0.37053	0.423635	-0.874645	0.381767	0.998812	Mcm2	ENSMUSG00000002870.8	N
32.7509	-0.0957881	1.07369	-0.0892143	0.928912	0.998812	Tpra1	ENSMUSG00000002871.14	N
68.1246	0.693237	0.748534	0.926126	0.35438	0.998812	Nab1	ENSMUSG00000002881.14	N
83.3023	-0.780195	0.577171	-1.35176	0.176453	0.998812	Lamb1	ENSMUSG00000002900.16	N
72.7651	-0.193526	1.59317	-0.121472	0.903317	0.998812	Kcnn1	ENSMUSG00000002908.17	N
401.951	0.450669	0.330222	1.36474	0.172334	0.998812	Ap2a2	ENSMUSG00000002957.11	N
68.9602	-0.408795	0.850652	-0.480566	0.630825	0.998812	Pnkp	ENSMUSG00000002963.17	N
198.382	-0.0138979	0.315495	-0.044051	0.964864	0.998812	Med25	ENSMUSG00000002968.8	N
33.2262	1.43238	1.17498	1.21906	0.22282	0.998812	Clptm1	ENSMUSG00000002981.10	N
93.2832	0.608246	0.853591	0.712573	0.47611	0.998812	Apoe	ENSMUSG00000002985.16	N
185.811	0.584678	0.431662	1.35448	0.175583	0.998812	Prkar2b	ENSMUSG00000002997.15	N
52.2971	0.309668	0.610455	0.507274	0.611963	0.998812	Cdkn1b	ENSMUSG00000003031.14	N
30.8472	0.174276	0.725806	0.240113	0.810242	0.998812	Klf4	ENSMUSG00000003032.8	N
387.141	-0.33145	0.284753	-1.16399	0.244427	0.998812	Ap1m1	ENSMUSG00000003033.15	N
346.279	-0.286661	0.425164	-0.674237	0.500161	0.998812	Rab8a	ENSMUSG00000003037.16	N
45.0623	-0.699587	0.525312	-1.33176	0.182941	0.998812	Hmgn2	ENSMUSG00000003038.15	N
631.718	-0.237075	0.248172	-0.955285	0.339433	0.998812	Fam32a	ENSMUSG00000003039.9	N
623.03	-0.130571	0.306142	-0.426506	0.669739	0.998812	Stard3nl	ENSMUSG00000003062.13	N
1151.32	-0.226489	0.226924	-0.998085	0.318238	0.998812	Atp5d	ENSMUSG00000003072.15	N
30.5968	-1.05767	0.895569	-1.181	0.237601	0.998812	Cdk12	ENSMUSG00000003119.14	N
68.1064	-0.855598	0.701877	-1.21901	0.222839	0.998812	Tbc1d8	ENSMUSG00000003134.10	N
10.9848	-0.377029	1.60189	-0.235366	0.813925	0.998812	Cnot11	ENSMUSG00000003135.15	N
25.7258	-0.638439	1.23767	-0.515839	0.605967	0.998812	Foxj2	ENSMUSG00000003154.15	N
329.643	-0.302694	0.31807	-0.951659	0.34127	0.998812	Sri	ENSMUSG00000003161.15	N
76.2948	1.38983	1.08351	1.28272	0.199591	0.998812	Irf3	ENSMUSG00000003184.15	N
27.096	0.484976	0.953229	0.508771	0.610913	0.998812	Zfp959	ENSMUSG00000003198.10	N
260.87	-0.201357	0.483706	-0.416279	0.677206	0.998812	Mpnd	ENSMUSG00000003199.16	N
16.7532	-0.246548	0.929729	-0.265183	0.790869	0.998812	Sh3gl1	ENSMUSG00000003200.9	N
185.124	0.322727	0.382453	0.843836	0.398761	0.998812	Ranbp2	ENSMUSG00000003226.7	N
32.9198	0.544557	1.37057	0.397322	0.69113	0.998812	Dvl3	ENSMUSG00000003233.11	N
107.422	0.235171	0.54464	0.431792	0.665893	0.998812	Abcf3	ENSMUSG00000003234.15	N
231.036	0.0770423	0.482795	0.159576	0.873215	0.998812	Eif2b5	ENSMUSG00000003235.12	N
446.616	-0.403003	0.338231	-1.1915	0.233457	0.998812	Cyth2	ENSMUSG00000003269.17	N
35.7158	0.0645576	0.890567	0.0724904	0.942212	0.998812	Car11	ENSMUSG00000003273.14	N
273.361	-0.165763	0.425827	-0.389272	0.697075	0.998812	Dlgap1	ENSMUSG00000003279.16	N
205.037	-0.392244	0.354468	-1.10657	0.268479	0.998812	Mrpl4	ENSMUSG00000003299.10	N
59.5645	0.0582723	0.488869	0.119198	0.905118	0.998812	Glg1	ENSMUSG00000003316.14	N
88.8002	0.413953	0.779318	0.531174	0.595298	0.998812	Btbd2	ENSMUSG00000003344.14	N
27.9617	1.24593	0.904965	1.37677	0.168583	0.998812	Csnk1g2	ENSMUSG00000003345.16	N
29.0505	-1.73037	1.39738	-1.2383	0.215606	0.998812	Mob3a	ENSMUSG00000003348.10	N
65.8415	0.116995	0.678976	0.172311	0.863193	0.998812	Grik5	ENSMUSG00000003378.9	N
526.277	0.0602591	0.370355	0.162706	0.87075	0.998812	Rabac1	ENSMUSG00000003380.11	N
33.0777	0.299943	1.09111	0.274897	0.783396	0.998812	Etv3	ENSMUSG00000003382.18	N
21.9225	1.07271	0.867725	1.23623	0.216374	0.998812	Prkcsh	ENSMUSG00000003402.14	N
183.096	-0.108785	0.361537	-0.300897	0.763493	0.998812	Elavl3	ENSMUSG00000003410.8	N
118.35	0.260409	0.495737	0.525296	0.599377	0.998812	Rab3b	ENSMUSG00000003411.10	N
143.532	-0.259535	0.384465	-0.675054	0.499641	0.998812	Nosip	ENSMUSG00000003421.13	N
247.819	-0.225741	0.438772	-0.514482	0.606915	0.998812	Pih1d1	ENSMUSG00000003423.15	N
1454.08	-0.0225098	0.245601	-0.0916519	0.926975	0.998812	Rps11	ENSMUSG00000003429.11	N
167.77	0.197424	0.482192	0.40943	0.682224	0.998812	Supt5	ENSMUSG00000003435.9	N
72.4739	0.511089	0.668333	0.764722	0.444437	0.998812	Dll3	ENSMUSG00000003436.11	N
204.727	-0.143109	0.636442	-0.224858	0.822089	0.998812	Med29	ENSMUSG00000003444.8	N
149.675	0.74713	0.657814	1.13578	0.25605	0.998812	Bicd1	ENSMUSG00000003452.15	N
92.8368	0.981936	0.807546	1.21595	0.224004	0.998812	Pex19	ENSMUSG00000003464.13	N
16.2628	-0.466421	1.35285	-0.344769	0.730268	0.998812	Impdh1	ENSMUSG00000003500.13	N
129.686	-0.814714	0.586967	-1.38801	0.165135	0.998812	Dgcr14	ENSMUSG00000003527.8	N
10.8398	1.10628	2.00594	0.551499	0.581291	0.998812	Ier3	ENSMUSG00000003541.6	Y
143.706	0.370314	0.475397	0.778956	0.436006	0.998812	Fosb	ENSMUSG00000003545.3	N
100.581	-0.715796	0.845514	-0.846581	0.397229	0.998812	Klc4	ENSMUSG00000003546.9	N
403.253	-0.173203	0.412482	-0.419904	0.674556	0.998812	Ercc1	ENSMUSG00000003549.9	N
12.0544	-0.646078	1.38046	-0.468016	0.639773	0.998812	Homer3	ENSMUSG00000003573.15	N
290.362	-0.500561	0.58973	-0.848797	0.395994	0.998812	Crtc1	ENSMUSG00000003575.13	N
42.628	-0.345103	0.828817	-0.416381	0.677131	0.998812	Rnf215	ENSMUSG00000003581.14	N
12.7601	1.18169	1.50736	0.783947	0.433071	0.998812	Aven	ENSMUSG00000003604.14	N
69.5394	-0.023421	0.66883	-0.0350179	0.972065	0.998812	Crot	ENSMUSG00000003623.4	N
16.959	0.184637	1.65724	0.111413	0.911289	0.998812	Rps6ka1	ENSMUSG00000003644.17	N
31.3745	0.122878	0.822224	0.149446	0.881202	0.998812	Calb2	ENSMUSG00000003657.9	N
157.792	-0.302622	0.484553	-0.624539	0.532274	0.998812	Snrnp200	ENSMUSG00000003660.10	N
138.189	0.15344	0.686833	0.223403	0.823222	0.998812	Ciao1	ENSMUSG00000003662.10	N
67.1978	-0.196805	0.721286	-0.272853	0.784966	0.998812	Taf6l	ENSMUSG00000003680.15	N
80.2412	0.4969	0.740582	0.670959	0.502247	0.998812	Insig2	ENSMUSG00000003721.14	N
62.1644	0.0655119	0.795506	0.0823525	0.934366	0.998812	Kpna6	ENSMUSG00000003731.13	N
18.6799	-0.363696	1.05734	-0.343974	0.730866	0.998812	Coq8b	ENSMUSG00000003762.13	N
261.943	-0.0126712	0.37271	-0.0339975	0.972879	0.998812	Brd8	ENSMUSG00000003778.14	N
45.1245	0.717898	0.972698	0.738048	0.460485	0.998812	Gcdh	ENSMUSG00000003809.14	N
38.555	-0.246648	0.752154	-0.327922	0.742971	0.998812	Mast2	ENSMUSG00000003810.12	N
102.92	0.377865	0.428208	0.882433	0.377543	0.998812	Calr	ENSMUSG00000003814.8	N
194.065	-0.087081	0.468738	-0.185778	0.852619	0.998812	Syce2	ENSMUSG00000003824.12	N
111.027	-0.25604	0.53324	-0.480159	0.631115	0.998812	Nfat5	ENSMUSG00000003847.16	N
73.5626	0.321698	0.435803	0.738174	0.460409	0.998812	Nob1	ENSMUSG00000003848.14	N
30.5647	-0.393979	0.735809	-0.535437	0.592348	0.998812	Bax	ENSMUSG00000003873.11	N
63.653	0.352446	0.709717	0.496601	0.61947	0.998812	Tfam	ENSMUSG00000003923.14	N
194.264	0.220811	0.388103	0.568949	0.56939	0.998812	Zfp81	ENSMUSG00000003929.10	N
21.3625	0.622663	0.840869	0.740499	0.458997	0.998812	Efnb3	ENSMUSG00000003934.5	N
236.756	-0.0510456	0.343347	-0.148671	0.881813	0.998812	Fam162a	ENSMUSG00000003955.7	N
3920.69	0.0163639	0.239376	0.0683607	0.945499	0.998812	Rpl8	ENSMUSG00000003970.8	N
10.0792	1.3587	2.34573	0.579224	0.562438	0.998812	Grm3	ENSMUSG00000003974.6	N
2131.57	0.0380979	0.213187	0.178707	0.858168	0.998812	Ssbp2	ENSMUSG00000003992.14	N
73.4127	-0.474527	0.787111	-0.602872	0.546594	0.998812	Fancl	ENSMUSG00000004018.9	N
55.6979	-0.18661	1.72522	-0.108166	0.913864	0.998812	Brinp2	ENSMUSG00000004031.13	N
1196.25	0.0782194	0.296742	0.263594	0.792093	0.998812	Gstm5	ENSMUSG00000004032.10	N
308.215	0.0390686	0.433009	0.0902259	0.928108	0.998812	Gstm7	ENSMUSG00000004035.12	N
20.5783	-0.726457	1.34619	-0.539638	0.589447	0.998812	Stat3	ENSMUSG00000004040.16	N
62.1535	-0.0980865	0.642766	-0.152601	0.878713	0.998812	Akt2	ENSMUSG00000004056.15	N
16.5739	-0.641931	0.952024	-0.67428	0.500133	0.998812	Dnaja3	ENSMUSG00000004069.16	N
222.988	0.282305	0.473234	0.596544	0.550812	0.998812	Hmox2	ENSMUSG00000004070.15	N
920.191	-0.155154	0.254014	-0.610809	0.541326	0.998812	Dnmt1	ENSMUSG00000004099.16	N
183.159	0.0861012	0.53124	0.162076	0.871246	0.998812	Ppan	ENSMUSG00000004100.12	N
177.989	0.406276	0.55765	0.728551	0.466276	0.998812	Cacna1e	ENSMUSG00000004110.16	N
88.4952	0.681319	0.553531	1.23086	0.218376	0.998812	Cacna1b	ENSMUSG00000004113.18	N
28.5065	-0.545813	1.21479	-0.449308	0.65321	0.998812	Trmt10a	ENSMUSG00000004127.12	N
13.001	-0.0455886	0.950026	-0.0479867	0.961727	0.998812	Etv1	ENSMUSG00000004151.17	N
19.9084	2.14429	1.61195	1.33024	0.183438	0.998812	Kifc2	ENSMUSG00000004187.10	Y
48.7329	-1.70913	1.21267	-1.40939	0.158719	0.998812	Psap	ENSMUSG00000004207.14	N
9.64248	-2.12061	2.10785	-1.00605	0.314391	0.998812	Wars2	ENSMUSG00000004233.14	N
228.709	-0.210581	0.293334	-0.717887	0.472827	0.998812	Phb2	ENSMUSG00000004264.17	N
39.8153	0.321041	0.92186	0.348253	0.72765	0.998812	Eno2	ENSMUSG00000004267.16	N
633.168	-0.18303	0.256703	-0.713004	0.475844	0.998812	Emg1	ENSMUSG00000004268.11	N
24.8051	-0.217503	1.04956	-0.207233	0.835828	0.998812	Lpcat3	ENSMUSG00000004270.13	N
891.464	-0.153196	0.285174	-0.537201	0.591129	0.998812	Atp6v1f	ENSMUSG00000004285.12	N
78.9144	0.890611	0.802325	1.11004	0.266983	0.998812	Clcn5	ENSMUSG00000004317.14	N
282.373	0.180063	0.330282	0.54518	0.58563	0.998812	Clcn3	ENSMUSG00000004319.15	N
31.5984	1.30934	1.04139	1.25731	0.208643	0.998812	Pde1c	ENSMUSG00000004347.16	N
20.0997	0.133673	1.33329	0.100259	0.920139	0.998812	Utp20	ENSMUSG00000004356.8	N
[truncated: 8,692 more rows]
