# Supplementary material for: Imprinted Cdkn1c genomic locus cell-autonomously promotes cell survival in cerebral cortex development
Source: Nat Commun. 2020 Jan 10;11:195. doi: 10.1038/s41467-019-14077-2 (PMC6954230; doi:10.1038/s41467-019-14077-2)
Supplement: Supplementary file 5 — Supplementary Data 3 [file 41467_2019_14077_MOESM5_ESM.xlsx]

## Sheet: sample details
Supplementary Data 3. Sample details for transcriptome analysis of Cdkn1c cKO
sample_id	MADM	cre	tissue	UPD	color	genotype	cell_type	used for analysis	age	group	#uniquely aligned reads	#total reads	% uniquely aligned
99374	Chr. 7	Emx1	Cx	pool	pooled	cKO	mixed	Y	E16	cKO_pool	3786971	4870421	0.777545
99375	Chr. 7	Emx1	Cx	pool	pooled	cKO	mixed	Y	E16	cKO_pool	2981412	3908409	0.76282
99376	Chr. 7	Emx1	Cx	pool	pooled	cKO	mixed	Y	E16	cKO_pool	2801678	3731629	0.750792
99377	Chr. 7	Emx1	Cx	pool	pooled	ctrl	mixed	Y	E16	ctrl_pool	3163456	4207627	0.751839
99378	Chr. 7	Emx1	Cx	pool	pooled	ctrl	mixed	Y	E16	ctrl_pool	3235491	4303730	0.751788
99379	Chr. 7	Emx1	Cx	pool	pooled	ctrl	mixed	Y	E16	ctrl_pool	4205254	5409644	0.777362
99380	Chr. 7	Emx1	Cx	pool	pooled	ctrl	mixed	Y	E16	ctrl_pool	3888490	5158129	0.753857
99381	Chr. 7	Emx1	Cx	pool	pooled	ctrl	mixed	Y	E16	ctrl_pool	2121627	2735396	0.77562
99382	Chr. 7	Emx1	Cx	pool	pooled	ctrl	mixed	Y	E16	ctrl_pool	3217107	4282204	0.751274
99383	Chr. 7	Emx1	Cx	pool	pooled	ctrl	mixed	Y	E16	ctrl_pool	3237310	4240535	0.76342
