# Supplementary material for: Imprinted Cdkn1c genomic locus cell-autonomously promotes cell survival in cerebral cortex development
Source: Nat Commun. 2020 Jan 10;11:195. doi: 10.1038/s41467-019-14077-2 (PMC6954230; doi:10.1038/s41467-019-14077-2)
Supplement: Supplementary file 6 — Supplementary Data 4 [file 41467_2019_14077_MOESM6_ESM.xlsx]

## Sheet: DE_cKO_control
Supplementary Data 4. Differential gene expression analysis of Cdkn1c cKO
baseMean	log2FoldChange	lfcSE	stat	pvalue	padj	symbol	GENCODE M16
79.7808	7.32913	0.467837	15.666	2.58352e-55	2.97673e-51	Slc7a3	ENSMUSG00000031297.14
183.048	-3.66138	0.27932	-13.1082	2.95586e-39	1.70287e-35	Cdkn1c	ENSMUSG00000037664.13
64.5409	4.2213	0.355783	11.8648	1.80311e-32	6.92513e-29	Chac1	ENSMUSG00000027313.3
111.754	3.05599	0.291243	10.4929	9.30894e-26	2.68144e-22	Eif4ebp1	ENSMUSG00000031490.6
116.485	-3.94845	0.398922	-9.89782	4.25455e-23	9.80419e-20	Cldn3	ENSMUSG00000070473.4
1493.58	-2.00653	0.210768	-9.52007	1.73061e-21	3.32334e-18	Mpped1	ENSMUSG00000041708.12
746.279	-1.05841	0.115338	-9.17665	4.44722e-20	7.32012e-17	Nrp1	ENSMUSG00000025810.9
162.292	1.37215	0.153092	8.96291	3.1622e-19	4.55435e-16	Tmem176b	ENSMUSG00000029810.15
301.155	1.51879	0.181507	8.36765	5.87786e-17	7.52497e-14	Asns	ENSMUSG00000029752.12
64.6455	2.42047	0.292568	8.27318	1.30434e-16	1.40171e-13	Phlda3	ENSMUSG00000041801.5
240.14	-1.85194	0.223932	-8.27012	1.33821e-16	1.40171e-13	9130024F11Rik	ENSMUSG00000087022.4
65.6591	-2.257	0.278233	-8.11191	4.98302e-16	4.78453e-13	AC131709.1	ENSMUSG00000114210.1
216.89	-2.03965	0.252915	-8.06457	7.3494e-16	6.51383e-13	Hs6st2	ENSMUSG00000062184.11
47.2973	2.723	0.338169	8.0522	8.13182e-16	6.69249e-13	Sesn2	ENSMUSG00000028893.8
323.968	-1.39544	0.176051	-7.92636	2.25663e-15	1.73339e-12	Wnt7b	ENSMUSG00000022382.14
46.4178	2.66198	0.336983	7.89945	2.80126e-15	2.01726e-12	Serpine2	ENSMUSG00000026249.10
44.7998	3.09299	0.392089	7.88849	3.05859e-15	2.073e-12	Rcan2	ENSMUSG00000039601.15
108.151	2.64579	0.343275	7.70748	1.28323e-14	8.2141e-12	Scg2	ENSMUSG00000050711.7
260.664	1.71976	0.224646	7.65543	1.92671e-14	1.1684e-11	Egr1	ENSMUSG00000038418.7
5189.38	-0.96884	0.127611	-7.59215	3.14631e-14	1.81259e-11	Neurod6	ENSMUSG00000037984.9
20.2305	3.36238	0.449785	7.47552	7.68968e-14	4.21907e-11	Trank1	ENSMUSG00000062296.8
19.8124	3.34437	0.447792	7.46858	8.10663e-14	4.24566e-11	Brinp3	ENSMUSG00000035131.14
71.3962	2.19752	0.296903	7.40147	1.34689e-13	6.74736e-11	Tmem163	ENSMUSG00000026347.13
163.711	-1.36657	0.185439	-7.36938	1.71428e-13	8.22996e-11	Spock1	ENSMUSG00000056222.15
25.2251	3.88155	0.540443	7.18216	6.862e-13	3.16256e-10	Lhx1os	ENSMUSG00000087211.7
147.421	-1.34078	0.19326	-6.93769	3.98565e-12	1.76626e-09	Pde1b	ENSMUSG00000022489.6
454.597	-1.04972	0.151694	-6.91996	4.51759e-12	1.92784e-09	Clmp	ENSMUSG00000032024.10
96.6044	-1.88926	0.273793	-6.90033	5.18836e-12	2.13501e-09	Pdzrn3	ENSMUSG00000035357.16
132.758	1.435	0.208991	6.86634	6.58688e-12	2.53795e-09	Mthfd2	ENSMUSG00000005667.8
46.9421	-2.42921	0.354025	-6.8617	6.80464e-12	2.53795e-09	Snhg18	ENSMUSG00000096956.2
26.539	2.43428	0.35479	6.8612	6.82836e-12	2.53795e-09	B230209E15Rik	ENSMUSG00000109006.2
110.086	1.65473	0.241698	6.84627	7.5802e-12	2.72934e-09	Slc7a5	ENSMUSG00000040010.10
54.0963	-2.53882	0.373393	-6.79934	1.05103e-11	3.66969e-09	Ly6g6e	ENSMUSG00000013766.11
23.6765	2.70359	0.398884	6.77789	1.21947e-11	4.13258e-09	Cth	ENSMUSG00000028179.12
141.663	1.24756	0.184386	6.76602	1.32373e-11	4.35773e-09	A730017C20Rik	ENSMUSG00000050875.11
15.1799	4.03606	0.600622	6.7198	1.81975e-11	5.8242e-09	Ddr2	ENSMUSG00000026674.9
210.142	1.16503	0.173708	6.70682	1.98915e-11	6.19433e-09	Nr2f2	ENSMUSG00000030551.14
47.268	2.76339	0.414541	6.66616	2.62584e-11	7.96182e-09	Nrgn	ENSMUSG00000053310.11
300.285	1.33009	0.20139	6.60456	3.98707e-11	1.17792e-08	Cenpa	ENSMUSG00000029177.9
328.058	-1.0037	0.152587	-6.57788	4.77196e-11	1.37456e-08	Ppp2r1b	ENSMUSG00000032058.14
109.335	1.64924	0.250972	6.57142	4.9836e-11	1.40051e-08	Rgs2	ENSMUSG00000026360.9
360.143	-1.10348	0.168416	-6.55214	5.67185e-11	1.55598e-08	Tiam2	ENSMUSG00000023800.15
1501.8	-0.954013	0.145769	-6.54469	5.96193e-11	1.59723e-08	Dab1	ENSMUSG00000028519.16
240.076	-1.17393	0.179474	-6.54093	6.1136e-11	1.59723e-08	Itpk1	ENSMUSG00000057963.9
93.8617	1.546	0.236466	6.53792	6.23812e-11	1.59723e-08	Psrc1	ENSMUSG00000068744.12
803.525	-0.961466	0.147313	-6.52668	6.72415e-11	1.68425e-08	Igsf3	ENSMUSG00000042035.11
35.2733	1.92287	0.303396	6.33784	2.33014e-10	5.71232e-08	Emc9	ENSMUSG00000022217.14
54.4255	2.00904	0.317834	6.32105	2.59798e-10	6.23623e-08	Kcnip2	ENSMUSG00000025221.15
168.825	1.51941	0.244299	6.21946	4.98874e-10	1.17307e-07	Gria1	ENSMUSG00000020524.16
23.284	2.38173	0.383737	6.20667	5.41182e-10	1.2471e-07	Rasgef1c	ENSMUSG00000020374.16
498.485	-1.18741	0.191612	-6.19695	5.75693e-10	1.30062e-07	Sla	ENSMUSG00000022372.14
676.497	-0.860147	0.138964	-6.1897	6.02796e-10	1.33566e-07	Runx1t1	ENSMUSG00000006586.15
393.04	-1.05092	0.17015	-6.17642	6.55703e-10	1.42547e-07	Sybu	ENSMUSG00000022340.15
983.52	-0.863937	0.141364	-6.11142	9.87474e-10	2.10698e-07	Fdft1	ENSMUSG00000021273.10
17.8394	3.03889	0.498954	6.09051	1.12553e-09	2.35788e-07	Sorcs3	ENSMUSG00000063434.5
437.622	-0.980717	0.161284	-6.0807	1.19659e-09	2.46198e-07	Cdh2	ENSMUSG00000024304.14
366.744	-0.887747	0.146094	-6.07653	1.2281e-09	2.48249e-07	Prkar2b	ENSMUSG00000002997.15
36.1484	2.27558	0.375457	6.06082	1.35426e-09	2.69031e-07	Fxyd7	ENSMUSG00000036578.7
34.8139	2.57112	0.425344	6.0448	1.49592e-09	2.92136e-07	Pcdh11x	ENSMUSG00000034755.18
19.9288	4.291	0.711805	6.02834	1.65657e-09	3.18117e-07	Zic2	ENSMUSG00000061524.8
11.5114	4.17272	0.694224	6.01063	1.84799e-09	3.49058e-07	Gm27199	ENSMUSG00000098649.2
157.32	-1.48845	0.247993	-6.00199	1.94911e-09	3.6222e-07	Ntsr1	ENSMUSG00000027568.9
19.8591	3.20905	0.545602	5.88167	4.06151e-09	7.42806e-07	Cobl	ENSMUSG00000020173.17
13.8927	2.83447	0.482256	5.87751	4.16483e-09	7.49799e-07	Slc35g2	ENSMUSG00000070287.3
235.678	0.886214	0.151024	5.86805	4.40954e-09	7.81641e-07	Anp32b	ENSMUSG00000028333.10
221.783	-1.1244	0.192739	-5.83376	5.41907e-09	9.46039e-07	Mapk7	ENSMUSG00000001034.17
282.377	1.13824	0.195416	5.82469	5.72188e-09	9.83993e-07	Caly	ENSMUSG00000025468.15
226.486	1.17386	0.201854	5.8154	6.04889e-09	1.01008e-06	Isoc1	ENSMUSG00000024601.8
212.526	-1.20277	0.206755	-5.81736	5.9785e-09	1.01008e-06	Ss18l1	ENSMUSG00000039086.9
515.291	-0.862801	0.148763	-5.79984	6.63781e-09	1.09258e-06	Sqle	ENSMUSG00000022351.14
32.8912	3.05244	0.532869	5.72831	1.01435e-08	1.6461e-06	Atf5	ENSMUSG00000038539.15
33.2142	1.91662	0.338244	5.66638	1.45849e-08	2.33399e-06	Epb41l4a	ENSMUSG00000024376.6
12.6925	4.24674	0.755936	5.61785	1.93344e-08	3.05165e-06	Dqx1	ENSMUSG00000009145.6
240.832	3.27716	0.585025	5.60175	2.12199e-08	3.30399e-06	Cdkn1a	ENSMUSG00000023067.13
333.321	-0.933652	0.167081	-5.588	2.29696e-08	3.52874e-06	Shtn1	ENSMUSG00000041362.16
22.9475	2.70213	0.484776	5.57398	2.48987e-08	3.77477e-06	Ramp1	ENSMUSG00000034353.14
93.0635	1.27863	0.22982	5.5636	2.64263e-08	3.95434e-06	1500009L16Rik	ENSMUSG00000087651.3
34.8684	1.75602	0.31805	5.52119	3.36715e-08	4.96806e-06	Gtse1	ENSMUSG00000022385.10
1223.61	-0.740879	0.134238	-5.51916	3.40633e-08	4.96806e-06	Neurod2	ENSMUSG00000038255.6
52.6779	-1.9151	0.348351	-5.49763	3.84928e-08	5.54393e-06	Abcc8	ENSMUSG00000040136.10
156.456	1.85086	0.337315	5.48704	4.08715e-08	5.81384e-06	Nhlh2	ENSMUSG00000048540.8
731.058	-0.803704	0.147185	-5.46052	4.74753e-08	6.67085e-06	Mn1	ENSMUSG00000070576.4
2761.68	-0.656505	0.120437	-5.45101	5.00842e-08	6.95266e-06	Id2	ENSMUSG00000020644.9
73.027	1.26079	0.231644	5.44279	5.24519e-08	7.19465e-06	Gas1	ENSMUSG00000052957.8
117.264	1.75226	0.325186	5.38848	7.10576e-08	9.63206e-06	Tmem130	ENSMUSG00000043388.8
17.9339	2.62794	0.490405	5.35872	8.38121e-08	1.12289e-05	Hmox1	ENSMUSG00000005413.8
862.335	0.9444	0.179059	5.27423	1.33311e-07	1.76553e-05	Cpe	ENSMUSG00000037852.8
19.4334	1.94192	0.369917	5.2496	1.52426e-07	1.99574e-05	Ripor2	ENSMUSG00000036006.19
349.519	-1.12044	0.213868	-5.23893	1.61507e-07	2.09089e-05	Lmo1	ENSMUSG00000036111.8
26.8365	2.34749	0.449331	5.2244	1.74721e-07	2.23682e-05	Zic1	ENSMUSG00000032368.14
304.364	1.02317	0.196319	5.21177	1.87052e-07	2.31743e-05	Pttg1	ENSMUSG00000020415.16
356.09	1.07207	0.205629	5.21363	1.85181e-07	2.31743e-05	Hmgb2	ENSMUSG00000054717.7
51.7879	2.22184	0.425987	5.21575	1.83071e-07	2.31743e-05	Serpinh1	ENSMUSG00000070436.12
3038.14	-0.816753	0.156931	-5.20454	1.94473e-07	2.38374e-05	6330403K07Rik	ENSMUSG00000018451.6
39.2876	1.66641	0.321808	5.17827	2.23959e-07	2.71627e-05	Plxnc1	ENSMUSG00000074785.5
166.455	-0.901311	0.174301	-5.17101	2.32834e-07	2.7945e-05	Gpr45	ENSMUSG00000041907.9
56.8777	-2.1007	0.407629	-5.15346	2.55725e-07	3.03759e-05	Nfe2l3	ENSMUSG00000029832.16
173.013	-1.30735	0.254201	-5.14296	2.70437e-07	3.17956e-05	Tenm3	ENSMUSG00000031561.16
586.175	0.941491	0.183516	5.1303	2.89283e-07	3.36679e-05	Slc3a2	ENSMUSG00000010095.13
28.5522	1.81445	0.354087	5.1243	2.98642e-07	3.44095e-05	B2m	ENSMUSG00000060802.8
253.373	-0.90194	0.178396	-5.05582	4.28545e-07	4.88881e-05	Unc5d	ENSMUSG00000063626.6
350.573	0.94613	0.187426	5.04802	4.46402e-07	5.0426e-05	Psph	ENSMUSG00000029446.14
9.96539	3.59381	0.713713	5.03538	4.76909e-07	5.33489e-05	Vgf	ENSMUSG00000037428.14
13.3291	2.76987	0.551234	5.02485	5.0383e-07	5.58185e-05	Rnf138rt1	ENSMUSG00000083695.6
94.7211	1.96871	0.39223	5.01926	5.18696e-07	5.69183e-05	Fosb	ENSMUSG00000003545.3
1143.7	0.939326	0.187461	5.01077	5.42115e-07	5.89268e-05	Ccnd2	ENSMUSG00000000184.12
64.6788	1.86305	0.372395	5.0029	5.64748e-07	6.08133e-05	Igfbp5	ENSMUSG00000026185.8
39.6102	-2.22562	0.445269	-4.99836	5.78196e-07	6.1685e-05	Gm4366	ENSMUSG00000107383.1
57.3247	1.62694	0.327284	4.97103	6.65998e-07	6.97602e-05	Cpne2	ENSMUSG00000034361.10
82.3298	-1.51781	0.305244	-4.97246	6.6107e-07	6.97602e-05	Eml1	ENSMUSG00000058070.14
21.1099	2.33764	0.470798	4.96527	6.86053e-07	7.12135e-05	Ddit4l	ENSMUSG00000046818.7
1223.42	-0.81366	0.163937	-4.96326	6.93205e-07	7.13135e-05	Ssbp2	ENSMUSG00000003992.14
36.2721	-1.83376	0.370064	-4.95525	7.2239e-07	7.36582e-05	Kcnj11	ENSMUSG00000096146.2
297.891	1.22808	0.248008	4.95177	7.35422e-07	7.43292e-05	Id3	ENSMUSG00000007872.3
292.883	-1.02539	0.207173	-4.94946	7.44205e-07	7.45629e-05	Epha3	ENSMUSG00000052504.6
695.262	-0.729301	0.14758	-4.94171	7.74384e-07	7.69177e-05	Gpr85	ENSMUSG00000048216.13
14.4346	2.84897	0.579458	4.91662	8.80528e-07	8.67131e-05	Resp18	ENSMUSG00000033061.15
42.0033	1.73106	0.354722	4.88006	1.06054e-06	0.000103556	Dcxr	ENSMUSG00000039450.11
351.019	-0.724706	0.149511	-4.84719	1.25223e-06	0.000120626	Tspan5	ENSMUSG00000028152.10
21.278	2.56057	0.528496	4.84501	1.26607e-06	0.000120626	Dusp5	ENSMUSG00000034765.6
25.3669	1.81142	0.373883	4.8449	1.26677e-06	0.000120626	Plcb4	ENSMUSG00000039943.16
91.243	1.4869	0.307087	4.84196	1.28563e-06	0.00012065	Negr1	ENSMUSG00000040037.13
16.7351	2.09405	0.432512	4.8416	1.28797e-06	0.00012065	Mlf1	ENSMUSG00000048416.15
28.518	-1.81375	0.375321	-4.83253	1.34807e-06	0.000125261	Ldlr	ENSMUSG00000032193.9
289.335	-0.740682	0.154564	-4.79206	1.65076e-06	0.00015216	Banp	ENSMUSG00000025316.16
85.9432	-1.46421	0.305893	-4.78668	1.69564e-06	0.000153836	Usp33	ENSMUSG00000025437.15
142.067	-0.780801	0.163071	-4.78811	1.68362e-06	0.000153836	Parp11	ENSMUSG00000037997.12
388.965	-0.783208	0.163701	-4.78438	1.71518e-06	0.000154393	Abracl	ENSMUSG00000078453.3
49.8549	1.48009	0.309876	4.7764	1.78459e-06	0.000159396	Fkbp9	ENSMUSG00000029781.7
150.81	-1.09116	0.229586	-4.75273	2.0069e-06	0.000177874	Schip1	ENSMUSG00000027777.15
525.855	-0.687406	0.145627	-4.72034	2.35456e-06	0.000207094	Ifngr2	ENSMUSG00000022965.7
89.3719	1.28147	0.272708	4.69904	2.6139e-06	0.000228162	Msi2	ENSMUSG00000069769.13
113.703	1.02385	0.218439	4.68714	2.7705e-06	0.000240012	Sema6a	ENSMUSG00000019647.16
226.207	-0.949209	0.202858	-4.67919	2.88014e-06	0.000247649	Hivep2	ENSMUSG00000015501.10
266.081	-0.883449	0.189429	-4.66376	3.10486e-06	0.000264994	Khdrbs2	ENSMUSG00000026058.11
357.182	-1.95044	0.419076	-4.65414	3.25336e-06	0.000275627	Satb2	ENSMUSG00000038331.15
84.9442	-1.90227	0.409076	-4.65016	3.31682e-06	0.000278951	Mc4r	ENSMUSG00000047259.2
268.56	1.08164	0.232841	4.64538	3.39447e-06	0.000283414	Rnd2	ENSMUSG00000001313.12
14.312	2.26429	0.488573	4.6345	3.57795e-06	0.000296584	Magel2	ENSMUSG00000056972.6
15.0868	2.24773	0.485436	4.63034	3.65068e-06	0.000300451	Rgs10	ENSMUSG00000030844.11
72.1381	0.977417	0.21183	4.61416	3.94695e-06	0.00032253	Rgs17	ENSMUSG00000019775.17
136.826	-0.978776	0.212671	-4.6023	4.17859e-06	0.000339054	Zfp647	ENSMUSG00000054967.6
625.947	-0.846136	0.184243	-4.59249	4.37992e-06	0.000352905	Mycn	ENSMUSG00000037169.15
262.027	0.680087	0.148344	4.58453	4.55019e-06	0.000364078	Fhl1	ENSMUSG00000023092.16
103.991	1.14812	0.250632	4.58088	4.63016e-06	0.000367922	Hpcal1	ENSMUSG00000071379.2
71.5632	1.3113	0.288687	4.5423	5.56443e-06	0.000439133	Knstrn	ENSMUSG00000027331.15
338.552	-0.874357	0.192945	-4.53163	5.8529e-06	0.000455737	Fam107b	ENSMUSG00000026655.15
196.49	-1.06088	0.234107	-4.5316	5.85393e-06	0.000455737	Fam174b	ENSMUSG00000078670.3
667.254	-0.743697	0.164555	-4.51943	6.2005e-06	0.000479478	Hmgcs1	ENSMUSG00000093930.2
182.364	0.756193	0.167698	4.50927	6.50515e-06	0.000499683	Cntnap2	ENSMUSG00000039419.17
48.662	1.94429	0.431492	4.50596	6.60731e-06	0.000504169	Foxo1	ENSMUSG00000044167.6
18.3188	2.73346	0.60685	4.50435	6.65756e-06	0.000504661	Ache	ENSMUSG00000023328.14
1009.81	0.791338	0.176448	4.48482	7.29767e-06	0.000549567	Dusp1	ENSMUSG00000024190.6
358.771	-1.17091	0.261406	-4.47926	7.49008e-06	0.000560394	Dok5	ENSMUSG00000027560.4
1602.95	-0.710964	0.158901	-4.47426	7.66753e-06	0.000566316	Ppp2r2b	ENSMUSG00000024500.18
108.698	1.21164	0.270797	4.47434	7.66464e-06	0.000566316	Arl4a	ENSMUSG00000047446.18
53.8687	-1.27959	0.286906	-4.45996	8.19732e-06	0.000601589	Gpatch2l	ENSMUSG00000021254.9
76.8757	-1.54522	0.347268	-4.44966	8.60066e-06	0.000627195	Igfbp3	ENSMUSG00000020427.11
458.35	-0.814186	0.183153	-4.44538	8.7737e-06	0.000634095	Rbfox1	ENSMUSG00000008658.15
53.7768	-1.54427	0.347448	-4.4446	8.80535e-06	0.000634095	Rbak	ENSMUSG00000061898.10
166.483	1.2153	0.273573	4.44232	8.89949e-06	0.000636894	Nhlh1	ENSMUSG00000051251.3
413.076	-0.685235	0.154339	-4.43981	9.00368e-06	0.000637631	Fbxo21	ENSMUSG00000032898.9
25.6502	-2.12311	0.478242	-4.43941	9.02047e-06	0.000637631	AA387200	ENSMUSG00000085946.1
139.069	0.749051	0.168809	4.43726	9.11121e-06	0.000640118	Chmp2b	ENSMUSG00000004843.6
149.091	-0.797361	0.180082	-4.42776	9.52151e-06	0.00066489	Kdm4b	ENSMUSG00000024201.12
685.638	-1.10053	0.248739	-4.42444	9.66915e-06	0.00066625	Fam49a	ENSMUSG00000020589.17
39.1705	1.35658	0.306681	4.42343	9.71446e-06	0.00066625	Ndp	ENSMUSG00000040138.7
64.3696	1.93583	0.437436	4.4254	9.62639e-06	0.00066625	Npas4	ENSMUSG00000045903.8
208.907	-1.13848	0.257481	-4.4216	9.7972e-06	0.000667949	Slc6a15	ENSMUSG00000019894.14
16.3833	2.21173	0.500442	4.41955	9.89051e-06	0.000670344	Grik1	ENSMUSG00000022935.16
40.3749	1.28558	0.291008	4.41767	9.97685e-06	0.000672242	Rims3	ENSMUSG00000032890.17
47.1797	1.32208	0.299743	4.41073	1.03024e-05	0.00069014	Gem	ENSMUSG00000028214.13
79.6707	1.17818	0.267329	4.40725	1.04693e-05	0.000697267	Pde1a	ENSMUSG00000059173.19
89.7627	-1.47426	0.334916	-4.40189	1.07312e-05	0.000710604	Kif26b	ENSMUSG00000026494.12
117.173	-1.04615	0.237794	-4.39942	1.08541e-05	0.000714635	Cdh8	ENSMUSG00000036510.17
7561.73	0.945699	0.215771	4.38287	1.17126e-05	0.000766773	mt-Rnr1	ENSMUSG00000064337.1
25.1561	1.69004	0.386044	4.37784	1.1986e-05	0.000780244	Axin2	ENSMUSG00000000142.15
168.5	-1.0719	0.245219	-4.37118	1.23575e-05	0.000799903	Cux2	ENSMUSG00000042589.18
56.2458	1.06399	0.24458	4.35028	1.35966e-05	0.000875193	Spock2	ENSMUSG00000058297.16
42.9854	1.20963	0.278379	4.34526	1.39113e-05	0.000890478	Nfe2l2	ENSMUSG00000015839.6
974.137	-0.72095	0.166477	-4.33062	1.48688e-05	0.000946512	Lzts1	ENSMUSG00000036306.13
335.215	-0.619789	0.143674	-4.31386	1.60425e-05	0.00101561	Dhx30	ENSMUSG00000032480.17
10.5929	3.25931	0.760051	4.28828	1.80065e-05	0.00113372	Mgmt	ENSMUSG00000054612.4
82.1573	-1.02534	0.239347	-4.28391	1.83637e-05	0.00114993	Atg7	ENSMUSG00000030314.16
470.361	-0.650449	0.151894	-4.28225	1.85014e-05	0.00115229	Limch1	ENSMUSG00000037736.18
745.563	-0.599441	0.140114	-4.27824	1.8838e-05	0.00116694	Ythdf2	ENSMUSG00000040025.17
1994.74	0.822463	0.192462	4.27339	1.92524e-05	0.00118624	Ndn	ENSMUSG00000033585.5
204.748	-0.696564	0.163527	-4.25963	2.04764e-05	0.00125494	Tmem44	ENSMUSG00000022537.17
74.3057	1.01122	0.237959	4.24955	2.14199e-05	0.00130582	Mfhas1	ENSMUSG00000070056.6
182.879	1.1778	0.27736	4.24647	2.17168e-05	0.00131695	Cdca3	ENSMUSG00000023505.13
169.38	1.23502	0.291034	4.24355	2.20013e-05	0.00132722	Atp1b1	ENSMUSG00000026576.12
495.619	0.636715	0.150244	4.23787	2.25648e-05	0.00135412	Rps27l	ENSMUSG00000036781.13
14.6793	2.2827	0.539057	4.23462	2.28939e-05	0.00136675	Pde3a	ENSMUSG00000041741.10
273.617	1.18277	0.279429	4.23282	2.30776e-05	0.00137062	Ccnb2	ENSMUSG00000032218.7
10336.5	0.558622	0.132095	4.22894	2.3479e-05	0.00138731	Nnat	ENSMUSG00000067786.16
40.6663	1.42963	0.338827	4.21935	2.45006e-05	0.00144028	Ackr3	ENSMUSG00000044337.5
634.146	-0.427088	0.101424	-4.21093	2.54326e-05	0.0014839	Rbmx	ENSMUSG00000031134.16
57.6054	1.08987	0.258857	4.21033	2.55001e-05	0.0014839	March1	ENSMUSG00000036469.16
185.239	-0.688351	0.163718	-4.2045	2.61659e-05	0.00150103	Xpa	ENSMUSG00000028329.13
88.4005	1.19986	0.285387	4.20433	2.61852e-05	0.00150103	Pcdh19	ENSMUSG00000051323.16
47.2045	-4.64073	1.10329	-4.20627	2.59618e-05	0.00150103	Gm14719	ENSMUSG00000082192.2
23.5427	1.50935	0.359268	4.20119	2.65517e-05	0.0015145	Dhrs7	ENSMUSG00000021094.10
72.8081	-1.16475	0.278177	-4.1871	2.82544e-05	0.00160368	Fbxo10	ENSMUSG00000048232.12
41.4487	1.62872	0.389419	4.18242	2.88417e-05	0.00162899	Cacng5	ENSMUSG00000040373.12
47.4374	1.66955	0.399529	4.17878	2.93075e-05	0.00164722	Cit	ENSMUSG00000029516.19
109.614	1.40538	0.336643	4.1747	2.98379e-05	0.0016689	Slc1a2	ENSMUSG00000005089.15
26.9274	1.69333	0.406183	4.16888	3.06105e-05	0.00170384	Hrk	ENSMUSG00000046607.6
624.409	0.543535	0.130573	4.16267	3.14544e-05	0.00173406	Mdk	ENSMUSG00000027239.14
738.847	0.637765	0.153201	4.16294	3.14179e-05	0.00173406	Tubb4b	ENSMUSG00000036752.4
39.7573	1.33665	0.321287	4.16031	3.17819e-05	0.00174377	Megf11	ENSMUSG00000036466.17
362.661	-0.612234	0.147204	-4.15908	3.19529e-05	0.00174484	Cyp51	ENSMUSG00000001467.5
188.939	1.14754	0.276274	4.15364	3.27235e-05	0.00177081	Dnmt3a	ENSMUSG00000020661.15
46.5425	1.26409	0.304339	4.15355	3.27358e-05	0.00177081	Kif15	ENSMUSG00000036768.6
778.163	0.606229	0.146045	4.15097	3.31075e-05	0.00178254	Selenoh	ENSMUSG00000076437.10
128.459	1.22487	0.296104	4.13661	3.52478e-05	0.00188895	Grb10	ENSMUSG00000020176.17
314.639	-0.677824	0.164039	-4.13209	3.59483e-05	0.00191757	Lix1	ENSMUSG00000047786.12
62.8651	1.01933	0.24731	4.12167	3.76143e-05	0.00199319	Uhrf1	ENSMUSG00000001228.14
72.975	1.18585	0.287827	4.12001	3.78848e-05	0.00199319	Wwtr1	ENSMUSG00000027803.14
111.373	0.867928	0.210615	4.12092	3.77359e-05	0.00199319	Cenpm	ENSMUSG00000068101.10
200.94	0.8597	0.208829	4.11677	3.84221e-05	0.00200715	Emd	ENSMUSG00000001964.14
31.8094	1.76238	0.428146	4.11631	3.84985e-05	0.00200715	Sulf2	ENSMUSG00000006800.14
15.7332	2.17623	0.529345	4.11118	3.9365e-05	0.00203392	Prune2	ENSMUSG00000039126.10
10.9758	3.15217	0.766717	4.11125	3.93514e-05	0.00203392	Insm2	ENSMUSG00000045440.4
24.4318	5.65097	1.375	4.1098	3.9601e-05	0.00203698	Gm8420	ENSMUSG00000072324.4
63.9268	0.996811	0.24272	4.10683	4.0112e-05	0.00205409	E130308A19Rik	ENSMUSG00000045071.14
18.516	-1.99609	0.486183	-4.10563	4.03214e-05	0.00205568	Ccdc129	ENSMUSG00000037973.6
66.2725	1.50258	0.366847	4.09591	4.20505e-05	0.00213438	Pcp4	ENSMUSG00000090223.1
425.578	0.538009	0.131571	4.08913	4.32994e-05	0.00218814	App	ENSMUSG00000022892.11
16.6279	1.67445	0.409948	4.08453	4.41655e-05	0.00222216	Cdh7	ENSMUSG00000026312.17
35.5626	1.22499	0.299991	4.08341	4.43796e-05	0.00222322	Csmd3	ENSMUSG00000022311.15
126.032	0.933961	0.229562	4.06844	4.73282e-05	0.00236067	Ppp2r2c	ENSMUSG00000029120.10
279.145	0.595858	0.146927	4.05548	5.00312e-05	0.00248474	Ctsl	ENSMUSG00000021477.9
63.9674	-1.35652	0.334873	-4.05083	5.10356e-05	0.00252374	Fhod3	ENSMUSG00000034295.9
18.7976	-2.3769	0.58735	-4.04681	5.19203e-05	0.00255652	Frmd6	ENSMUSG00000048285.9
68.5308	-0.937839	0.232002	-4.04237	5.29132e-05	0.00258333	Zfp563	ENSMUSG00000067424.12
94.5168	1.27498	0.315349	4.04308	5.27539e-05	0.00258333	Selenom	ENSMUSG00000075702.9
145.059	-0.912076	0.225727	-4.04061	5.33125e-05	0.00259184	Dctd	ENSMUSG00000031562.15
17383.3	-0.457378	0.113559	-4.02765	5.63369e-05	0.00272737	Tmsb4x	ENSMUSG00000049775.16
488.734	0.7402	0.183991	4.02302	5.74569e-05	0.00276995	Psat1	ENSMUSG00000024640.9
103.604	0.965836	0.240456	4.01669	5.90225e-05	0.00283357	Pou2f1	ENSMUSG00000026565.18
207.618	0.766548	0.192034	3.99173	6.5594e-05	0.00313599	Vcan	ENSMUSG00000021614.16
43.9601	1.16417	0.292049	3.98622	6.71354e-05	0.00319642	Kif2c	ENSMUSG00000028678.13
265.147	-0.652686	0.163937	-3.98133	6.85308e-05	0.00324943	Epb41l3	ENSMUSG00000024044.17
60.3654	-1.15807	0.290968	-3.98004	6.89023e-05	0.00325366	Herc3	ENSMUSG00000029804.16
14.0278	2.54066	0.639403	3.97349	7.08264e-05	0.00332716	Cacna2d2	ENSMUSG00000010066.15
10.6532	2.34688	0.59074	3.97279	7.10365e-05	0.00332716	Angpt1	ENSMUSG00000022309.9
13.28	2.13086	0.536804	3.96952	7.20172e-05	0.0033459	Grm1	ENSMUSG00000019828.13
15.869	2.42162	0.60994	3.97027	7.17917e-05	0.0033459	Thsd7a	ENSMUSG00000032625.14
110.106	-0.80706	0.203643	-3.96311	7.39808e-05	0.00342332	Pcmtd2	ENSMUSG00000027589.14
66.8517	1.34256	0.338985	3.96054	7.47817e-05	0.00344654	Pdgfa	ENSMUSG00000025856.15
42.9818	1.96363	0.496373	3.95596	7.62275e-05	0.00349918	Tppp3	ENSMUSG00000014846.12
12.2242	1.99962	0.506464	3.9482	7.87421e-05	0.00359278	Slc12a5	ENSMUSG00000017740.17
96.4938	-0.887603	0.224838	-3.94775	7.88902e-05	0.00359278	Pik3ip1	ENSMUSG00000034614.14
560.721	-0.503091	0.127524	-3.94507	7.97779e-05	0.00361028	Kdm5b	ENSMUSG00000042207.17
150.132	0.974048	0.246926	3.9447	7.99012e-05	0.00361028	Tnfrsf19	ENSMUSG00000060548.13
1295.98	0.899089	0.228245	3.93914	8.17745e-05	0.00366617	Hmgn2	ENSMUSG00000003038.15
257.353	-0.68487	0.173836	-3.93975	8.15665e-05	0.00366617	Pcdh9	ENSMUSG00000055421.8
32.7581	1.21795	0.309391	3.93662	8.26388e-05	0.00369056	Dsn1	ENSMUSG00000027635.15
36.6924	1.51841	0.386381	3.92984	8.50037e-05	0.00376697	Klf4	ENSMUSG00000003032.8
59.2073	1.38632	0.352763	3.92989	8.4983e-05	0.00376697	Lmna	ENSMUSG00000028063.15
249.041	0.709441	0.180878	3.9222	8.77434e-05	0.00387348	Tipin	ENSMUSG00000032397.7
375.1	-0.891482	0.227477	-3.91899	8.89212e-05	0.00390919	Trim67	ENSMUSG00000036913.15
41.7601	1.25811	0.321098	3.91815	8.92307e-05	0.00390919	Tgif1	ENSMUSG00000047407.17
29.5009	1.80307	0.460676	3.91397	9.07909e-05	0.00396247	Gpx3	ENSMUSG00000018339.11
169.513	-3.55872	0.911001	-3.90638	9.36895e-05	0.00407355	Npy	ENSMUSG00000029819.6
46.6381	1.87628	0.480573	3.90426	9.45142e-05	0.00409396	AI593442	ENSMUSG00000078307.3
55.4311	-1.14968	0.294987	-3.89738	9.72388e-05	0.0041962	Tdg	ENSMUSG00000034674.18
10.9242	2.02825	0.52098	3.89315	9.89504e-05	0.00425413	Mirt1	ENSMUSG00000097636.7
156.201	-0.890287	0.229378	-3.88131	0.000103897	0.00445019	B3galt6	ENSMUSG00000050796.4
102.691	0.936922	0.241784	3.87503	0.000106611	0.00454951	Ckap2	ENSMUSG00000037725.8
44.5007	-1.65642	0.427941	-3.87068	0.000108534	0.0046145	Mlip	ENSMUSG00000032355.16
12.7454	1.86547	0.482211	3.86857	0.000109474	0.00463733	Ccdc148	ENSMUSG00000036641.9
11.0317	2.24264	0.581683	3.85543	0.000115528	0.00485807	Gabrg3	ENSMUSG00000055026.13
25.2319	1.52644	0.395839	3.8562	0.000115162	0.00485807	Mpp7	ENSMUSG00000057440.7
194.287	0.580916	0.151087	3.84491	0.000120597	0.00503588	Mcm6	ENSMUSG00000026355.11
18.77	1.61239	0.419364	3.84484	0.00012063	0.00503588	AU020206	ENSMUSG00000097415.2
40.5043	-1.16266	0.30312	-3.83566	0.000125226	0.00520886	Prickle1	ENSMUSG00000036158.12
12.6737	2.17343	0.567325	3.83101	0.000127617	0.00528923	Zic3	ENSMUSG00000067860.11
4689.89	-0.490275	0.128072	-3.82811	0.000129132	0.00533282	Tcf4	ENSMUSG00000053477.16
450.074	-0.766534	0.200408	-3.82487	0.000130842	0.00538413	Cap1	ENSMUSG00000028656.14
566.554	-0.452646	0.118509	-3.81952	0.000133712	0.00548266	Smarcd1	ENSMUSG00000023018.4
105.528	0.900787	0.236118	3.81499	0.000136188	0.00556439	Fam155a	ENSMUSG00000079157.4
11.9694	1.96159	0.514663	3.81142	0.000138173	0.00562553	Nebl	ENSMUSG00000053702.16
91.3188	-0.803434	0.210872	-3.81006	0.000138933	0.00563657	Fig4	ENSMUSG00000038417.4
281.047	1.0483	0.275246	3.8086	0.000139758	0.00565016	Cdk1	ENSMUSG00000019942.13
37.4679	1.2645	0.332273	3.8056	0.000141462	0.00569903	Sv2b	ENSMUSG00000053025.13
42.7797	-1.26475	0.33263	-3.80228	0.000143372	0.00575584	Fam185a	ENSMUSG00000047221.5
137.86	-0.848018	0.223726	-3.79043	0.000150388	0.00601572	Ephb1	ENSMUSG00000032537.15
447.214	-0.762695	0.201306	-3.78874	0.000151411	0.00601572	Snn	ENSMUSG00000037972.6
29.9525	1.75682	0.463672	3.78894	0.000151294	0.00601572	Zic5	ENSMUSG00000041703.7
143.648	-0.758962	0.200378	-3.78765	0.000152076	0.00602139	Stam2	ENSMUSG00000055371.17
180.455	-0.70073	0.185131	-3.78505	0.00015368	0.00606405	Nlgn1	ENSMUSG00000063887.13
156.14	-0.867948	0.22943	-3.78306	0.000154915	0.00609191	Rgcc	ENSMUSG00000022018.7
59.9455	-1.67083	0.441824	-3.78166	0.000155784	0.00610525	Crlf1	ENSMUSG00000007888.15
330.197	-0.792482	0.20974	-3.77841	0.000157833	0.00616459	Dbndd1	ENSMUSG00000031970.16
39.1912	1.18215	0.313445	3.77147	0.000162286	0.0063171	E2f7	ENSMUSG00000020185.16
387.437	-0.507683	0.134722	-3.76837	0.00016432	0.00637472	Zfp68	ENSMUSG00000058291.14
107.727	0.88984	0.23621	3.76715	0.000165119	0.00638422	Gm15920	ENSMUSG00000080893.1
153.275	1.0812	0.28761	3.75926	0.000170415	0.00656697	Birc5	ENSMUSG00000017716.15
615.339	-0.551806	0.147011	-3.7535	0.000174379	0.00669732	Mllt3	ENSMUSG00000028496.17
17.655	-2.17274	0.579041	-3.7523	0.00017522	0.00670726	Pcdhb14	ENSMUSG00000044043.4
25.8198	1.82961	0.487812	3.75065	0.000176374	0.00672909	Plxnd1	ENSMUSG00000030123.15
17.373	-1.73287	0.46212	-3.74982	0.000176959	0.00672912	Gm16386	ENSMUSG00000096975.1
113.887	-0.811582	0.216769	-3.74399	0.000181123	0.00684948	Gpc4	ENSMUSG00000031119.4
25.5917	1.48749	0.39733	3.74372	0.000181313	0.00684948	Dmrta2	ENSMUSG00000047143.3
1170.27	-0.729604	0.195064	-3.74033	0.000183782	0.00689572	Mef2c	ENSMUSG00000005583.16
35.3648	1.3057	0.349015	3.7411	0.000183219	0.00689572	Prrt1	ENSMUSG00000015476.6
63.4544	1.15851	0.309797	3.73957	0.000184333	0.00689572	Synpr	ENSMUSG00000056296.17
253.919	0.640913	0.171739	3.7319	0.000190038	0.00703959	Herpud1	ENSMUSG00000031770.16
89.1843	-0.785793	0.210604	-3.73113	0.000190623	0.00703959	Wdr48	ENSMUSG00000032512.7
47.8089	-1.30932	0.350748	-3.73294	0.00018926	0.00703959	Cdh6	ENSMUSG00000039385.5
133.718	-0.708786	0.189942	-3.7316	0.000190266	0.00703959	Lrrc8d	ENSMUSG00000046079.16
391.692	0.654145	0.175442	3.72855	0.000192584	0.00708931	Dut	ENSMUSG00000027203.15
40.072	-1.11713	0.299891	-3.72511	0.000195228	0.00716375	9130011E15Rik	ENSMUSG00000039901.9
104.375	0.924727	0.248736	3.7177	0.000201043	0.00735372	Arhgdig	ENSMUSG00000073433.10
83.3468	0.802637	0.216234	3.71188	0.000205723	0.00750107	Mlec	ENSMUSG00000048578.11
115.749	0.914825	0.246654	3.70894	0.000208125	0.00756471	Mcm5	ENSMUSG00000005410.6
46.2255	1.21733	0.328758	3.7028	0.000213232	0.00772596	Nap1l3	ENSMUSG00000055733.6
169.358	-0.765231	0.207074	-3.69544	0.000219502	0.00792822	Tmem43	ENSMUSG00000030095.10
15.7328	2.24972	0.609416	3.69161	0.000222839	0.0080236	Etv4	ENSMUSG00000017724.14
210.046	-0.840588	0.227802	-3.68999	0.000224264	0.00804652	Fam84a	ENSMUSG00000020607.7
37.0989	1.72256	0.466907	3.6893	0.000224872	0.00804652	5330417C22Rik	ENSMUSG00000040412.16
112.094	-1.0058	0.272839	-3.68644	0.000227411	0.00811217	Oma1	ENSMUSG00000035069.3
154.474	0.765446	0.20771	3.68517	0.000228551	0.00811679	Cxxc5	ENSMUSG00000046668.8
47.2493	1.3432	0.364532	3.68473	0.00022895	0.00811679	E330013P04Rik	ENSMUSG00000053117.10
62.8438	1.2004	0.326233	3.67958	0.000233619	0.00823168	Arid5b	ENSMUSG00000019947.10
120.466	-1.25193	0.340164	-3.68036	0.000232907	0.00823168	3110035E14Rik	ENSMUSG00000067879.3
118.206	-0.787227	0.214314	-3.67324	0.000239494	0.00841297	Mfsd2a	ENSMUSG00000028655.11
11.745	1.71892	0.468087	3.67221	0.000240458	0.00842116	Samd4	ENSMUSG00000021838.17
33.4739	1.41895	0.386894	3.66753	0.000244907	0.00855095	Lpar6	ENSMUSG00000033446.7
133.772	-0.912779	0.24898	-3.66608	0.000246298	0.00856456	Epha7	ENSMUSG00000028289.12
65.6059	1.11282	0.303586	3.66558	0.000246783	0.00856456	Pid1	ENSMUSG00000045658.16
20.4824	1.93956	0.529303	3.66437	0.000247951	0.00857925	Map3k20	ENSMUSG00000004085.14
29.7967	1.19034	0.325212	3.66018	0.000252034	0.00869443	Chchd10	ENSMUSG00000049422.7
130.678	0.799246	0.218552	3.657	0.00025518	0.00877666	Tacc3	ENSMUSG00000037313.16
121.301	-1.05078	0.287467	-3.65531	0.000256868	0.00880842	Sema3c	ENSMUSG00000028780.13
12.3115	2.64234	0.723591	3.65171	0.000260501	0.0089065	Ajap1	ENSMUSG00000039546.9
12.3805	1.82486	0.500193	3.6483	0.000263978	0.00897212	Egr3	ENSMUSG00000033730.4
73.4982	-0.874603	0.239726	-3.64835	0.000263933	0.00897212	Sh3bp4	ENSMUSG00000036206.12
379.401	-0.66901	0.183618	-3.64349	0.00026897	0.00911493	Serpini1	ENSMUSG00000027834.15
50.685	-1.06602	0.292724	-3.64174	0.000270802	0.00915008	Tagap1	ENSMUSG00000052031.7
387.897	-0.551256	0.151444	-3.64	0.000272638	0.00918518	0610010F05Rik	ENSMUSG00000042208.15
14.3919	-2.48024	0.682173	-3.63579	0.000277132	0.00919797	Tekt1	ENSMUSG00000020799.16
119.285	0.706055	0.194269	3.63442	0.000278605	0.00919797	Nme4	ENSMUSG00000024177.8
1362	-0.558579	0.153631	-3.63584	0.000277081	0.00919797	Idh1	ENSMUSG00000025950.16
170.756	0.997671	0.274468	3.63492	0.000278062	0.00919797	Cenpf	ENSMUSG00000026605.14
54.2643	-1.04327	0.286958	-3.63563	0.000277303	0.00919797	Spopl	ENSMUSG00000026771.14
99.1564	0.888016	0.244086	3.63813	0.000274623	0.00919797	Zdbf2	ENSMUSG00000027520.15
49.2504	-1.57236	0.432438	-3.63603	0.000276877	0.00919797	Gipr	ENSMUSG00000030406.7
212.335	-0.896942	0.247029	-3.63092	0.000282413	0.00927673	Myc	ENSMUSG00000022346.15
386	-0.801808	0.220838	-3.63075	0.000282601	0.00927673	Tmem108	ENSMUSG00000042757.16
32.4913	1.34197	0.369802	3.62888	0.000284656	0.00931762	Brca1	ENSMUSG00000017146.12
146.074	0.780382	0.215275	3.62505	0.00028891	0.00943008	Iah1	ENSMUSG00000062054.7
30.3043	1.76708	0.487695	3.62334	0.000290821	0.00946564	Nyap1	ENSMUSG00000045348.16
124.611	1.00222	0.276693	3.62215	0.000292167	0.00948268	Cyb5r1	ENSMUSG00000026456.18
13.0636	2.24722	0.622395	3.6106	0.000305491	0.00988726	Nell1	ENSMUSG00000055409.14
14.1156	1.68797	0.467718	3.60895	0.000307435	0.00992233	Fank1	ENSMUSG00000053111.13
105.07	3.24775	0.900464	3.60675	0.000310056	0.00997895	Zcchc12	ENSMUSG00000036699.12
332.822	-0.599594	0.166332	-3.60481	0.000312382	0.0100258	Rlbp1	ENSMUSG00000039194.15
52.9592	-1.56736	0.435046	-3.60275	0.000314872	0.0100777	Inhba	ENSMUSG00000041324.14
71.6289	-0.957227	0.266173	-3.59626	0.000322819	0.0103034	Gga3	ENSMUSG00000020740.13
21.8889	1.47703	0.410953	3.59415	0.000325453	0.0103145	Plin3	ENSMUSG00000024197.9
219.518	0.564461	0.157009	3.59509	0.000324284	0.0103145	Nucks1	ENSMUSG00000026434.12
16.8223	1.37216	0.381811	3.59383	0.000325852	0.0103145	Mavs	ENSMUSG00000037523.13
52.7013	1.23484	0.344634	3.58304	0.000339615	0.0107207	Incenp	ENSMUSG00000024660.8
48.656	-0.986636	0.275652	-3.57928	0.000344548	0.0108467	Cmtm6	ENSMUSG00000032434.9
769.371	-0.584284	0.163399	-3.5758	0.000349156	0.010932	Ivns1abp	ENSMUSG00000023150.14
19.2841	1.49754	0.418788	3.57589	0.000349039	0.010932	Trim62	ENSMUSG00000041000.8
130.086	-0.724421	0.202717	-3.57355	0.000352172	0.0109966	Pde4b	ENSMUSG00000028525.16
57.6337	-1.04406	0.293195	-3.56098	0.000369477	0.0115057	Ranbp6	ENSMUSG00000074909.4
23.0052	1.655	0.465176	3.55779	0.000373991	0.0116149	Dlx2	ENSMUSG00000023391.8
272.979	-0.51348	0.144428	-3.55526	0.000377612	0.0116719	Arhgef2	ENSMUSG00000028059.15
310.261	-0.858831	0.241578	-3.55509	0.000377851	0.0116719	Smarcd3	ENSMUSG00000028949.13
168.569	-0.814497	0.229154	-3.55437	0.00037889	0.0116726	Mtmr6	ENSMUSG00000021987.9
20.7777	1.24476	0.350313	3.55327	0.000380469	0.01169	Mtbp	ENSMUSG00000022369.13
151.307	0.619731	0.174502	3.55142	0.000383151	0.0117296	Ei24	ENSMUSG00000062762.16
10.6219	2.12482	0.598374	3.55098	0.000383794	0.0117296	9230114K14Rik	ENSMUSG00000097145.5
13.6443	1.90578	0.537473	3.54582	0.000391399	0.0119304	Angptl4	ENSMUSG00000002289.15
11.7685	2.24715	0.635327	3.537	0.000404701	0.0123033	Slc24a3	ENSMUSG00000063873.10
396.051	0.893673	0.252782	3.53536	0.000407223	0.012315	Rrm2	ENSMUSG00000020649.11
268.321	-0.621169	0.175668	-3.53605	0.000406162	0.012315	Vipas39	ENSMUSG00000021038.17
67.5163	0.812262	0.230002	3.53155	0.000413139	0.0124612	Tob2	ENSMUSG00000048546.7
903.126	-0.415036	0.117707	-3.52603	0.000421844	0.0126906	Eif5	ENSMUSG00000021282.17
64.6687	1.16967	0.331956	3.52356	0.000425788	0.0127759	Shcbp1	ENSMUSG00000022322.8
276.048	0.48362	0.137315	3.52198	0.000428335	0.0128189	Rab31	ENSMUSG00000056515.8
245.088	-0.790829	0.224654	-3.52021	0.000431201	0.0128712	Sec23a	ENSMUSG00000020986.13
91.707	-0.916362	0.260604	-3.51631	0.000437595	0.0130284	Adck1	ENSMUSG00000021044.15
23.9821	1.36508	0.388565	3.51314	0.000442848	0.0130833	Ncam2	ENSMUSG00000022762.17
358.455	0.913804	0.26008	3.51355	0.000442155	0.0130833	Snca	ENSMUSG00000025889.13
18.3477	1.79465	0.510819	3.51327	0.000442624	0.0130833	Cd59a	ENSMUSG00000032679.12
143.654	-0.610041	0.173733	-3.51137	0.000445803	0.0131369	Twnk	ENSMUSG00000025209.4
69.9661	1.1946	0.340424	3.50916	0.000449521	0.0132127	Tagln2	ENSMUSG00000026547.15
18.103	1.73406	0.495709	3.49813	0.000468528	0.0137363	2900055J20Rik	ENSMUSG00000071860.1
27.5487	1.39059	0.397685	3.49672	0.000471023	0.0137706	Myo6	ENSMUSG00000033577.18
180.408	-0.589705	0.168674	-3.49611	0.000472088	0.0137706	Topors	ENSMUSG00000036822.6
172.61	-0.573869	0.164212	-3.49469	0.000474611	0.0138093	Tdrd3	ENSMUSG00000022019.16
11.0189	2.48734	0.711922	3.49384	0.000476126	0.0138185	C1ql1	ENSMUSG00000045532.5
502.67	1.53636	0.441307	3.4814	0.000498806	0.0144114	Meg3	ENSMUSG00000021268.17
148.334	1.19184	0.342358	3.48126	0.000499059	0.0144114	Nrp2	ENSMUSG00000025969.15
378.026	0.673116	0.193462	3.47932	0.000502697	0.0144487	Mtss1	ENSMUSG00000022353.10
2300.55	-0.543909	0.15633	-3.47923	0.000502859	0.0144487	Maged1	ENSMUSG00000025151.16
11.1664	2.03621	0.585597	3.47716	0.000506761	0.0145246	Cdk5r2	ENSMUSG00000090071.4
992.919	0.639874	0.184086	3.47594	0.00050906	0.0145504	Prdx1	ENSMUSG00000028691.12
110.326	-0.771158	0.221893	-3.47535	0.000510185	0.0145504	Pomk	ENSMUSG00000037251.5
29.7576	1.35693	0.39075	3.47263	0.000515387	0.0146624	Pon2	ENSMUSG00000032667.17
98.5274	-0.747134	0.215239	-3.47119	0.000518161	0.0147051	3110039M20Rik	ENSMUSG00000104861.1
27.3244	1.51883	0.438095	3.46689	0.000526511	0.0148688	Arhgef28	ENSMUSG00000021662.10
53.9951	-0.896715	0.258633	-3.46713	0.00052605	0.0148688	Tbc1d9b	ENSMUSG00000036644.15
205.072	-0.688075	0.198535	-3.46577	0.000528721	0.0148947	Ptk2	ENSMUSG00000022607.15
17.0184	-1.74276	0.503183	-3.46347	0.00053326	0.0149859	2810032G03Rik	ENSMUSG00000037735.7
232.124	-0.58788	0.170003	-3.45805	0.000544091	0.015194	Fbxw11	ENSMUSG00000020271.17
37.7153	-1.10648	0.319903	-3.45881	0.000542569	0.015194	Zfp189	ENSMUSG00000039634.12
496.099	-0.539818	0.156116	-3.45779	0.000544622	0.015194	Sstr2	ENSMUSG00000047904.6
171.981	-0.568793	0.16468	-3.45392	0.000552505	0.0153767	Qars	ENSMUSG00000032604.16
121.209	0.579814	0.167916	3.453	0.000554399	0.0153923	Taf13	ENSMUSG00000048100.13
27.7067	1.24174	0.359839	3.45081	0.000558898	0.0154427	Vps54	ENSMUSG00000020128.15
1228.63	0.77982	0.22595	3.45129	0.000557919	0.0154427	Rpl34	ENSMUSG00000062006.12
213.648	0.61652	0.178888	3.4464	0.000568099	0.0156103	Exosc8	ENSMUSG00000027752.15
2437.33	-0.73304	0.21265	-3.44717	0.000566496	0.0156103	Gpm6a	ENSMUSG00000031517.8
9.97977	2.06647	0.599679	3.44596	0.000569025	0.0156103	Ass1	ENSMUSG00000076441.9
10.8466	2.3133	0.671461	3.44517	0.000570703	0.0156191	Slc7a10	ENSMUSG00000030495.12
493.229	1.33414	0.38757	3.44231	0.000576763	0.0157185	Ube2c	ENSMUSG00000001403.13
22.7625	1.58417	0.460225	3.44217	0.000577065	0.0157185	Dach1	ENSMUSG00000055639.16
450.058	0.645555	0.187649	3.44023	0.000581213	0.0157201	Klf6	ENSMUSG00000000078.7
24.467	1.40803	0.409257	3.44046	0.000580722	0.0157201	Efcab11	ENSMUSG00000021176.6
283.368	-1.02371	0.297528	-3.44073	0.000580137	0.0157201	Robo2	ENSMUSG00000052516.18
31.5385	-1.18913	0.346013	-3.43665	0.000588955	0.0158921	Lancl3	ENSMUSG00000047344.9
839.154	-0.386672	0.112755	-3.42932	0.000605104	0.0162897	Svbp	ENSMUSG00000028643.11
163.612	0.644083	0.187973	3.42647	0.000611488	0.0164232	Rab3b	ENSMUSG00000003411.10
15.8313	-1.79638	0.525422	-3.41893	0.00062868	0.0168457	Tcte2	ENSMUSG00000038347.14
41.9407	1.16976	0.342455	3.41579	0.000635965	0.0170014	Adgrv1	ENSMUSG00000069170.14
36.7491	1.12304	0.328886	3.41467	0.000638592	0.0170321	Eif4e3	ENSMUSG00000093661.1
1068.45	-0.437244	0.128109	-3.41308	0.000642338	0.0170924	Bcl11a	ENSMUSG00000000861.15
406.432	0.645415	0.189175	3.41174	0.000645495	0.0171368	Dner	ENSMUSG00000036766.12
34.2889	1.03751	0.30439	3.40848	0.000653249	0.0173028	Ccne1	ENSMUSG00000002068.16
33.381	1.30528	0.383382	3.40464	0.000662509	0.0175079	Mcrip2	ENSMUSG00000025732.5
35.6045	1.41865	0.416929	3.40262	0.00066743	0.0175127	Rbms1	ENSMUSG00000026970.16
48.6643	1.04779	0.307941	3.40256	0.000667568	0.0175127	Mtus2	ENSMUSG00000029651.16
94.6857	0.710793	0.208936	3.40197	0.00066902	0.0175127	Srpr	ENSMUSG00000032042.11
84.4562	1.13333	0.333177	3.4016	0.000669929	0.0175127	Cenpe	ENSMUSG00000045328.11
56.7474	-0.924043	0.271711	-3.40083	0.00067181	0.0175127	Zbtb14	ENSMUSG00000049672.14
18.0677	2.3609	0.694093	3.40141	0.000670388	0.0175127	AC154683.1	ENSMUSG00000115263.1
513.064	-0.456306	0.134243	-3.3991	0.000676089	0.0175448	Wasf1	ENSMUSG00000019831.14
122.379	0.848571	0.249635	3.39925	0.000675711	0.0175448	Pla2g12a	ENSMUSG00000027999.15
166.126	0.686739	0.202159	3.39703	0.000681211	0.017638	Hat1	ENSMUSG00000027018.11
51.8226	-1.01611	0.299443	-3.39333	0.00069049	0.0178382	Peli2	ENSMUSG00000021846.9
130.359	-0.911991	0.26884	-3.39232	0.000693047	0.0178642	Rorb	ENSMUSG00000036192.15
583.724	-0.688149	0.203024	-3.38949	0.000700231	0.0179925	Dync1i1	ENSMUSG00000029757.16
664.714	-0.606482	0.178949	-3.38913	0.000701149	0.0179925	Cntn2	ENSMUSG00000053024.14
1062.27	-0.527972	0.155964	-3.38523	0.000711187	0.0182096	Gdi2	ENSMUSG00000021218.10
90.7735	0.740283	0.21873	3.38446	0.00071318	0.0182201	Glipr2	ENSMUSG00000028480.14
173.982	1.07996	0.319598	3.37913	0.000727158	0.0184952	Pclaf	ENSMUSG00000040204.6
316.847	2.76081	0.816921	3.37953	0.00072611	0.0184952	Reln	ENSMUSG00000042453.14
54.7127	-1.14016	0.337687	-3.37637	0.0007345	0.0185184	Mmp11	ENSMUSG00000000901.16
32.4667	1.02607	0.303781	3.37766	0.000731042	0.0185184	Homer2	ENSMUSG00000025813.14
517.006	-0.475994	0.140972	-3.37651	0.000734117	0.0185184	Uba2	ENSMUSG00000052997.15
335.282	-0.442382	0.130985	-3.37734	0.000731894	0.0185184	Msra	ENSMUSG00000054733.9
150.247	0.932692	0.276499	3.37322	0.000742947	0.0186905	Atxn2l	ENSMUSG00000032637.15
231.416	0.511029	0.151595	3.37102	0.000748894	0.0187582	Bcap31	ENSMUSG00000002015.5
220.652	0.496229	0.147197	3.37119	0.000748455	0.0187582	Tmx4	ENSMUSG00000034723.11
411.844	0.591683	0.175555	3.37036	0.000750705	0.0187627	Pcna	ENSMUSG00000027342.14
404.203	-0.567139	0.168371	-3.36839	0.000756082	0.0188176	Qrich1	ENSMUSG00000006673.14
33.472	-1.39096	0.412949	-3.36836	0.000756167	0.0188176	Fpgt	ENSMUSG00000053870.7
100.626	0.689286	0.204825	3.36524	0.000764777	0.0189909	Anks1b	ENSMUSG00000058589.14
18.2657	-1.74791	0.519512	-3.36453	0.00076673	0.0189984	Top3a	ENSMUSG00000002814.15
14.971	1.79288	0.533083	3.36324	0.00077034	0.0190258	Pdlim1	ENSMUSG00000055044.12
139.512	-0.915758	0.272308	-3.36295	0.000771136	0.0190258	Rnasel	ENSMUSG00000066800.11
323.201	-0.523455	0.155732	-3.36125	0.000775904	0.0191025	Vash2	ENSMUSG00000037568.12
2129.56	0.482986	0.143783	3.35913	0.000781871	0.0192084	Gap43	ENSMUSG00000047261.9
70.1746	0.785513	0.234016	3.35667	0.000788867	0.019339	Znrf3	ENSMUSG00000041961.14
402.985	-0.73233	0.218315	-3.35446	0.00079521	0.0194531	Tmem50b	ENSMUSG00000022964.14
31.5112	2.64251	0.787948	3.35367	0.000797486	0.0194674	Nrxn3	ENSMUSG00000066392.11
70.3441	1.03852	0.309879	3.35137	0.000804135	0.0195882	Cks2	ENSMUSG00000062248.5
1186.73	0.40359	0.12052	3.34874	0.000811788	0.019733	Uqcrq	ENSMUSG00000044894.14
838.697	0.642182	0.192132	3.3424	0.000830586	0.0201474	Celf4	ENSMUSG00000024268.16
58.0458	3.71789	1.1128	3.34102	0.00083472	0.0201628	Snhg11	ENSMUSG00000044349.15
27.4873	1.59275	0.47669	3.34126	0.00083399	0.0201628	Lrp1b	ENSMUSG00000049252.17
73.0848	-0.758392	0.227154	-3.33867	0.000841795	0.0202911	Slc29a2	ENSMUSG00000024891.5
21.5438	1.75133	0.52483	3.33695	0.000847042	0.0203325	Ehbp1l1	ENSMUSG00000024937.14
10.4326	1.97917	0.593017	3.33746	0.000845467	0.0203325	Pif1	ENSMUSG00000041064.13
183.778	-0.727054	0.21803	-3.33465	0.000854053	0.0204582	Kdm2b	ENSMUSG00000029475.17
398.998	-0.459517	0.137988	-3.33011	0.000868105	0.0207517	Zscan21	ENSMUSG00000037017.15
115.825	-0.713258	0.214255	-3.32901	0.000871541	0.0207907	Cherp	ENSMUSG00000052488.7
26.4283	1.5477	0.465026	3.32821	0.000874073	0.020808	Rit2	ENSMUSG00000057455.12
367.232	-0.508746	0.1529	-3.32732	0.000876869	0.0208315	Kctd5	ENSMUSG00000016946.5
399.234	-0.567424	0.170798	-3.32219	0.000893138	0.0211743	Cux1	ENSMUSG00000029705.17
1998.19	-0.410604	0.12381	-3.31639	0.000911876	0.0215722	Bzw2	ENSMUSG00000020547.5
18.1568	1.97528	0.595811	3.31527	0.000915535	0.0215722	Samd5	ENSMUSG00000060487.7
105.088	-0.823923	0.248504	-3.31553	0.000914705	0.0215722	Tmem170b	ENSMUSG00000087370.3
17.9944	1.51222	0.457134	3.30805	0.000939474	0.0219122	Cgref1	ENSMUSG00000029161.7
160.642	0.73448	0.221998	3.3085	0.000937957	0.0219122	Irf2bpl	ENSMUSG00000034168.7
337.647	-0.556165	0.168065	-3.30922	0.000935561	0.0219122	Trpc4ap	ENSMUSG00000038324.13
187.193	0.467703	0.141378	3.30817	0.000939074	0.0219122	Naa38	ENSMUSG00000059278.9
13.6746	1.88596	0.570062	3.30833	0.000938525	0.0219122	C78859	ENSMUSG00000110710.1
189.898	0.630929	0.19088	3.30537	0.000948494	0.0220779	B9d1	ENSMUSG00000001039.12
99.5462	1.13853	0.344853	3.30149	0.000961742	0.0222962	Rem2	ENSMUSG00000022176.11
220.528	0.649565	0.196724	3.3019	0.000960311	0.0222962	Hs2st1	ENSMUSG00000040151.9
86.6584	1.11415	0.337913	3.29715	0.000976718	0.0225979	Sncb	ENSMUSG00000034891.13
64.8181	0.991634	0.300903	3.29553	0.00098236	0.0226829	Crtac1	ENSMUSG00000042401.6
1636.84	-0.446807	0.13588	-3.28824	0.00100814	0.0232317	Hdac2	ENSMUSG00000019777.16
21.5818	1.25428	0.381509	3.28768	0.00101018	0.0232321	Emb	ENSMUSG00000021728.8
14.9966	1.59487	0.485518	3.28488	0.00102026	0.0233707	Nr3c1	ENSMUSG00000024431.14
71.0942	0.747115	0.227415	3.28525	0.0010189	0.0233707	Arxes1	ENSMUSG00000048355.2
9.68726	2.40241	0.731802	3.28287	0.00102754	0.0234908	Fstl4	ENSMUSG00000036264.9
107.09	-0.787606	0.24012	-3.28005	0.00103788	0.02368	Zfp101	ENSMUSG00000055240.16
229.07	-0.430564	0.131293	-3.27942	0.00104021	0.0236865	Rnf138	ENSMUSG00000024317.14
34.7835	1.55236	0.474529	3.27138	0.00107025	0.0243223	B230216N24Rik	ENSMUSG00000089706.7
368.534	-0.710677	0.217329	-3.27005	0.0010753	0.024389	Tbc1d14	ENSMUSG00000029192.17
63.0318	1.21585	0.372281	3.26595	0.00109096	0.0246956	Slco3a1	ENSMUSG00000025790.14
17.8042	1.63778	0.501557	3.26538	0.00109316	0.0246967	Gatm	ENSMUSG00000027199.14
96.4757	0.743015	0.227766	3.26219	0.00110556	0.024928	Cenpw	ENSMUSG00000075266.5
196.974	-0.834815	0.255976	-3.2613	0.00110904	0.0249576	Tox	ENSMUSG00000041272.11
51.8748	0.917154	0.281366	3.25964	0.00111553	0.0250549	Ube2t	ENSMUSG00000026429.9
498.044	-0.794451	0.243872	-3.25765	0.00112337	0.0251819	Sox5	ENSMUSG00000041540.16
259.855	-0.498684	0.153176	-3.25563	0.00113142	0.0253131	Trib2	ENSMUSG00000020601.8
204.413	-0.531391	0.163296	-3.25417	0.00113726	0.0253944	Hsd17b4	ENSMUSG00000024507.6
63.4961	0.954889	0.293862	3.24945	0.00115629	0.0257694	Laptm4b	ENSMUSG00000022257.4
128.447	-0.73333	0.225893	-3.24637	0.00116888	0.0258654	Tcp11l2	ENSMUSG00000020034.7
249.353	-0.54175	0.16688	-3.24634	0.001169	0.0258654	Siah1a	ENSMUSG00000036840.5
178.235	0.74175	0.228498	3.2462	0.00116958	0.0258654	2810025M15Rik	ENSMUSG00000049881.13
14.3251	-1.83744	0.565848	-3.24724	0.00116531	0.0258654	A330008L17Rik	ENSMUSG00000052479.5
218.445	0.555354	0.171236	3.24321	0.0011819	0.0260879	Arl2	ENSMUSG00000024944.5
32.5772	-1.27725	0.394141	-3.24058	0.00119288	0.0262799	Ldlrad4	ENSMUSG00000024544.8
123.456	-0.790875	0.244667	-3.23246	0.00122731	0.0269354	Vps39	ENSMUSG00000027291.15
241.665	-0.542176	0.167723	-3.23257	0.00122681	0.0269354	Magee1	ENSMUSG00000031227.8
99.4065	0.806076	0.24954	3.23025	0.00123682	0.0270924	Gabrb1	ENSMUSG00000029212.11
177.292	0.567036	0.17565	3.22822	0.00124564	0.0272339	Rpa2	ENSMUSG00000028884.14
15.0102	3.70032	1.14691	3.22632	0.00125391	0.0273112	Lhx1	ENSMUSG00000018698.15
185.69	0.625305	0.19381	3.22638	0.00125368	0.0273112	Gprasp1	ENSMUSG00000043384.15
45.9128	1.42467	0.441744	3.2251	0.00125927	0.027376	Pck2	ENSMUSG00000040618.7
157.375	-0.544662	0.168928	-3.22423	0.0012631	0.0274076	Cyfip1	ENSMUSG00000030447.15
19.5149	1.37696	0.427376	3.22189	0.00127347	0.0275806	Spock3	ENSMUSG00000054162.15
1235.2	1.08851	0.338515	3.21553	0.00130202	0.028098	Fos	ENSMUSG00000021250.13
421.502	0.441426	0.137304	3.21495	0.00130467	0.028098	Nars	ENSMUSG00000024587.9
32.8456	-1.29741	0.403556	-3.21495	0.00130467	0.028098	Inhbb	ENSMUSG00000037035.5
398.202	-0.49463	0.153939	-3.21316	0.00131283	0.028221	Zc2hc1a	ENSMUSG00000043542.12
143.174	0.598314	0.186272	3.21205	0.00131793	0.0282778	Syce2	ENSMUSG00000003824.12
310.176	-0.733524	0.228509	-3.21005	0.00132714	0.0284224	Pou3f2	ENSMUSG00000095139.2
209.158	0.538389	0.167826	3.20802	0.0013365	0.0285698	Tbrg1	ENSMUSG00000011114.18
54.941	1.08925	0.33974	3.20612	0.00134539	0.0286697	Zfp385b	ENSMUSG00000027016.17
30.5956	1.29717	0.404612	3.20596	0.00134615	0.0286697	Shroom2	ENSMUSG00000045180.13
64.3162	-0.951021	0.296725	-3.20506	0.00135032	0.0287056	Zfp87	ENSMUSG00000097333.7
545.849	-0.434311	0.135608	-3.20269	0.00136153	0.0288904	Elp2	ENSMUSG00000024271.7
34.7949	-1.23724	0.386429	-3.20174	0.00136602	0.0289325	Usp28	ENSMUSG00000032267.8
125.189	-0.598485	0.187048	-3.19964	0.001376	0.0290904	Smg8	ENSMUSG00000020495.13
305.617	-0.433102	0.13542	-3.19821	0.00138285	0.0291816	G6pdx	ENSMUSG00000031400.10
109.052	-0.785016	0.245658	-3.19556	0.0013956	0.0293261	Lrrc41	ENSMUSG00000028703.14
23.0563	1.16653	0.365017	3.19582	0.00139434	0.0293261	Ppargc1a	ENSMUSG00000029167.13
149.017	0.575066	0.179978	3.1952	0.00139733	0.0293261	Pbdc1	ENSMUSG00000031226.13
85.9324	0.750289	0.234865	3.19456	0.00140046	0.0293383	Cenps	ENSMUSG00000073705.10
266.001	0.547699	0.171508	3.19344	0.00140587	0.029345	Diablo	ENSMUSG00000029433.15
130.656	-0.653946	0.204757	-3.19376	0.00140432	0.029345	Gpr12	ENSMUSG00000041468.7
74.9586	0.830602	0.260141	3.19289	0.00140856	0.0293481	Kcnh7	ENSMUSG00000059742.10
536.582	-0.51991	0.163038	-3.18889	0.00142821	0.0297037	Aco2	ENSMUSG00000022477.12
359.461	-0.598174	0.187634	-3.18798	0.00143268	0.029743	Zfp260	ENSMUSG00000049421.13
10757.4	-0.591526	0.185725	-3.18496	0.00144776	0.030002	Tubb3	ENSMUSG00000062380.4
259.338	-0.664079	0.208569	-3.18398	0.00145264	0.030049	Lrrtm1	ENSMUSG00000060780.2
251.54	-0.602246	0.189234	-3.18255	0.00145983	0.0301437	Ppm1l	ENSMUSG00000027784.10
156.524	0.657982	0.206797	3.18177	0.00146376	0.0301708	Cystm1	ENSMUSG00000046727.12
878.474	0.388628	0.1222	3.18027	0.00147138	0.0302736	Zwint	ENSMUSG00000019923.14
209.788	-0.508917	0.160065	-3.17945	0.00147557	0.0303057	Sde2	ENSMUSG00000038806.7
125.646	-0.5798	0.182432	-3.17817	0.00148209	0.0303855	Exd2	ENSMUSG00000032705.9
75.8987	-0.85492	0.269222	-3.17552	0.0014957	0.03061	Masp1	ENSMUSG00000022887.8
77.9142	1.9436	0.612395	3.17377	0.00150473	0.0306858	Bbc3	ENSMUSG00000002083.13
23.0721	1.28741	0.405614	3.17397	0.00150368	0.0306858	Fam105a	ENSMUSG00000056069.9
21.3466	1.37328	0.433055	3.17115	0.00151837	0.0307462	Gng4	ENSMUSG00000021303.14
766.972	0.53534	0.168809	3.17128	0.00151767	0.0307462	Olfm1	ENSMUSG00000026833.18
32.6114	1.37813	0.434433	3.17225	0.00151264	0.0307462	Jag1	ENSMUSG00000027276.7
214.084	0.439917	0.138698	3.17176	0.0015152	0.0307462	Bccip	ENSMUSG00000030983.4
73.4951	0.658507	0.20785	3.16818	0.00153397	0.0309619	2310009B15Rik	ENSMUSG00000079283.2
26.1167	1.37862	0.435158	3.1681	0.00153439	0.0309619	Sox1	ENSMUSG00000096014.1
56.2755	0.73384	0.231975	3.16344	0.00155915	0.0314064	Rapgef2	ENSMUSG00000062232.14
1991.71	0.520255	0.164491	3.16283	0.00156246	0.0314182	Marcks	ENSMUSG00000069662.5
49.0667	0.796369	0.251917	3.16123	0.00157103	0.0315356	Tex9	ENSMUSG00000090626.9
145.446	0.828961	0.26227	3.16071	0.00157384	0.031537	Spc24	ENSMUSG00000074476.6
32851.4	0.365261	0.11564	3.15862	0.0015852	0.0317094	mt-Rnr2	ENSMUSG00000064339.1
505.765	-0.425984	0.135065	-3.15391	0.00161099	0.0321138	Tmem160	ENSMUSG00000019158.9
47.4738	-1.0289	0.326214	-3.15407	0.00161008	0.0321138	Mkl1	ENSMUSG00000042292.16
843.757	-0.61418	0.194789	-3.15305	0.00161572	0.0321455	Myt1l	ENSMUSG00000061911.15
116.26	0.565697	0.179437	3.15261	0.00161815	0.0321455	Ethe1	ENSMUSG00000064254.6
566.368	0.362366	0.114965	3.15196	0.00162178	0.0321621	Sdhc	ENSMUSG00000058076.12
50.3211	0.995248	0.315962	3.1499	0.00163327	0.0322788	Nptxr	ENSMUSG00000022421.18
18.0162	1.50685	0.478367	3.14999	0.00163277	0.0322788	Stx4a	ENSMUSG00000030805.14
131.103	-0.99167	0.315007	-3.14809	0.00164341	0.0324118	Nos1	ENSMUSG00000029361.18
18.1361	1.39627	0.443584	3.1477	0.00164563	0.0324118	S100a16	ENSMUSG00000074457.10
127.327	-0.718051	0.228351	-3.1445	0.00166368	0.0327115	Ppp1r9b	ENSMUSG00000038976.12
206.742	-0.704363	0.224077	-3.1434	0.00166997	0.0327791	Insig1	ENSMUSG00000045294.11
359.007	0.615179	0.195798	3.14191	0.00167851	0.0328908	Cks1b	ENSMUSG00000028044.6
134.612	-0.766808	0.244199	-3.14009	0.00168896	0.0330395	Kif3c	ENSMUSG00000020668.10
45.5887	0.847154	0.269879	3.13902	0.00169515	0.0331043	Sat1	ENSMUSG00000025283.15
69.1621	-0.966001	0.307817	-3.13824	0.00169968	0.0331365	Zfp27	ENSMUSG00000062040.14
38.1494	-0.92564	0.295163	-3.13603	0.00171251	0.0332741	Gfpt2	ENSMUSG00000020363.6
87.3665	0.740399	0.236083	3.13618	0.00171163	0.0332741	Ddit3	ENSMUSG00000025408.15
131.983	0.736377	0.2349	3.13485	0.0017194	0.0333517	Ehbp1	ENSMUSG00000042302.14
11.6068	1.81212	0.578472	3.1326	0.00173267	0.0335526	Syndig1l	ENSMUSG00000071234.3
751.167	-0.335719	0.107325	-3.12804	0.00175975	0.0339629	G3bp2	ENSMUSG00000029405.16
80.0917	0.727914	0.232697	3.12817	0.00175898	0.0339629	Ncald	ENSMUSG00000051359.15
14.2062	1.34641	0.430675	3.12629	0.00177028	0.0341089	Hebp2	ENSMUSG00000019853.6
129.202	-0.868919	0.278085	-3.12466	0.00178013	0.0342415	Plekhf2	ENSMUSG00000049969.3
37.1022	1.02715	0.32894	3.1226	0.00179259	0.0343664	Rab36	ENSMUSG00000020175.14
186.07	-0.677749	0.217031	-3.12283	0.00179121	0.0343664	Ube2h	ENSMUSG00000039159.16
187.731	-0.76758	0.245853	-3.12211	0.00179562	0.0343672	Nav2	ENSMUSG00000052512.17
35.9086	1.39424	0.446717	3.12107	0.00180195	0.0344313	Prox1	ENSMUSG00000010175.13
286.108	0.520832	0.166988	3.11898	0.00181478	0.0345981	Mcm2	ENSMUSG00000002870.8
83.1278	-0.710667	0.227875	-3.11867	0.00181668	0.0345981	Zfp251	ENSMUSG00000022526.7
36.8003	2.86635	0.919398	3.11764	0.00182308	0.0346627	Lhx5	ENSMUSG00000029595.9
15.4247	-1.40697	0.451601	-3.11551	0.00183625	0.0348555	Gm11627	ENSMUSG00000078640.9
225.106	-0.769637	0.247231	-3.11303	0.00185176	0.035092	Rab3d	ENSMUSG00000019066.13
14.7331	1.29221	0.415458	3.11033	0.00186879	0.0351475	Neurl1a	ENSMUSG00000006435.15
39.032	1.06437	0.342164	3.11068	0.00186654	0.0351475	Wnt5a	ENSMUSG00000021994.15
25.659	1.43015	0.459569	3.11193	0.00185869	0.0351475	Qpct	ENSMUSG00000024084.7
76.0931	1.16173	0.373362	3.11155	0.00186111	0.0351475	Dusp26	ENSMUSG00000039661.14
71.3042	-0.95135	0.305886	-3.11015	0.00186994	0.0351475	Tsku	ENSMUSG00000049580.12
87.2546	-0.965032	0.310544	-3.10755	0.00188642	0.0353996	Fn1	ENSMUSG00000026193.15
39.7038	1.00499	0.323629	3.10536	0.00190048	0.035442	Mkl2	ENSMUSG00000009569.14
262.433	-0.46674	0.150481	-3.10166	0.00192439	0.035442	Tnpo3	ENSMUSG00000012535.14
377.566	-0.651427	0.209803	-3.10495	0.00190314	0.035442	Acly	ENSMUSG00000020917.17
342.095	-0.553259	0.178313	-3.10274	0.0019174	0.035442	Parp1	ENSMUSG00000026496.11
72.8876	0.764722	0.246207	3.10601	0.00189627	0.035442	Pkp4	ENSMUSG00000026991.20
75.7492	0.679132	0.218784	3.10412	0.00190845	0.035442	Wdr54	ENSMUSG00000030032.12
38.284	1.02133	0.329306	3.10147	0.0019256	0.035442	Sirpa	ENSMUSG00000037902.18
1005.19	0.338426	0.109098	3.10204	0.00192192	0.035442	Atp5j2	ENSMUSG00000038690.15
121.544	-0.728738	0.234582	-3.10654	0.00189291	0.035442	Tnrc18	ENSMUSG00000039477.16
241.849	0.482609	0.15548	3.10399	0.00190933	0.035442	Mrps6	ENSMUSG00000039680.9
363.419	-0.498006	0.160512	-3.10261	0.00191823	0.035442	Wdr47	ENSMUSG00000040389.15
110.616	-0.678796	0.218839	-3.10181	0.00192344	0.035442	Zfp426	ENSMUSG00000059475.13
903.386	-0.569239	0.183576	-3.10083	0.00192976	0.0354621	Nell2	ENSMUSG00000022454.16
237.617	2.45313	0.791517	3.09927	0.00193998	0.0355931	Calb2	ENSMUSG00000003657.9
74.6721	0.93207	0.301003	3.09654	0.00195791	0.0358649	Pcdh10	ENSMUSG00000049100.15
221.258	-0.659539	0.213048	-3.09572	0.00196333	0.0359071	Frmd4b	ENSMUSG00000030064.16
15.9538	-1.67988	0.542892	-3.09432	0.00197267	0.0360208	Lipg	ENSMUSG00000053846.4
72.8678	-0.889901	0.287717	-3.09297	0.00198163	0.0361272	Slc30a10	ENSMUSG00000026614.6
291.861	-0.423774	0.137044	-3.09226	0.00198638	0.0361565	Usp10	ENSMUSG00000031826.20
131.492	-0.806931	0.261201	-3.08931	0.00200625	0.0364606	Pou3f1	ENSMUSG00000090125.3
125.452	0.661757	0.21426	3.08856	0.00201126	0.0364941	Pimreg	ENSMUSG00000020808.3
188.68	-1.00558	0.325896	-3.08559	0.00203149	0.0366878	Gucy1a3	ENSMUSG00000033910.13
59.7093	0.968493	0.313859	3.08576	0.00203036	0.0366878	Gja1	ENSMUSG00000050953.10
42.4288	1.01766	0.329806	3.08564	0.00203117	0.0366878	Fam174a	ENSMUSG00000051185.9
52.4551	0.84842	0.27502	3.08494	0.00203595	0.0367109	Pcca	ENSMUSG00000041650.15
85.1098	-0.741472	0.240628	-3.0814	0.00206027	0.0370912	Kcnip3	ENSMUSG00000079056.12
39.5658	0.96561	0.313612	3.07899	0.00207702	0.0373344	Rian	ENSMUSG00000097451.10
77.0128	-0.669447	0.217485	-3.07813	0.00208304	0.0373844	Mitd1	ENSMUSG00000026088.15
70.8239	-0.656311	0.213367	-3.07597	0.00209816	0.0375972	Fam214a	ENSMUSG00000034858.16
184.425	-0.526747	0.171341	-3.07425	0.0021103	0.037756	Gal3st3	ENSMUSG00000047658.6
13.632	1.7187	0.559238	3.07328	0.00211721	0.0378208	Klf9	ENSMUSG00000033863.1
47.4333	0.90597	0.294892	3.07221	0.00212481	0.0378381	Ankrd40	ENSMUSG00000020864.13
71.5557	0.705889	0.2298	3.07176	0.00212802	0.0378381	Gins1	ENSMUSG00000027454.10
352.703	0.56217	0.183003	3.07192	0.00212685	0.0378381	Atp1b3	ENSMUSG00000032412.8
17.3179	-1.69275	0.551789	-3.06775	0.00215681	0.0382319	Slc8a1	ENSMUSG00000054640.14
3235.99	-0.383755	0.125093	-3.06777	0.00215666	0.0382319	Actg1	ENSMUSG00000062825.15
289.624	-0.476153	0.155265	-3.0667	0.00216435	0.0382957	Nif3l1	ENSMUSG00000026036.17
109.578	-0.626556	0.204381	-3.06563	0.00217211	0.0382957	Proser1	ENSMUSG00000049504.12
102.395	-0.962302	0.313923	-3.06541	0.0021737	0.0382957	Nckap5	ENSMUSG00000049690.15
54.2298	1.21928	0.397736	3.06554	0.00217275	0.0382957	Prr18	ENSMUSG00000055945.7
837.412	-0.519402	0.169603	-3.06247	0.00219521	0.0386156	Epha5	ENSMUSG00000029245.16
215.359	0.481983	0.157445	3.06127	0.00220403	0.0387117	Slbp	ENSMUSG00000004642.13
1385.07	0.345834	0.11305	3.05913	0.00221979	0.0388168	Atp5g3	ENSMUSG00000018770.9
308.441	-0.431171	0.140969	-3.05863	0.00222349	0.0388168	Nadk	ENSMUSG00000029063.16
150.548	0.494784	0.161765	3.05867	0.00222326	0.0388168	Alkbh5	ENSMUSG00000042650.3
135.34	0.682412	0.223101	3.05875	0.00222262	0.0388168	Actr3b	ENSMUSG00000056367.14
63.5565	-0.821185	0.268918	-3.05366	0.0022607	0.0394066	Tfap4	ENSMUSG00000005718.7
179.811	-0.461015	0.151148	-3.05009	0.00228775	0.0397578	Trim13	ENSMUSG00000035235.13
118.916	-0.796838	0.261242	-3.05019	0.00228694	0.0397578	Pdp2	ENSMUSG00000048371.8
767.004	-0.462438	0.151638	-3.04962	0.00229135	0.0397604	Peli1	ENSMUSG00000020134.13
9.7615	1.71861	0.563716	3.04872	0.0022982	0.0398193	Cntn5	ENSMUSG00000039488.15
67.1657	1.01966	0.334778	3.04579	0.00232069	0.0401487	Knl1	ENSMUSG00000027326.13
325.816	0.758952	0.24935	3.04372	0.00233673	0.040329	Shmt2	ENSMUSG00000025403.5
41.8396	1.04288	0.342703	3.04309	0.00234161	0.040329	Nuf2	ENSMUSG00000026683.14
553.571	0.329635	0.108309	3.04346	0.00233876	0.040329	Tusc3	ENSMUSG00000039530.17
46.7115	0.810152	0.266359	3.04158	0.00235344	0.0404721	Pgbd5	ENSMUSG00000050751.14
345.411	-0.589535	0.194036	-3.03827	0.00237941	0.0408577	Fam114a2	ENSMUSG00000020523.14
102.774	0.669924	0.220592	3.03693	0.00238999	0.0409783	Eps15	ENSMUSG00000028552.13
18.3046	1.30059	0.428403	3.0359	0.00239819	0.0410579	Slc4a10	ENSMUSG00000026904.17
202.035	-0.487959	0.160769	-3.03515	0.00240415	0.0410988	Tbck	ENSMUSG00000028030.12
88.64	0.801823	0.264293	3.03384	0.00241464	0.041217	Cenph	ENSMUSG00000045273.8
94.361	0.873608	0.288123	3.03206	0.00242888	0.0412905	Cntfr	ENSMUSG00000028444.17
304.895	-0.54736	0.180523	-3.03208	0.00242875	0.0412905	Afap1	ENSMUSG00000029094.12
1016.25	-0.413354	0.136332	-3.03196	0.00242969	0.0412905	Dlgap4	ENSMUSG00000061689.15
3420.04	-0.498966	0.164935	-3.02524	0.00248438	0.0421576	Ddx5	ENSMUSG00000020719.14
17.4178	1.46067	0.483024	3.024	0.00249456	0.0422303	Gusb	ENSMUSG00000025534.17
10.6846	1.5034	0.497185	3.02383	0.00249599	0.0422303	Immp2l	ENSMUSG00000056899.10
45.343	1.15102	0.380776	3.02283	0.00250425	0.0423062	Ptch1	ENSMUSG00000021466.12
159.273	0.583879	0.193184	3.0224	0.00250782	0.0423062	Pik3r1	ENSMUSG00000041417.15
275.328	0.546677	0.181019	3.02	0.00252777	0.0425804	Pde4dip	ENSMUSG00000038170.15
340.477	-0.481318	0.159446	-3.0187	0.00253862	0.0427007	Gsdme	ENSMUSG00000029821.15
57.2011	-0.747494	0.247738	-3.01727	0.00255059	0.0428395	Mtif3	ENSMUSG00000016510.11
596.81	-0.427386	0.141849	-3.01297	0.00258706	0.0430793	Nedd4l	ENSMUSG00000024589.16
46.4877	0.934714	0.310233	3.01294	0.0025873	0.0430793	Mbnl1	ENSMUSG00000027763.13
25.1919	-1.26429	0.419473	-3.01398	0.00257842	0.0430793	Klhl35	ENSMUSG00000035298.8
62.4107	1.24726	0.413813	3.01407	0.00257769	0.0430793	Tshz1	ENSMUSG00000046982.10
262.402	-1.21272	0.402414	-3.01361	0.00258156	0.0430793	Ube2ql1	ENSMUSG00000052981.6
10.1236	2.14878	0.713137	3.01314	0.00258558	0.0430793	Gm43528	ENSMUSG00000105290.1
1555.04	-0.493074	0.163791	-3.01038	0.00260918	0.0433694	Usp22	ENSMUSG00000042506.15
246.782	1.70264	0.565655	3.01003	0.00261225	0.0433694	Islr2	ENSMUSG00000051243.14
43.5135	1.06753	0.354886	3.00811	0.00262882	0.0435816	Cep112	ENSMUSG00000020728.17
50.3647	1.04166	0.346468	3.00651	0.00264262	0.0436847	Camk2d	ENSMUSG00000053819.16
65.5438	0.675704	0.224739	3.00661	0.00264176	0.0436847	Hacd1	ENSMUSG00000063275.15
41.0703	-1.22601	0.407898	-3.00568	0.00264992	0.0437426	Zfp804a	ENSMUSG00000070866.4
424.761	0.434713	0.14466	3.00507	0.00265519	0.0437669	Ndufb6	ENSMUSG00000071014.10
134.512	-0.562284	0.187191	-3.00379	0.00266638	0.043826	Msantd3	ENSMUSG00000039693.11
29.6752	1.48442	0.49413	3.0041	0.00266368	0.043826	Tmem151a	ENSMUSG00000061451.13
269.855	0.404968	0.134891	3.00218	0.0026805	0.0439327	Tsc22d3	ENSMUSG00000031431.13
17.7879	1.1812	0.393436	3.00225	0.00267989	0.0439327	Mns1	ENSMUSG00000032221.14
269.723	-0.471641	0.157234	-2.99961	0.00270321	0.0441793	Sc5d	ENSMUSG00000032018.14
139.422	-0.461329	0.153786	-2.9998	0.00270156	0.0441793	Asb8	ENSMUSG00000048175.13
186.297	-0.900979	0.300565	-2.99762	0.002721	0.044407	Ube2m	ENSMUSG00000005575.16
96.9494	0.80623	0.269131	2.99568	0.00273833	0.0446266	2610507B11Rik	ENSMUSG00000010277.7
52.589	0.746022	0.249183	2.99387	0.00275461	0.0447569	Itgb3bp	ENSMUSG00000028549.17
23.7747	1.22295	0.408536	2.9935	0.00275798	0.0447569	Fndc3b	ENSMUSG00000039286.12
12.1231	1.84825	0.617315	2.99402	0.00275328	0.0447569	Fam212b	ENSMUSG00000048458.8
557.04	0.388888	0.129943	2.99276	0.00276464	0.0448019	Krtcap2	ENSMUSG00000042747.12
230.716	-0.421694	0.141028	-2.99015	0.00278845	0.0451243	Ddx42	ENSMUSG00000020705.6
119.081	-0.963719	0.322375	-2.98943	0.00279498	0.0451666	Mapk11	ENSMUSG00000053137.6
569.557	-0.607435	0.203411	-2.98624	0.00282429	0.0455762	Klhl7	ENSMUSG00000028986.12
27.4884	-1.40227	0.469693	-2.98551	0.00283105	0.0456215	Dhrs3	ENSMUSG00000066026.14
15.3478	1.47391	0.493896	2.98425	0.00284271	0.0457454	Gfra1	ENSMUSG00000025089.15
27.0886	0.980029	0.328538	2.983	0.00285434	0.0458685	Mgst1	ENSMUSG00000008540.11
20.0303	1.21909	0.409497	2.97706	0.00291031	0.0467028	Lrig1	ENSMUSG00000030029.14
2060.7	-0.370364	0.124437	-2.97631	0.00291737	0.0467509	Ywhab	ENSMUSG00000018326.9
801.423	-0.3212	0.107983	-2.97453	0.00293441	0.0469587	Hp1bp3	ENSMUSG00000028759.13
203.058	-0.69345	0.233427	-2.97073	0.00297093	0.0474773	Pcdh8	ENSMUSG00000036422.10
1143.91	-0.47799	0.161002	-2.96885	0.00298914	0.0477021	Dpysl5	ENSMUSG00000029168.14
41.0218	-1.11591	0.37611	-2.96699	0.00300735	0.0479263	Pcdhgc3	ENSMUSG00000102918.1
10.0761	1.50026	0.506015	2.96486	0.00302822	0.0481813	Prr15	ENSMUSG00000045725.5
857.097	-0.399559	0.134781	-2.9645	0.00303172	0.0481813	Csde1	ENSMUSG00000068823.10
63.2179	0.815171	0.275039	2.96384	0.00303824	0.0482185	Ackr1	ENSMUSG00000037872.5
25.0593	-1.37054	0.462492	-2.96338	0.00304285	0.0482252	Npy1r	ENSMUSG00000036437.6
1999.99	-0.358055	0.120844	-2.96294	0.00304712	0.0482265	Map1lc3b	ENSMUSG00000031812.16
11.0299	1.6603	0.560507	2.96214	0.00305512	0.0482868	Stxbp5l	ENSMUSG00000022829.14
18.8787	2.88792	0.975097	2.96167	0.00305972	0.048289	Mab21l1	ENSMUSG00000056947.5
153.857	0.728777	0.246102	2.96128	0.00306364	0.048289	Lsamp	ENSMUSG00000061080.11
219.813	-0.739271	0.249696	-2.96068	0.00306957	0.0483164	Aff3	ENSMUSG00000037138.17
150.274	0.825781	0.279009	2.9597	0.00307939	0.0483389	Cdc20	ENSMUSG00000006398.15
41.3682	0.954476	0.322462	2.95996	0.0030768	0.0483389	Ccnk	ENSMUSG00000021258.10
414.495	0.518522	0.175279	2.95827	0.00309366	0.0484969	Sept11	ENSMUSG00000058013.11
195.159	-0.758031	0.256355	-2.95696	0.00310687	0.0486377	Aacs	ENSMUSG00000029482.4
28.6618	1.17576	0.398265	2.95221	0.00315505	0.049325	Tjp1	ENSMUSG00000030516.14
153.224	-0.639168	0.216639	-2.95038	0.00317383	0.0495513	Psen1	ENSMUSG00000019969.14
89.4717	-0.755952	0.256568	-2.9464	0.00321494	0.0501252	Palmd	ENSMUSG00000033377.14
465.827	-0.655651	0.222576	-2.94574	0.00322187	0.0501654	Flrt3	ENSMUSG00000051379.12
106.68	1.0158	0.3454	2.94093	0.00327225	0.0508125	Ccdc184	ENSMUSG00000029875.4
96.7144	-0.59972	0.203912	-2.94107	0.00327081	0.0508125	Kcnk2	ENSMUSG00000037624.15
3507.54	-0.418135	0.142229	-2.93986	0.00328357	0.0508511	Crmp1	ENSMUSG00000029121.15
19.3731	1.72185	0.585659	2.94002	0.00328192	0.0508511	Rprml	ENSMUSG00000046215.3
74.162	-0.851204	0.289676	-2.93846	0.00329843	0.0509443	Cnst	ENSMUSG00000038949.8
67.1287	0.887983	0.30216	2.93878	0.00329506	0.0509443	Snhg8	ENSMUSG00000104960.1
77.8508	-1.19043	0.405287	-2.93725	0.00331132	0.051075	Nefl	ENSMUSG00000022055.7
10.3748	1.53466	0.522595	2.93661	0.00331822	0.051113	Gm28756	ENSMUSG00000109887.1
319.113	-0.781241	0.266236	-2.93439	0.00334204	0.0514112	Tenm2	ENSMUSG00000049336.16
11.102	1.89279	0.645194	2.93367	0.00334978	0.0514616	Msantd1	ENSMUSG00000051246.3
277.768	-0.634927	0.216472	-2.93307	0.00335629	0.0514929	Chmp7	ENSMUSG00000034190.9
30.8055	1.17586	0.401134	2.93133	0.00337512	0.051713	Gpr26	ENSMUSG00000040125.4
669.491	-0.360545	0.123025	-2.93066	0.00338242	0.051756	Hnrnpr	ENSMUSG00000066037.14
104.083	-0.522505	0.178414	-2.92862	0.00340471	0.051959	Pik3c3	ENSMUSG00000033628.15
80.1337	0.834463	0.284931	2.92865	0.00340441	0.051959	Ninj1	ENSMUSG00000037966.15
435.361	0.409683	0.140093	2.92436	0.00345165	0.0523681	Dpy30	ENSMUSG00000024067.13
269.59	-0.466357	0.159481	-2.92421	0.00345329	0.0523681	Jakmip2	ENSMUSG00000024502.9
217.877	-0.635509	0.217301	-2.92456	0.0034494	0.0523681	Ptp4a1	ENSMUSG00000026064.15
66.7793	0.978889	0.334763	2.92413	0.00345424	0.0523681	Kif23	ENSMUSG00000032254.10
103.6	0.900809	0.308028	2.92444	0.00345074	0.0523681	Emx2	ENSMUSG00000043969.4
499.204	0.399451	0.136675	2.92263	0.00347089	0.0525514	Tra2a	ENSMUSG00000029817.11
454.977	-0.404234	0.138336	-2.92211	0.00347671	0.0525704	Ncs1	ENSMUSG00000062661.6
30.4465	-0.982348	0.33669	-2.91766	0.00352668	0.0532561	Rps6ka2	ENSMUSG00000023809.9
82.823	-0.711006	0.243757	-2.91687	0.00353567	0.0533219	Prkcd	ENSMUSG00000021948.17
373.301	-0.45377	0.155603	-2.9162	0.00354328	0.0533669	Ubqln2	ENSMUSG00000050148.9
14.428	-1.36685	0.469209	-2.91309	0.00357872	0.0538303	Zfp59	ENSMUSG00000078779.4
10.264	1.65238	0.568536	2.90637	0.00365646	0.0549279	Plch1	ENSMUSG00000036834.16
144.923	-0.641226	0.220659	-2.90596	0.0036613	0.054929	Lrrc20	ENSMUSG00000037151.8
386.826	-0.562494	0.193648	-2.90473	0.00367575	0.0550742	Klhl24	ENSMUSG00000062901.2
778.848	-0.655167	0.225762	-2.90203	0.00370754	0.0554782	Pcbp1	ENSMUSG00000051695.6
301.814	-0.526685	0.181522	-2.90149	0.00371389	0.0555013	Phactr1	ENSMUSG00000054728.16
79.0065	0.827208	0.285138	2.90108	0.00371881	0.0555027	Grik2	ENSMUSG00000056073.16
23.6338	1.19504	0.412413	2.89768	0.0037593	0.0560345	Rassf4	ENSMUSG00000042129.8
75.4198	0.889293	0.30728	2.89408	0.00380269	0.0566081	Pfkp	ENSMUSG00000021196.14
23.0726	-1.27949	0.442863	-2.88914	0.00386298	0.0574313	Gm26801	ENSMUSG00000097892.2
93.9833	0.661434	0.229002	2.88833	0.0038729	0.0574342	Ccng1	ENSMUSG00000020326.7
19.5393	-1.56242	0.540945	-2.88831	0.00387314	0.0574342	Bbs12	ENSMUSG00000051444.9
17.0165	1.17023	0.405467	2.88613	0.00390013	0.05776	Fras1	ENSMUSG00000034687.8
316.469	-0.711184	0.246575	-2.88426	0.00392339	0.0579555	Nav3	ENSMUSG00000020181.16
742.113	-0.58285	0.202076	-2.88432	0.00392265	0.0579555	Fezf2	ENSMUSG00000021743.6
277.551	0.559678	0.194169	2.88243	0.00394618	0.0582118	Lmo3	ENSMUSG00000030226.12
28.2223	0.903089	0.313348	2.88206	0.00395085	0.0582118	Lhfpl2	ENSMUSG00000045312.12
77.3368	-0.76402	0.265265	-2.88022	0.00397399	0.058478	Ppp1r16b	ENSMUSG00000037754.13
11.3408	1.93233	0.671531	2.8775	0.00400844	0.0589098	Mirg	ENSMUSG00000097391.8
14.6552	1.52974	0.53218	2.87449	0.00404683	0.0593226	Maf	ENSMUSG00000055435.6
131.108	-0.701077	0.24387	-2.87481	0.00404276	0.0593226	Birc2	ENSMUSG00000057367.12
70.9566	-0.761832	0.265289	-2.8717	0.00408266	0.0596653	Scube1	ENSMUSG00000016763.14
85.7879	-0.682537	0.237697	-2.87146	0.00408574	0.0596653	Slc35b4	ENSMUSG00000018999.14
114.258	0.851565	0.296527	2.8718	0.0040814	0.0596653	Pmf1	ENSMUSG00000028066.15
267.305	-0.472866	0.164704	-2.87099	0.00409183	0.0596786	Sf3b3	ENSMUSG00000033732.10
52.3479	0.9215	0.321065	2.87013	0.00410301	0.059766	Cpne4	ENSMUSG00000032564.16
218.108	-0.490378	0.170903	-2.86933	0.00411339	0.0598416	Usp9x	ENSMUSG00000031010.17
370.424	-0.390738	0.136296	-2.86683	0.00414607	0.0602409	Msmo1	ENSMUSG00000031604.10
14.3081	1.70969	0.596675	2.86537	0.00416526	0.0604434	Cdc14b	ENSMUSG00000033102.15
222.341	0.568564	0.198725	2.86106	0.00422233	0.0611479	Phyhipl	ENSMUSG00000037747.9
30.8113	1.32629	0.463591	2.8609	0.00422442	0.0611479	Npm3	ENSMUSG00000056209.7
88.5088	-0.770082	0.269375	-2.85877	0.00425284	0.061482	Ap5s1	ENSMUSG00000068264.11
17.9304	-1.43481	0.502007	-2.85816	0.00426111	0.0615244	Rab39	ENSMUSG00000055069.3
209.734	1.18579	0.415005	2.85728	0.00427288	0.0615866	Ccnb1	ENSMUSG00000041431.16
35.0932	-2.53239	0.886369	-2.85704	0.00427611	0.0615866	AC131187.2	ENSMUSG00000114733.1
69.3039	-0.836947	0.293162	-2.85489	0.00430513	0.0619272	Spata2	ENSMUSG00000047030.15
121.952	0.605222	0.212078	2.85377	0.00432037	0.062069	Tmem41a	ENSMUSG00000022856.8
69.5837	0.883926	0.309962	2.85173	0.00434825	0.0623918	Nup210	ENSMUSG00000030091.17
27.7834	-1.661	0.582577	-2.85112	0.00435652	0.0624326	Arrdc2	ENSMUSG00000002910.11
151.227	0.46431	0.163048	2.84768	0.00440389	0.0630331	Vamp3	ENSMUSG00000028955.3
63.9774	0.821018	0.288405	2.84676	0.0044167	0.063138	Sall1	ENSMUSG00000031665.7
90.0245	-0.754172	0.265089	-2.84498	0.00444146	0.0634133	Dpp9	ENSMUSG00000001229.8
10.2716	1.58854	0.558579	2.8439	0.00445651	0.0635493	Ccdc85a	ENSMUSG00000032878.16
235.397	-0.478746	0.168501	-2.84121	0.00449434	0.0636947	Raf1	ENSMUSG00000000441.17
11.2555	1.4584	0.513284	2.84131	0.00449285	0.0636947	Tmbim1	ENSMUSG00000006301.17
450.654	-0.412294	0.145107	-2.84131	0.00449289	0.0636947	Dctn4	ENSMUSG00000024603.8
88.1544	-0.586695	0.206414	-2.84232	0.00447869	0.0636947	C87436	ENSMUSG00000046679.16
9.92925	1.39619	0.491376	2.84139	0.0044917	0.0636947	Smco4	ENSMUSG00000058173.12
84.3847	0.623935	0.219709	2.83982	0.00451383	0.0638923	Usp46	ENSMUSG00000054814.14
134.775	0.619645	0.218374	2.83754	0.00454623	0.0642719	Synj1	ENSMUSG00000022973.17
90.9154	0.679893	0.239674	2.83674	0.00455762	0.0643541	Dnph1	ENSMUSG00000040658.6
593.727	-0.666637	0.23506	-2.83603	0.00456788	0.0644199	Neurog2	ENSMUSG00000027967.8
87.6827	0.839183	0.295961	2.83545	0.00457616	0.0644579	Dkk3	ENSMUSG00000030772.6
42.209	-0.925577	0.326667	-2.83339	0.00460569	0.0647945	Dnajc28	ENSMUSG00000039763.9
180.486	-0.479024	0.169182	-2.83141	0.00463433	0.0651179	Frat1	ENSMUSG00000067199.4
11.4084	1.58953	0.561592	2.83039	0.00464908	0.0651359	Tns3	ENSMUSG00000020422.13
180.329	-0.589106	0.208097	-2.83093	0.00464135	0.0651359	Fam126a	ENSMUSG00000028995.14
21.3684	1.09053	0.385325	2.83015	0.00465256	0.0651359	Fam181b	ENSMUSG00000051515.9
223.451	0.712114	0.251711	2.82909	0.004668	0.0652727	Ccna2	ENSMUSG00000027715.9
19.512	-1.33513	0.472226	-2.8273	0.00469422	0.0655598	Gm4419	ENSMUSG00000097055.2
283.289	-0.566288	0.200371	-2.82619	0.00471049	0.0657073	Ldb2	ENSMUSG00000039706.11
96.6855	-0.650014	0.230174	-2.82401	0.00474274	0.0660591	Zbtb5	ENSMUSG00000049657.9
25.9866	1.24485	0.440858	2.82371	0.00474717	0.0660591	Lclat1	ENSMUSG00000054469.13
58.5454	0.836517	0.296318	2.82303	0.00475716	0.0661183	Shmt1	ENSMUSG00000020534.14
31.3249	2.75137	0.975026	2.82185	0.00477482	0.066204	Trp73	ENSMUSG00000029026.16
67.6074	-0.722873	0.256142	-2.82216	0.00477013	0.066204	Chst15	ENSMUSG00000030930.14
178.511	0.810155	0.287182	2.82105	0.00478668	0.066209	Kpna2	ENSMUSG00000018362.14
42.7634	-0.841427	0.29824	-2.82131	0.00478279	0.066209	2610044O15Rik8	ENSMUSG00000071302.10
20.8142	1.09822	0.38948	2.81972	0.0048065	0.0664035	Asphd1	ENSMUSG00000046378.11
84.8649	-0.720069	0.255535	-2.81788	0.00483411	0.066705	Prkaa2	ENSMUSG00000028518.8
48.773	-0.896548	0.318677	-2.81334	0.00490299	0.0675744	Ust	ENSMUSG00000047712.8
49.8059	0.681668	0.24257	2.81019	0.00495127	0.0680852	Tspan15	ENSMUSG00000037031.10
69.967	-0.7983	0.284078	-2.81015	0.00495187	0.0680852	Tmem150c	ENSMUSG00000050640.16
42.3468	-1.12718	0.401339	-2.80856	0.00497637	0.0682592	Thtpa	ENSMUSG00000045691.14
67.5133	1.07835	0.383937	2.80868	0.00497457	0.0682592	F8a	ENSMUSG00000078317.6
316.947	-0.677016	0.241101	-2.80801	0.0049848	0.0682935	Cnih3	ENSMUSG00000026514.14
197.012	-0.494516	0.176159	-2.80721	0.00499724	0.0683826	Acap3	ENSMUSG00000029033.16
333.264	-0.702859	0.250531	-2.80548	0.00502413	0.0686691	Robo1	ENSMUSG00000022883.10
42.4559	0.813969	0.290273	2.80415	0.00504492	0.068859	Slc16a14	ENSMUSG00000026220.6
17.7702	1.31264	0.468181	2.80371	0.00505187	0.068859	Gadd45a	ENSMUSG00000036390.8
1729.41	0.482746	0.172197	2.80345	0.00505595	0.068859	H2afz	ENSMUSG00000037894.13
22.0002	-1.10879	0.395741	-2.80181	0.00508162	0.0691268	Lrrtm4	ENSMUSG00000052581.13
16.9181	-1.53459	0.548156	-2.79955	0.00511736	0.069531	1700001O22Rik	ENSMUSG00000044320.14
397.88	-0.426716	0.152453	-2.799	0.00512604	0.0695364	Strip1	ENSMUSG00000014601.13
678.333	-0.46156	0.164916	-2.79877	0.00512983	0.0695364	Cttn	ENSMUSG00000031078.15
113.044	0.885209	0.316703	2.79508	0.00518869	0.0701691	Rsph9	ENSMUSG00000023966.8
11.6987	-2.12957	0.761852	-2.79525	0.00518594	0.0701691	Cyp4f13	ENSMUSG00000024055.14
101.301	-0.684846	0.245072	-2.79447	0.00519844	0.0702185	Hivep3	ENSMUSG00000028634.17
331.664	-0.345592	0.12369	-2.79401	0.00520585	0.0702334	Dnm1l	ENSMUSG00000022789.14
11.5199	-1.7888	0.640308	-2.79365	0.00521173	0.0702334	Engase	ENSMUSG00000033857.12
10.788	1.25951	0.451427	2.79006	0.00526985	0.0705677	Nr2f6	ENSMUSG00000002393.14
48.9697	0.960822	0.344374	2.79006	0.00526987	0.0705677	Dcn	ENSMUSG00000019929.16
55.9151	1.27655	0.457754	2.78872	0.00529166	0.0705677	Ddit4	ENSMUSG00000020108.4
200.506	0.432604	0.154994	2.7911	0.0052529	0.0705677	Hax1	ENSMUSG00000027944.13
10.641	1.61885	0.580292	2.78971	0.00527547	0.0705677	Map3k6	ENSMUSG00000028862.6
76.2532	-0.668778	0.239774	-2.78921	0.00528371	0.0705677	Lipt2	ENSMUSG00000030725.4
231.62	-0.399544	0.143218	-2.78976	0.00527473	0.0705677	Nsdhl	ENSMUSG00000031349.4
314.196	-0.481007	0.17246	-2.7891	0.00528555	0.0705677	Sec31a	ENSMUSG00000035325.16
896.634	-0.483056	0.173187	-2.78922	0.00528351	0.0705677	Matr3	ENSMUSG00000037236.14
20.4898	1.53275	0.549986	2.78689	0.00532164	0.0708855	Klf2	ENSMUSG00000055148.7
25.7096	-5.75753	2.06639	-2.78628	0.00533166	0.0709369	Gm19248	ENSMUSG00000110416.1
53.6027	0.671932	0.241209	2.78569	0.00534144	0.0709852	Fam229b	ENSMUSG00000051736.8
12.8273	1.65824	0.595778	2.78331	0.00538067	0.0713418	Arid3a	ENSMUSG00000019564.12
399.837	0.333255	0.119729	2.7834	0.00537929	0.0713418	Dnajc9	ENSMUSG00000021811.7
13.4871	1.66644	0.59891	2.78246	0.0053948	0.0714469	Snx8	ENSMUSG00000029560.12
55.8763	0.930774	0.334565	2.78204	0.00540183	0.071458	Rbp1	ENSMUSG00000046402.10
35.6648	0.939325	0.337702	2.78152	0.00541043	0.0714896	Nudt1	ENSMUSG00000036639.12
607.846	-0.524646	0.188714	-2.78012	0.00543393	0.0715539	Ctnnd2	ENSMUSG00000022240.10
105.602	-0.84906	0.305378	-2.78036	0.00542986	0.0715539	Zik1	ENSMUSG00000030393.8
32.6617	1.33996	0.481957	2.78026	0.00543158	0.0715539	A330076H08Rik	ENSMUSG00000109321.1
83.8647	-0.709143	0.255215	-2.77861	0.00545921	0.0718048	Lrrtm3	ENSMUSG00000042846.8
455.88	-0.477462	0.171896	-2.77762	0.00547583	0.0719413	Ndrg3	ENSMUSG00000027634.14
18.4321	1.17588	0.423471	2.77676	0.00549041	0.0720507	Vstm2a	ENSMUSG00000048834.16
18.1163	-1.71538	0.618042	-2.7755	0.00551162	0.0720827	Pxdc1	ENSMUSG00000021411.16
92.633	0.88684	0.319491	2.77579	0.0055068	0.0720827	Arl4c	ENSMUSG00000049866.12
286.864	0.434825	0.156659	2.77561	0.00550988	0.0720827	Eef1d	ENSMUSG00000055762.15
20.7404	1.20166	0.433105	2.77451	0.00552842	0.0722204	Rbms3	ENSMUSG00000039607.15
177.7	-0.508913	0.183456	-2.77404	0.00553655	0.0722447	Mdm2	ENSMUSG00000020184.15
141.461	-0.637796	0.230256	-2.76994	0.0056066	0.0728289	Syvn1	ENSMUSG00000024807.17
60.0741	-0.761758	0.275004	-2.76999	0.0056058	0.0728289	Zfp37	ENSMUSG00000028389.12
766.373	0.392809	0.14177	2.77074	0.00559287	0.0728289	Uqcr10	ENSMUSG00000059534.8
304.135	-0.50513	0.182338	-2.7703	0.00560046	0.0728289	Zfp462	ENSMUSG00000060206.11
70.0994	0.615405	0.222257	2.76889	0.00562468	0.0728994	Cbfa2t3	ENSMUSG00000006362.16
57.992	-0.724463	0.261627	-2.76906	0.00562178	0.0728994	Gucd1	ENSMUSG00000033416.15
28.2584	1.08858	0.3935	2.7664	0.00566781	0.0733759	Ppic	ENSMUSG00000024538.7
149.484	0.602239	0.217789	2.76524	0.00568817	0.0734743	Tmeff2	ENSMUSG00000026109.14
107.03	-0.777757	0.281229	-2.76556	0.00568244	0.0734743	Gucy1b3	ENSMUSG00000028005.13
215.144	0.518478	0.187652	2.76299	0.00572754	0.0739	Tyms	ENSMUSG00000025747.12
14.7116	1.82944	0.662287	2.76231	0.00573947	0.0739711	Ildr2	ENSMUSG00000040612.13
81.0676	0.540795	0.195878	2.76088	0.0057646	0.074212	Baz2a	ENSMUSG00000040054.16
958.063	-0.405902	0.147156	-2.75832	0.00580995	0.0747124	Prkar1a	ENSMUSG00000020612.16
294.774	0.523873	0.190539	2.74942	0.00597006	0.076641	Rangap1	ENSMUSG00000022391.15
148.655	-0.577706	0.210147	-2.74905	0.00597679	0.076641	Kirrel3	ENSMUSG00000032036.15
14.2374	1.27583	0.464125	2.74888	0.00597989	0.076641	Acyp2	ENSMUSG00000060923.5
579.762	0.592594	0.215767	2.74646	0.0060242	0.0771231	Atf4	ENSMUSG00000042406.7
196.224	-0.531149	0.193448	-2.74569	0.00603832	0.0771325	Prpf6	ENSMUSG00000002455.14
19.0854	-1.69495	0.617255	-2.74595	0.0060336	0.0771325	AI429214	ENSMUSG00000074384.4
643.91	0.533853	0.194484	2.74497	0.00605171	0.077218	Cd200	ENSMUSG00000022661.14
61.8665	0.889634	0.324303	2.74322	0.00608397	0.0775437	Cdc25c	ENSMUSG00000044201.9
239.218	0.702815	0.256269	2.74249	0.0060976	0.0775772	Cdca8	ENSMUSG00000028873.16
202.871	0.52129	0.190088	2.74235	0.00610007	0.0775772	Coq7	ENSMUSG00000030652.11
60.2646	-0.983678	0.35881	-2.7415	0.00611589	0.0776926	Sh3bgrl2	ENSMUSG00000032261.16
15.4144	-1.33522	0.488116	-2.73545	0.00622957	0.0790497	Smpd5	ENSMUSG00000071724.4
26.8674	1.44286	0.527612	2.7347	0.00624365	0.0791412	Col12a1	ENSMUSG00000032332.17
66.129	0.757547	0.27713	2.73354	0.00626569	0.0793333	Sik1	ENSMUSG00000024042.6
29.1926	1.11684	0.408774	2.73218	0.00629169	0.079575	Dlgap5	ENSMUSG00000037544.14
46.9689	-1.2776	0.468088	-2.72939	0.00634511	0.0801627	Rassf2	ENSMUSG00000027339.15
523.701	0.485537	0.178029	2.72729	0.00638577	0.080588	Gnaq	ENSMUSG00000024639.5
364.874	-0.450129	0.165128	-2.72595	0.00641169	0.0808265	Rrn3	ENSMUSG00000022682.7
41.9838	0.683609	0.251158	2.72182	0.00649226	0.0817529	Bcat2	ENSMUSG00000030826.19
11.2465	-1.71584	0.630695	-2.72055	0.00651728	0.0819783	Vit	ENSMUSG00000024076.9
130.277	0.519224	0.190949	2.71918	0.00654435	0.0822289	Mapkapk2	ENSMUSG00000016528.10
138.786	0.863511	0.317945	2.71591	0.00660937	0.0827334	Efnb3	ENSMUSG00000003934.5
131.67	0.613356	0.225849	2.71578	0.006612	0.0827334	Slc1a4	ENSMUSG00000020142.12
1714.15	-0.313359	0.115382	-2.71584	0.00661069	0.0827334	Tspan13	ENSMUSG00000020577.17
14.5973	-1.36518	0.502696	-2.71572	0.00661322	0.0827334	Usp43	ENSMUSG00000020905.11
1025.14	-0.349586	0.128759	-2.71505	0.00662662	0.0828112	Kifap3	ENSMUSG00000026585.13
25.1682	0.963869	0.355442	2.71175	0.00669292	0.0834917	Tfap2d	ENSMUSG00000042596.7
196.261	0.584897	0.2157	2.71162	0.00669557	0.0834917	Hist1h2ae	ENSMUSG00000069272.6
35.4551	0.912245	0.336502	2.71096	0.00670882	0.0835665	Tmem47	ENSMUSG00000025666.16
37.52	0.9469	0.349392	2.71014	0.00672556	0.0836846	Pola1	ENSMUSG00000006678.6
27.6782	-1.01631	0.375515	-2.70643	0.006801	0.084532	Pus10	ENSMUSG00000020280.12
329.957	0.554612	0.205081	2.70435	0.00684387	0.0849731	Ahi1	ENSMUSG00000019986.17
139.553	-0.534395	0.197805	-2.70163	0.00689999	0.0855778	Tmem177	ENSMUSG00000036975.5
56.3213	-0.683864	0.253221	-2.70066	0.00692012	0.0857351	Zfp141	ENSMUSG00000092416.2
158.358	-0.608001	0.225237	-2.69938	0.0069468	0.0859731	Nkap	ENSMUSG00000016409.4
27.3438	1.07165	0.397121	2.69854	0.00696435	0.0860979	Sgo2a	ENSMUSG00000026039.9
104.972	0.516414	0.191556	2.69589	0.00702012	0.0866383	Ttc8	ENSMUSG00000021013.16
160.762	-0.563159	0.208907	-2.69575	0.0070231	0.0866383	Pdik1l	ENSMUSG00000050890.15
97.9184	0.563222	0.209053	2.69416	0.00705658	0.0868653	Cpt1c	ENSMUSG00000007783.10
30.1905	0.858278	0.318537	2.69443	0.00705087	0.0868653	Klhl32	ENSMUSG00000040387.16
32.1604	0.880778	0.327038	2.6932	0.00707708	0.0869501	Ska3	ENSMUSG00000021965.3
228.984	-0.458556	0.170269	-2.69313	0.00707856	0.0869501	Chmp3	ENSMUSG00000053119.11
108.607	-0.497445	0.184744	-2.69261	0.00708947	0.0869913	Sema4b	ENSMUSG00000030539.13
167.499	-0.586993	0.218043	-2.6921	0.00710038	0.0870325	Borcs5	ENSMUSG00000042992.15
16.4034	1.68067	0.624499	2.69123	0.0071189	0.0870828	Arhgap26	ENSMUSG00000036452.17
159.883	-0.576624	0.214263	-2.6912	0.0071196	0.0870828	Prex1	ENSMUSG00000039621.13
210.9	-0.557072	0.20717	-2.68896	0.00716747	0.0875754	Pcyox1	ENSMUSG00000029998.14
176.25	-0.457921	0.170608	-2.68406	0.00727343	0.0887759	Zfp41	ENSMUSG00000047003.14
19.1197	1.14871	0.428063	2.68351	0.00728533	0.0888271	Cdkn3	ENSMUSG00000037628.10
50.6008	-0.746039	0.278189	-2.68177	0.00732341	0.089197	Tubgcp4	ENSMUSG00000027263.12
126.752	-0.632502	0.2359	-2.68123	0.00733519	0.089246	Lrrn1	ENSMUSG00000034648.9
25.4441	-1.02002	0.380494	-2.68078	0.00734511	0.0892725	Rab9b	ENSMUSG00000043463.6
38.6502	1.07295	0.400474	2.6792	0.00737992	0.08943	Etv1	ENSMUSG00000004151.17
218.577	-0.485414	0.181183	-2.67913	0.00738135	0.08943	Llgl1	ENSMUSG00000020536.12
232.88	-0.427732	0.159615	-2.67978	0.007367	0.08943	Lonp2	ENSMUSG00000047866.18
652.184	0.301002	0.112371	2.67865	0.0073919	0.0894473	Ostc	ENSMUSG00000041084.8
60.3371	-0.724032	0.270326	-2.67836	0.00739831	0.0894473	Zfp105	ENSMUSG00000057895.11
24.3441	1.13901	0.425429	2.67732	0.00742134	0.0896317	Xkr6	ENSMUSG00000035067.9
84.2876	0.604535	0.225855	2.67665	0.00743616	0.089682	Spata7	ENSMUSG00000021007.14
21.0904	1.18923	0.444333	2.67643	0.00744107	0.089682	Lypd6b	ENSMUSG00000026765.12
113.74	0.737387	0.275572	2.67584	0.00745424	0.0897468	Atp6v1g2	ENSMUSG00000024403.16
241.765	-0.514435	0.19232	-2.67488	0.00747553	0.0899092	Cbfa2t2	ENSMUSG00000038533.15
32.5006	0.973692	0.364192	2.67357	0.00750487	0.0900741	Mtfp1	ENSMUSG00000004748.5
182.676	-0.529566	0.198069	-2.67364	0.00750326	0.0900741	Pigs	ENSMUSG00000041958.10
355.612	-0.591584	0.221377	-2.67229	0.00753349	0.0903235	Rasgef1b	ENSMUSG00000089809.9
58.8175	0.876118	0.327934	2.67163	0.00754843	0.0904086	Hist1h1e	ENSMUSG00000051627.3
51.8759	0.826578	0.30944	2.67121	0.00755793	0.0904283	Ttc39b	ENSMUSG00000038172.14
509.735	-0.384872	0.144136	-2.67019	0.00758074	0.0906072	Cript	ENSMUSG00000024146.9
126.968	-0.586935	0.219984	-2.66808	0.00762857	0.0910843	Tbcd	ENSMUSG00000039230.14
17.6424	-1.47092	0.55194	-2.665	0.00769887	0.0916388	Rhcg	ENSMUSG00000030549.6
254.071	-0.573139	0.215012	-2.66562	0.00768474	0.0916388	Atg101	ENSMUSG00000037204.6
24.9613	-1.03907	0.389846	-2.66534	0.00769112	0.0916388	B330016D10Rik	ENSMUSG00000048406.5
69.9248	-0.785852	0.294999	-2.66391	0.00772374	0.09184	Cdh11	ENSMUSG00000031673.6
174.76	0.602465	0.226213	2.66326	0.00773879	0.0919241	Rnaseh2c	ENSMUSG00000024925.10
548.29	0.328801	0.123523	2.66187	0.00777083	0.0922095	Tmem147	ENSMUSG00000006315.9
165.288	0.493792	0.185583	2.66076	0.0077965	0.092419	Cyhr1	ENSMUSG00000053929.16
100.531	0.575905	0.216701	2.65761	0.00786971	0.093191	Akr1b3	ENSMUSG00000001642.18
111.416	-0.636516	0.23975	-2.65492	0.00793276	0.0938411	Aco1	ENSMUSG00000028405.9
112.595	-0.633603	0.238818	-2.65308	0.0079762	0.0941616	Tab1	ENSMUSG00000022414.7
349.349	0.749463	0.282465	2.65329	0.00797104	0.0941616	Raly	ENSMUSG00000027593.15
69.9667	-0.755417	0.284805	-2.6524	0.00799212	0.094253	Vav2	ENSMUSG00000009621.18
18.2253	1.09183	0.411871	2.65091	0.00802762	0.0945749	Cep128	ENSMUSG00000061533.16
160.857	0.74747	0.282257	2.64819	0.00809239	0.0952406	Vapb	ENSMUSG00000054455.4
147.091	0.485778	0.183484	2.64752	0.00810836	0.0953312	Arxes2	ENSMUSG00000048040.8
320.516	-0.478608	0.180833	-2.64668	0.00812868	0.0954727	Ccnl2	ENSMUSG00000029068.16
132.111	-0.6659	0.251666	-2.64596	0.00814587	0.0955772	Sh2b2	ENSMUSG00000005057.13
76.8412	-0.688792	0.260619	-2.6429	0.00821981	0.0963465	Pramef8	ENSMUSG00000046862.14
73.0255	0.890285	0.33691	2.6425	0.00822963	0.0963636	Nxn	ENSMUSG00000020844.6
198.692	0.558058	0.211326	2.64074	0.00827248	0.0967671	Dtd1	ENSMUSG00000027430.12
35.7715	-0.8839	0.334779	-2.64025	0.00828447	0.096809	Cep85	ENSMUSG00000037443.13
107.876	-0.710381	0.2693	-2.63788	0.00834261	0.0970658	Mtif2	ENSMUSG00000020459.14
35.1165	1.24281	0.471182	2.63764	0.00834857	0.0970658	Necab2	ENSMUSG00000031837.14
16.8668	1.45431	0.551264	2.63814	0.00833611	0.0970658	Plekha6	ENSMUSG00000041757.16
28902.5	-0.357496	0.135533	-2.63771	0.00834682	0.0970658	Tuba1a	ENSMUSG00000072235.5
12.2697	1.42598	0.540457	2.63847	0.00832819	0.0970658	Dnah7a	ENSMUSG00000096141.2
254.834	-0.38265	0.145132	-2.63657	0.00837482	0.0972729	Wbp11	ENSMUSG00000030216.12
253.06	-0.620386	0.235367	-2.63582	0.00839335	0.0972919	Ndrg1	ENSMUSG00000005125.12
174.657	-0.455004	0.172621	-2.63586	0.00839237	0.0972919	Midn	ENSMUSG00000035621.13
47.5986	-0.823843	0.312617	-2.63531	0.00840599	0.0973405	Zfp995	ENSMUSG00000078546.8
165.673	0.608489	0.230946	2.63477	0.00841945	0.0973985	Tpm1	ENSMUSG00000032366.15
55.0136	-0.686094	0.260443	-2.63434	0.00843019	0.0974249	Kdm4c	ENSMUSG00000028397.13
114.889	-0.672956	0.25549	-2.63399	0.0084389	0.0974279	Erlin2	ENSMUSG00000031483.8
191.048	0.363289	0.137947	2.63354	0.00845001	0.0974585	Emc8	ENSMUSG00000031819.13
281.575	-0.520838	0.197808	-2.63305	0.00846213	0.0975006	Foxp1	ENSMUSG00000030067.17
110.915	-0.488292	0.185484	-2.63252	0.00847536	0.0975096	Nol8	ENSMUSG00000021392.8
137.963	0.523588	0.198906	2.63234	0.00847983	0.0975096	Srrt	ENSMUSG00000037364.12
162.317	-0.616413	0.234392	-2.62984	0.00854258	0.0981332	Elovl2	ENSMUSG00000021364.16
90.4158	0.843318	0.320748	2.62922	0.00855804	0.0982128	Gmnn	ENSMUSG00000006715.11
48.4344	0.74188	0.282384	2.6272	0.00860902	0.0986996	Ppp2r5a	ENSMUSG00000026626.11
65.9432	0.946617	0.360443	2.62626	0.0086329	0.0987769	Rnf152	ENSMUSG00000047496.6
863.422	0.354875	0.135122	2.62634	0.0086308	0.0987769	Gpx1	ENSMUSG00000063856.7
485.484	-0.505921	0.192756	-2.62467	0.00867328	0.0991404	Pak3	ENSMUSG00000031284.16
87.7404	-0.560371	0.213645	-2.62291	0.00871832	0.0995565	Pdxdc1	ENSMUSG00000022680.13
21.0825	0.96309	0.367331	2.62186	0.00874506	0.099763	Mast4	ENSMUSG00000034751.16
724.229	0.437382	0.166907	2.62051	0.00877989	0.0999663	Tuba1b	ENSMUSG00000023004.8
177.4	-0.49816	0.190114	-2.62033	0.00878454	0.0999663	Sorbs1	ENSMUSG00000025006.16
148.005	-0.517901	0.19766	-2.62016	0.00878892	0.0999663	Cipc	ENSMUSG00000034157.12
286.464	-0.466748	0.178168	-2.61971	0.00880056	0.1	Rabgap1l	ENSMUSG00000026721.15
48.8401	-0.78615	0.300291	-2.61796	0.0088456	0.10034	Lnx2	ENSMUSG00000016520.7
48.8225	0.905841	0.346022	2.61787	0.00884793	0.10034	Nova1	ENSMUSG00000021047.7
1194.54	-0.355056	0.135673	-2.617	0.00887069	0.100429	Eif4a2	ENSMUSG00000022884.14
161.698	-0.668875	0.255598	-2.6169	0.00887321	0.100429	B3gat1	ENSMUSG00000045994.17
205.804	-0.394346	0.150713	-2.61653	0.00888277	0.100439	Zfp410	ENSMUSG00000042472.11
297.78	-0.509204	0.194734	-2.61487	0.00892606	0.100829	Zfp57	ENSMUSG00000036036.15
42.9582	1.06824	0.408707	2.61371	0.00895662	0.100977	Asf1b	ENSMUSG00000005470.8
50.4092	-0.777633	0.297485	-2.61402	0.00894827	0.100977	D130017N08Rik	ENSMUSG00000097287.2
15.5315	1.50074	0.575394	2.60819	0.0091023	0.102519	Utrn	ENSMUSG00000019820.11
16.9052	1.34048	0.514288	2.60649	0.00914768	0.102929	Gypc	ENSMUSG00000090523.2
197.009	-0.518532	0.199103	-2.60435	0.00920499	0.103272	Gm2a	ENSMUSG00000000594.7
204.737	0.393724	0.151169	2.60452	0.00920032	0.103272	Gnl3l	ENSMUSG00000025266.11
18.1608	-1.14521	0.439678	-2.60467	0.00919631	0.103272	Gcc1	ENSMUSG00000029708.9
11.051	1.67796	0.644677	2.60279	0.00924675	0.103344	Fgf9	ENSMUSG00000021974.15
28.9299	-0.833362	0.320183	-2.60277	0.00924733	0.103344	Pard6b	ENSMUSG00000044641.7
53.2245	0.781692	0.300219	2.60374	0.00922124	0.103344	Prkcb	ENSMUSG00000052889.11
74.8657	0.786994	0.302307	2.60329	0.00923334	0.103344	Snhg14	ENSMUSG00000100826.6
12.7511	1.5462	0.594874	2.59921	0.00934391	0.103866	Chtf18	ENSMUSG00000019214.13
86.3209	0.638486	0.245594	2.59976	0.00932883	0.103866	Iqgap1	ENSMUSG00000030536.10
27.4271	1.27169	0.489273	2.59913	0.00934595	0.103866	Nrip3	ENSMUSG00000034825.14
36.228	-1.04708	0.402821	-2.59938	0.00933926	0.103866	Rnf123	ENSMUSG00000041528.15
19.2765	-1.46748	0.56462	-2.59905	0.00934809	0.103866	Leng9	ENSMUSG00000043432.7
54.6734	0.623423	0.239826	2.59949	0.00933633	0.103866	Selenot	ENSMUSG00000075700.9
50.9553	-0.824668	0.317356	-2.59856	0.00936167	0.103916	Zfp128	ENSMUSG00000060397.6
1116.57	-0.368936	0.142006	-2.59803	0.00937603	0.103968	Arpc5	ENSMUSG00000008475.13
53.2484	-0.845182	0.325355	-2.59772	0.00938441	0.103968	Gm29260	ENSMUSG00000100832.1
41.6734	0.645486	0.248595	2.59653	0.00941701	0.104229	Lingo2	ENSMUSG00000045083.14
202.105	0.427034	0.16456	2.59501	0.00945882	0.104592	Ift22	ENSMUSG00000007987.12
50.1601	-0.958415	0.369518	-2.59369	0.00949521	0.104762	Foxred2	ENSMUSG00000016552.13
17.5619	-1.80377	0.695506	-2.59346	0.00950147	0.104762	Stac2	ENSMUSG00000017400.10
278.689	0.568746	0.219244	2.59412	0.00948335	0.104762	Cd63	ENSMUSG00000025351.14
190.168	-0.385517	0.148762	-2.59151	0.00955562	0.105175	Sh3kbp1	ENSMUSG00000040990.17
607.931	0.502714	0.193989	2.59145	0.0095572	0.105175	Rps12	ENSMUSG00000061983.7
35.3611	1.33928	0.517092	2.59003	0.00959684	0.10551	Gpr162	ENSMUSG00000038390.11
11.5282	-1.47095	0.568102	-2.58923	0.00961917	0.105655	Trim68	ENSMUSG00000073968.4
11.2669	1.16127	0.448589	2.58873	0.00963313	0.105695	Dgka	ENSMUSG00000025357.8
163.372	-0.751093	0.290172	-2.58844	0.00964116	0.105695	Lgalsl	ENSMUSG00000042363.14
286.916	0.344433	0.133141	2.58698	0.00968215	0.106043	Cnih1	ENSMUSG00000015759.11
339.415	-0.415992	0.160908	-2.58528	0.00972995	0.106466	Desi1	ENSMUSG00000022472.16
23.6749	0.902536	0.349185	2.58469	0.00974659	0.106486	Nkain2	ENSMUSG00000069670.8
636.499	0.34362	0.132951	2.58456	0.00975029	0.106486	Myl6	ENSMUSG00000090841.2
405.187	-0.40545	0.157004	-2.58243	0.0098108	0.106766	Wdr1	ENSMUSG00000005103.12
10.8056	1.77482	0.687243	2.58253	0.00980788	0.106766	Arc	ENSMUSG00000022602.14
19.4834	-1.03234	0.399767	-2.58235	0.00981297	0.106766	Gm14964	ENSMUSG00000052188.6
35.6608	-2.28173	0.883403	-2.58288	0.00979789	0.106766	Gm10862	ENSMUSG00000104284.1
24.5522	0.936935	0.363068	2.5806	0.00986275	0.107137	Dock11	ENSMUSG00000031093.14
114.581	0.734205	0.28452	2.5805	0.00986572	0.107137	Arhgap5	ENSMUSG00000035133.9
206.192	-0.576938	0.22365	-2.57965	0.00989012	0.107301	Fam120b	ENSMUSG00000014763.7
77.7357	-0.707148	0.274247	-2.5785	0.00992297	0.107506	Atp6v0c	ENSMUSG00000024121.13
19.0897	-1.3494	0.523361	-2.57834	0.00992767	0.107506	2410004I01Rik	ENSMUSG00000085338.1
30.5465	1.10713	0.429537	2.57749	0.00995209	0.107582	Pidd1	ENSMUSG00000025507.13
16.8245	-1.45349	0.563928	-2.57745	0.0099533	0.107582	Arhgap29	ENSMUSG00000039831.16
29.5643	0.802899	0.311746	2.57549	0.0100097	0.10805	Fbxo34	ENSMUSG00000037536.14
581.308	-0.350127	0.135956	-2.5753	0.0100154	0.10805	Pnrc1	ENSMUSG00000040128.9
203.197	0.738453	0.286843	2.57442	0.0100409	0.108224	Fam241b	ENSMUSG00000020083.13
148.527	-0.521079	0.202464	-2.57369	0.0100621	0.108351	Ubtd2	ENSMUSG00000044949.4
97.3054	-0.547097	0.21261	-2.57324	0.0100752	0.10839	Wdr20	ENSMUSG00000037957.14
671.116	-0.423574	0.164695	-2.57187	0.010115	0.108718	Mmd2	ENSMUSG00000039533.8
43.0306	0.915712	0.356379	2.56949	0.0101849	0.109212	Rdm1	ENSMUSG00000010362.9
3391.33	-0.240604	0.0936276	-2.56979	0.0101759	0.109212	Ptma	ENSMUSG00000026238.14
223.5	-0.43071	0.167635	-2.56933	0.0101895	0.109212	Rcbtb1	ENSMUSG00000035469.17
25.8204	0.921108	0.358607	2.56857	0.0102118	0.109251	Iqgap2	ENSMUSG00000021676.9
13.2051	1.31435	0.511705	2.56856	0.0102121	0.109251	BC030867	ENSMUSG00000034773.16
103.228	-0.468529	0.182448	-2.56802	0.0102281	0.109321	Minpp1	ENSMUSG00000024896.8
94.1617	-0.641931	0.250112	-2.56657	0.0102709	0.109677	Lrpprc	ENSMUSG00000024120.12
11.3751	1.98622	0.775089	2.56257	0.0103899	0.110845	Gm3693	ENSMUSG00000098128.1
511.194	-0.414016	0.161625	-2.56158	0.0104196	0.111059	Serinc2	ENSMUSG00000023232.17
300.446	-0.517325	0.202083	-2.55996	0.0104685	0.111477	Glyr1	ENSMUSG00000022536.13
50.6172	-0.860474	0.336444	-2.55756	0.0105411	0.111885	Dvl3	ENSMUSG00000003233.11
287.513	-0.995855	0.389286	-2.55816	0.0105228	0.111885	Plxna4	ENSMUSG00000029765.12
11.6088	1.67863	0.656312	2.55767	0.0105375	0.111885	Abtb2	ENSMUSG00000032724.5
597.025	-0.49733	0.194467	-2.55741	0.0105456	0.111885	Ccni	ENSMUSG00000063015.12
12.9795	1.13542	0.444334	2.55534	0.0106085	0.112449	Nfatc2ip	ENSMUSG00000030722.7
13.1334	1.15365	0.451659	2.55425	0.0106417	0.112489	Aven	ENSMUSG00000003604.14
18.4455	1.1464	0.448784	2.55445	0.0106356	0.112489	Kctd9	ENSMUSG00000034327.17
37.8378	-0.877564	0.343557	-2.55435	0.0106387	0.112489	Trnp1	ENSMUSG00000056596.8
27.3932	1.08953	0.426891	2.55223	0.0107035	0.112935	Ramp2	ENSMUSG00000001240.13
485.506	0.338055	0.132439	2.55254	0.010694	0.112935	Cnpy2	ENSMUSG00000025381.3
203.612	0.490675	0.192292	2.55172	0.0107193	0.112999	Syn2	ENSMUSG00000009394.13
183.446	0.493516	0.193441	2.55124	0.010734	0.11305	Pithd1	ENSMUSG00000028669.15
564.405	0.37754	0.148006	2.55084	0.0107462	0.113076	Eif2s2	ENSMUSG00000074656.12
536.964	-0.337479	0.132373	-2.54946	0.0107889	0.113421	Xrn2	ENSMUSG00000027433.5
274.078	0.503241	0.197449	2.54871	0.0108121	0.113561	Itm2c	ENSMUSG00000026223.15
435.638	-0.423874	0.16636	-2.54794	0.0108362	0.113607	Cnot8	ENSMUSG00000020515.13
59.2175	0.828661	0.325216	2.54804	0.0108331	0.113607	Rragd	ENSMUSG00000028278.14
169.42	0.421332	0.165473	2.54623	0.0108894	0.113752	Dynll2	ENSMUSG00000020483.14
92.7585	0.797185	0.313052	2.54649	0.0108813	0.113752	Dmtn	ENSMUSG00000022099.17
144.627	-0.417505	0.163933	-2.5468	0.0108715	0.113752	Tbc1d19	ENSMUSG00000039178.9
89.1657	0.725916	0.285024	2.54686	0.0108698	0.113752	Akap6	ENSMUSG00000061603.8
379.25	-0.37552	0.14753	-2.54539	0.0109157	0.113923	Brd9	ENSMUSG00000057649.6
21.8417	0.892374	0.350756	2.54414	0.0109547	0.113941	Gla	ENSMUSG00000031266.6
124.524	-0.636146	0.250051	-2.54407	0.010957	0.113941	Cul4a	ENSMUSG00000031446.14
356.211	-0.420719	0.165334	-2.54467	0.0109381	0.113941	Rnf182	ENSMUSG00000044164.2
76.1422	0.996992	0.391815	2.54454	0.0109421	0.113941	Snhg15	ENSMUSG00000085156.7
138.639	-0.511383	0.20106	-2.54344	0.0109768	0.114044	Akt2	ENSMUSG00000004056.15
186.425	-0.502357	0.197649	-2.54166	0.0110326	0.114212	Natd1	ENSMUSG00000018931.3
10.8489	1.84622	0.726381	2.54167	0.0110324	0.114212	Ehd4	ENSMUSG00000027293.13
521.7	-0.417989	0.164445	-2.54183	0.0110275	0.114212	Khdrbs1	ENSMUSG00000028790.13
34.5352	0.907029	0.356848	2.54178	0.011029	0.114212	Clspn	ENSMUSG00000042489.15
13.2557	1.40565	0.553376	2.54013	0.0110812	0.114594	Sorcs2	ENSMUSG00000029093.14
1343.07	-0.346861	0.136567	-2.53987	0.0110894	0.114594	Ldhb	ENSMUSG00000030246.11
353.235	0.585557	0.230694	2.53824	0.0111413	0.11501	Btg2	ENSMUSG00000020423.6
58.3036	0.768715	0.302885	2.53797	0.0111496	0.11501	Znhit6	ENSMUSG00000074182.8
133.34	0.801048	0.315696	2.5374	0.0111679	0.115095	Aurka	ENSMUSG00000027496.15
57.29	-0.614816	0.242435	-2.536	0.0112127	0.115389	Ggct	ENSMUSG00000002797.9
56.7148	0.591503	0.233253	2.53588	0.0112164	0.115389	Zfp280c	ENSMUSG00000036916.13
33.2528	-0.80572	0.317783	-2.53544	0.0112305	0.115431	Rbm12b2	ENSMUSG00000052137.11
47.6848	1.06406	0.419735	2.53506	0.0112427	0.115454	Cx3cl1	ENSMUSG00000031778.13
39.7511	-0.68325	0.269587	-2.53443	0.011263	0.115558	Slc29a3	ENSMUSG00000020100.15
12.3504	1.26837	0.500592	2.53375	0.0112849	0.11568	Zc3h11a	ENSMUSG00000102976.5
15.2434	1.34854	0.532472	2.53261	0.0113216	0.115953	Spon1	ENSMUSG00000038156.16
10.6485	1.56382	0.617647	2.5319	0.0113447	0.116087	Svil	ENSMUSG00000024236.18
42.8188	0.806933	0.318793	2.53122	0.0113668	0.116209	Nck1	ENSMUSG00000032475.15
57.6852	-0.637798	0.252068	-2.53026	0.0113978	0.116423	Kiz	ENSMUSG00000074749.10
128.598	0.490339	0.193842	2.52958	0.0114199	0.116545	Ppie	ENSMUSG00000028651.12
87.1083	0.625285	0.247284	2.52861	0.0114515	0.116765	Rnf25	ENSMUSG00000026171.12
39.5136	1.09387	0.432728	2.52784	0.0114766	0.116917	Tmem145	ENSMUSG00000043843.16
757.179	0.319787	0.126542	2.52713	0.0114999	0.117051	Elavl4	ENSMUSG00000028546.17
465.549	-0.365648	0.144736	-2.52631	0.0115267	0.11722	Spg21	ENSMUSG00000032388.7
107.421	0.68892	0.272895	2.52448	0.0115868	0.117728	Mad2l1	ENSMUSG00000029910.14
466.568	-0.392131	0.155352	-2.52414	0.0115982	0.117739	Ntmt1	ENSMUSG00000026857.9
1583.45	0.245944	0.0975696	2.5207	0.0117122	0.117962	Pfn1	ENSMUSG00000018293.4
111.236	4.39262	1.74228	2.52119	0.0116958	0.117962	Nts	ENSMUSG00000019890.4
583.443	-0.489325	0.194011	-2.52215	0.0116641	0.117962	St8sia2	ENSMUSG00000025789.9
47.1828	0.729605	0.289441	2.52074	0.0117109	0.117962	Slc25a10	ENSMUSG00000025792.9
92.4899	0.764155	0.303092	2.52119	0.0116958	0.117962	Nr4a3	ENSMUSG00000028341.9
22.5237	1.13539	0.450183	2.52206	0.0116671	0.117962	Ablim3	ENSMUSG00000032735.14
194.078	0.408871	0.162148	2.52159	0.0116826	0.117962	Nsf	ENSMUSG00000034187.18
60.0519	1.15988	0.459705	2.5231	0.0116324	0.117962	1500009C09Rik	ENSMUSG00000068099.4
12.1447	-1.44472	0.572663	-2.52282	0.0116419	0.117962	Spr-ps1	ENSMUSG00000068303.6
128.951	0.729525	0.289833	2.51705	0.0118341	0.118692	Spc25	ENSMUSG00000005233.16
55.6599	-0.97435	0.387265	-2.51598	0.0118702	0.118692	Srebf1	ENSMUSG00000020538.15
870.785	-0.320231	0.127187	-2.51779	0.0118093	0.118692	Sf3b2	ENSMUSG00000024853.9
337.201	-0.689946	0.274061	-2.51749	0.0118195	0.118692	Frmd4a	ENSMUSG00000026657.16
51.5715	1.16102	0.46136	2.51651	0.0118522	0.118692	Lef1	ENSMUSG00000027985.14
702.225	-0.345131	0.137126	-2.51688	0.0118398	0.118692	Pum1	ENSMUSG00000028580.15
385.159	-0.356611	0.14175	-2.51577	0.0118774	0.118692	Vps4a	ENSMUSG00000031913.9
44.5982	0.961651	0.382196	2.51612	0.0118656	0.118692	Spsb4	ENSMUSG00000046997.5
136.905	-0.490394	0.194761	-2.51793	0.0118046	0.118692	Fam58b	ENSMUSG00000049489.5
76.5023	0.629399	0.250235	2.51523	0.0118953	0.118768	Nrm	ENSMUSG00000059791.14
293.439	0.428321	0.170324	2.51474	0.0119119	0.11883	Siva1	ENSMUSG00000064326.13
127.321	-0.640342	0.254737	-2.51374	0.0119459	0.119066	Champ1	ENSMUSG00000047710.8
173.077	-0.511043	0.203356	-2.51305	0.0119694	0.119197	Map2k5	ENSMUSG00000058444.8
64.3454	-0.997119	0.396895	-2.5123	0.0119948	0.119278	Ccdc80	ENSMUSG00000022665.14
66.6338	-0.654248	0.260447	-2.51202	0.0120043	0.119278	Map3k12	ENSMUSG00000023050.8
125.249	-0.563581	0.224365	-2.51189	0.0120085	0.119278	Eif2ak1	ENSMUSG00000029613.15
49.1018	0.615107	0.244943	2.51123	0.0120311	0.119399	Lin7a	ENSMUSG00000019906.15
11.7332	1.21337	0.483349	2.51034	0.0120616	0.119598	Pvt1	ENSMUSG00000097039.8
2787.74	-0.441383	0.175851	-2.50998	0.0120737	0.119615	Nfix	ENSMUSG00000001911.16
132.254	-0.474034	0.188956	-2.5087	0.0121177	0.119948	Cdc37l1	ENSMUSG00000024780.7
81.4688	-0.502296	0.200421	-2.5062	0.0122035	0.120694	C2cd5	ENSMUSG00000030279.15
721.35	-0.324817	0.129707	-2.50423	0.0122717	0.121264	Acat2	ENSMUSG00000023832.13
30.219	0.771415	0.308096	2.50382	0.0122861	0.121303	Usp2	ENSMUSG00000032010.15
123.338	-0.583405	0.233301	-2.50065	0.0123965	0.122288	Gba2	ENSMUSG00000028467.15
182.58	-0.503035	0.201245	-2.49961	0.012433	0.122544	Ccar2	ENSMUSG00000033712.6
221.728	0.419876	0.168065	2.4983	0.0124792	0.122788	Hprt	ENSMUSG00000025630.8
976.072	-0.265149	0.10612	-2.49858	0.0124692	0.122788	Brd3	ENSMUSG00000026918.16
37.7467	-0.996985	0.399148	-2.49778	0.0124973	0.122862	Rgs6	ENSMUSG00000021219.16
13.1634	1.12197	0.449339	2.49693	0.0125272	0.122868	Rexo5	ENSMUSG00000030924.16
12.5579	1.26785	0.507718	2.49716	0.0125192	0.122868	Zcchc2	ENSMUSG00000038866.15
207.784	-0.378205	0.151472	-2.49686	0.0125299	0.122868	Exog	ENSMUSG00000042787.14
86.4283	-0.518415	0.207746	-2.49543	0.0125805	0.123259	Washc2	ENSMUSG00000024104.11
45.7442	-0.922733	0.369863	-2.4948	0.0126029	0.123373	Zfp773	ENSMUSG00000063535.7
48.5576	-1.03594	0.415358	-2.4941	0.0126277	0.123511	Gosr1	ENSMUSG00000010392.8
50.6583	0.850713	0.341341	2.49226	0.0126932	0.124046	G6pc3	ENSMUSG00000034793.15
166.346	0.602872	0.241998	2.49123	0.0127301	0.124141	Sparc	ENSMUSG00000018593.13
142.256	-0.526115	0.211154	-2.49162	0.0127162	0.124141	Slc4a7	ENSMUSG00000021733.10
84.5388	0.599914	0.240853	2.49079	0.0127459	0.124141	Ppp1r14c	ENSMUSG00000040653.6
8336.78	-0.274549	0.110216	-2.491	0.0127384	0.124141	Nrep	ENSMUSG00000042834.14
74.0464	-0.602212	0.241867	-2.48985	0.0127797	0.124365	Kcnn3	ENSMUSG00000000794.9
79.7726	-0.726814	0.291958	-2.48945	0.0127941	0.124399	Mmp17	ENSMUSG00000029436.9
1884.63	-0.386267	0.155224	-2.48846	0.0128299	0.124537	Ddah2	ENSMUSG00000007039.12
113.192	-0.45825	0.18414	-2.4886	0.0128247	0.124537	Ttc13	ENSMUSG00000037300.18
15.5084	1.25746	0.50552	2.48747	0.0128657	0.12478	Nipal3	ENSMUSG00000028803.18
89.8339	-0.530661	0.213415	-2.48653	0.0128997	0.125005	Osbpl11	ENSMUSG00000022807.8
757.919	-0.390975	0.157269	-2.48602	0.0129181	0.125077	Ubqln1	ENSMUSG00000005312.15
72.5389	-0.631092	0.253933	-2.48527	0.0129454	0.125192	2810408A11Rik	ENSMUSG00000018570.17
16.5886	1.18581	0.477167	2.4851	0.0129516	0.125192	Gas6	ENSMUSG00000031451.6
29.7752	1.05847	0.426072	2.48425	0.0129824	0.125384	Lrrc73	ENSMUSG00000071073.4
59.0505	0.931629	0.375135	2.48345	0.0130117	0.125457	Ids	ENSMUSG00000035847.15
78.3351	0.788294	0.317406	2.48355	0.013008	0.125457	Arrb2	ENSMUSG00000060216.15
46.8531	0.957434	0.385733	2.48212	0.0130604	0.125716	Bub1b	ENSMUSG00000040084.9
32.7434	1.04761	0.422022	2.48235	0.013052	0.125716	Ptpre	ENSMUSG00000041836.10
21.1583	1.07969	0.435466	2.4794	0.0131604	0.126362	Riox2	ENSMUSG00000022724.15
380.351	-0.427959	0.172572	-2.47989	0.0131421	0.126362	Adipor2	ENSMUSG00000030168.13
256.799	-0.407452	0.164318	-2.47965	0.0131513	0.126362	Chtf8	ENSMUSG00000046691.13
36.3575	-0.893864	0.360569	-2.47904	0.0131737	0.126384	Camta2	ENSMUSG00000040712.16
3386.59	-0.35102	0.141685	-2.47747	0.0132316	0.126763	Tsc22d1	ENSMUSG00000022010.19
101.973	-0.502194	0.202712	-2.47738	0.0132352	0.126763	Papd4	ENSMUSG00000042167.6
60.816	-0.791537	0.319775	-2.4753	0.0133126	0.127398	Zfp235	ENSMUSG00000047603.9
100.369	-0.480829	0.194294	-2.47475	0.013333	0.127488	Edc3	ENSMUSG00000038957.13
181.414	-0.400898	0.162058	-2.4738	0.0133686	0.127616	Zfp157	ENSMUSG00000036898.16
36.3303	0.743336	0.300453	2.47405	0.013359	0.127616	Kcnb1	ENSMUSG00000050556.9
54.6004	-2.95542	1.1956	-2.47191	0.0134392	0.128184	Gm15772	ENSMUSG00000062353.6
10.8696	1.83416	0.742434	2.47047	0.0134937	0.128597	Dlx6os1	ENSMUSG00000090063.6
29.5485	-0.882542	0.357346	-2.46972	0.013522	0.128761	Pqlc2	ENSMUSG00000028744.15
1425.1	-0.341975	0.13858	-2.46771	0.0135979	0.129377	Fscn1	ENSMUSG00000029581.14
223.407	0.377197	0.152902	2.46692	0.0136282	0.129451	Ndufab1	ENSMUSG00000030869.11
99.853	0.492033	0.199431	2.46719	0.0136179	0.129451	Tmtc4	ENSMUSG00000041594.18
462.675	0.390297	0.158371	2.46445	0.0137224	0.129479	Araf	ENSMUSG00000001127.12
226.387	-0.505403	0.205092	-2.46427	0.0137292	0.129479	Kctd20	ENSMUSG00000005936.18
165.268	-0.547479	0.222146	-2.46451	0.0137202	0.129479	Pdlim4	ENSMUSG00000020388.12
58.18	0.817506	0.331688	2.46468	0.0137135	0.129479	Ptprg	ENSMUSG00000021745.14
27.2671	0.761081	0.308817	2.4645	0.0137204	0.129479	Vegfa	ENSMUSG00000023951.17
275.64	0.500285	0.203022	2.46419	0.0137324	0.129479	Thoc3	ENSMUSG00000025872.5
117.021	-0.535142	0.217021	-2.46585	0.0136688	0.129479	Snrk	ENSMUSG00000038145.17
165.29	0.491187	0.199311	2.46443	0.0137233	0.129479	Coro2b	ENSMUSG00000041729.15
153.705	-0.461356	0.187255	-2.46379	0.0137477	0.129479	Yod1	ENSMUSG00000046404.5
148.159	-0.599839	0.24348	-2.46361	0.0137548	0.129479	Klhl25	ENSMUSG00000055652.14
17.5821	1.52162	0.617205	2.46534	0.0136882	0.129479	Gm45183	ENSMUSG00000109353.1
53.5053	-0.740688	0.300869	-2.46183	0.013823	0.129697	Cacna1h	ENSMUSG00000024112.16
119.623	-0.470843	0.191241	-2.46204	0.0138151	0.129697	Sdccag8	ENSMUSG00000026504.17
83.4562	-0.721441	0.292982	-2.46241	0.0138008	0.129697	Lxn	ENSMUSG00000047557.2
126.018	-0.606311	0.24626	-2.46208	0.0138135	0.129697	Rtl6	ENSMUSG00000055745.4
89.456	-0.689759	0.280476	-2.45925	0.0139229	0.130529	Exoc6	ENSMUSG00000053799.6
130.608	-0.602429	0.245109	-2.4578	0.0139791	0.130949	Nudt16	ENSMUSG00000032565.9
248.58	0.37873	0.154138	2.45709	0.0140068	0.130997	Alad	ENSMUSG00000028393.10
21.5252	0.89139	0.362783	2.45708	0.014007	0.130997	Slc19a2	ENSMUSG00000040918.12
60.5318	-1.13769	0.46314	-2.45647	0.014031	0.131116	Snord13	ENSMUSG00000088252.1
198.257	0.435434	0.177409	2.4544	0.0141119	0.131304	Mrpl54	ENSMUSG00000034932.4
475.827	0.438875	0.17875	2.45525	0.0140787	0.131304	Rpl12	ENSMUSG00000038900.17
660.703	-0.571917	0.233035	-2.45421	0.0141196	0.131304	Cnr1	ENSMUSG00000044288.6
356.38	1.45272	0.591879	2.45442	0.0141114	0.131304	Jun	ENSMUSG00000052684.4
27.925	-2.12622	0.866047	-2.45509	0.0140849	0.131304	Gm1976	ENSMUSG00000066057.6
10518.8	0.843497	0.343611	2.4548	0.0140963	0.131304	CT010467.1	ENSMUSG00000106106.2
147.665	0.8234	0.33559	2.45359	0.0141438	0.131423	Gm15487	ENSMUSG00000080242.5
760.889	-0.439286	0.179139	-2.4522	0.0141986	0.131787	Clip3	ENSMUSG00000013921.15
129.356	0.491993	0.200648	2.45202	0.0142059	0.131787	Abhd6	ENSMUSG00000025277.14
94.452	0.748819	0.305474	2.45134	0.0142326	0.131823	Nup153	ENSMUSG00000021374.10
42.0643	0.893914	0.364654	2.45141	0.0142299	0.131823	Fam83d	ENSMUSG00000027654.2
287.128	0.452954	0.184845	2.45046	0.0142674	0.131933	Tmem242	ENSMUSG00000004945.15
420.818	-0.618895	0.252544	-2.45064	0.0142604	0.131933	Sept5	ENSMUSG00000072214.6
149.461	0.563508	0.23003	2.44972	0.0142969	0.1321	Tmem2	ENSMUSG00000024754.12
81.2871	-0.779194	0.318171	-2.44898	0.0143262	0.132264	Crkl	ENSMUSG00000006134.3
119.566	-0.644562	0.263304	-2.44797	0.0143663	0.132423	Mtmr3	ENSMUSG00000034354.17
33.7319	0.795771	0.325062	2.44806	0.0143628	0.132423	Bdnf	ENSMUSG00000048482.14
44.775	-1.1775	0.481485	-2.44556	0.0144627	0.133205	Ocel1	ENSMUSG00000002396.8
27.5887	0.935231	0.382566	2.44463	0.0145001	0.133442	Kcnd3	ENSMUSG00000040896.16
241.149	-0.340244	0.139201	-2.44426	0.0145149	0.133472	St8sia3	ENSMUSG00000056812.13
107.936	0.511975	0.209556	2.44314	0.0145601	0.133705	Nus1	ENSMUSG00000023068.16
233.135	-0.449085	0.183821	-2.44306	0.0145634	0.133705	Cttnbp2nl	ENSMUSG00000062127.11
85.885	-0.582893	0.238625	-2.44272	0.0145772	0.133724	Txnip	ENSMUSG00000038393.14
78.9418	-0.809108	0.33128	-2.44237	0.0145913	0.133748	Sh3rf3	ENSMUSG00000037990.18
137.315	-0.453017	0.185505	-2.44207	0.0146033	0.133751	Fbxl20	ENSMUSG00000020883.18
99.4728	0.595571	0.243947	2.44139	0.0146308	0.133897	Pcbp3	ENSMUSG00000001120.15
3301.42	-0.445393	0.182503	-2.44048	0.0146679	0.13413	Cd24a	ENSMUSG00000047139.9
12.1848	1.50899	0.618439	2.44	0.0146873	0.134201	Gdf10	ENSMUSG00000021943.7
84.7709	0.512116	0.209952	2.43921	0.0147196	0.134283	Gprasp2	ENSMUSG00000072966.11
20.7324	1.2036	0.493388	2.43946	0.014709	0.134283	Gm44831	ENSMUSG00000109575.1
93.0184	0.68792	0.282094	2.43862	0.0147435	0.134288	Tk1	ENSMUSG00000025574.13
63.9187	-0.591251	0.242445	-2.4387	0.0147401	0.134288	Smug1	ENSMUSG00000036061.9
28.1337	1.37411	0.563639	2.43793	0.0147715	0.134437	Tesc	ENSMUSG00000029359.13
79.6481	-0.795285	0.326321	-2.43712	0.0148046	0.134632	Zfp788	ENSMUSG00000074165.10
1256.81	0.353435	0.145059	2.43649	0.0148304	0.13476	Arl6ip1	ENSMUSG00000030654.9
32.918	-0.786196	0.322804	-2.43553	0.0148702	0.135012	Zfp287	ENSMUSG00000005267.13
1251.07	-0.256752	0.105439	-2.43506	0.0148892	0.135012	Arpc1a	ENSMUSG00000029621.14
45.5909	-0.860655	0.353457	-2.43496	0.0148933	0.135012	Prokr2	ENSMUSG00000050558.13
58.6447	0.523502	0.21506	2.43421	0.0149242	0.135186	Ubxn8	ENSMUSG00000052906.7
127.218	-0.48216	0.198161	-2.43317	0.0149671	0.135468	Trim9	ENSMUSG00000021071.16
72.0566	0.659821	0.27137	2.43144	0.0150387	0.135584	Gltp	ENSMUSG00000011884.13
35.027	0.764317	0.314337	2.43152	0.0150355	0.135584	E2f3	ENSMUSG00000016477.18
161.583	-0.568695	0.233873	-2.43163	0.0150309	0.135584	Nuak1	ENSMUSG00000020032.14
14.2925	1.27578	0.524617	2.43184	0.0150223	0.135584	Plxdc2	ENSMUSG00000026748.13
323.342	-0.416499	0.171252	-2.43208	0.0150123	0.135584	Tbpl1	ENSMUSG00000071359.13
299.353	0.382575	0.157451	2.4298	0.0151072	0.136095	Tceal8	ENSMUSG00000051579.10
43.8687	-0.88622	0.365274	-2.42618	0.0152589	0.137354	Eif2s3x	ENSMUSG00000035150.15
30.7801	-0.822229	0.338952	-2.4258	0.0152746	0.137388	Poli	ENSMUSG00000038425.17
18.2181	0.978296	0.40354	2.42429	0.0153385	0.137855	Etfbkmt	ENSMUSG00000039958.17
192.247	0.39351	0.162487	2.42179	0.0154442	0.138212	Ercc1	ENSMUSG00000003549.9
20.4162	1.4592	0.602567	2.42164	0.0154507	0.138212	Sertad1	ENSMUSG00000008384.8
43.2145	-0.872899	0.360365	-2.42226	0.0154242	0.138212	Nadk2	ENSMUSG00000022253.15
860.151	-0.407405	0.168199	-2.42215	0.0154289	0.138212	Actr1a	ENSMUSG00000025228.4
31.8776	-0.821539	0.339077	-2.42287	0.0153985	0.138212	Zbtb3	ENSMUSG00000071661.6
86.0936	-0.613931	0.253413	-2.42265	0.0154076	0.138212	Zfp652	ENSMUSG00000075595.9
152.347	-0.522835	0.215925	-2.42137	0.0154622	0.138212	2900097C17Rik	ENSMUSG00000102869.2
181.718	-0.430928	0.178	-2.42095	0.0154801	0.138265	Cul2	ENSMUSG00000024231.14
170.745	-0.465369	0.192271	-2.42037	0.0155046	0.138351	Supt20	ENSMUSG00000027751.13
314.084	-0.398565	0.164686	-2.42016	0.0155137	0.138351	Nae1	ENSMUSG00000031878.18
411.512	0.485101	0.200476	2.41975	0.0155312	0.138365	Sorbs2	ENSMUSG00000031626.17
74.0904	-0.572337	0.236546	-2.41956	0.0155393	0.138365	Klf10	ENSMUSG00000037465.10
137.18	-0.627215	0.259309	-2.4188	0.0155719	0.138548	Zfp322a	ENSMUSG00000046351.11
58.9323	0.574864	0.23786	2.41682	0.0156569	0.139197	Phf10	ENSMUSG00000023883.13
51.4317	0.704272	0.291479	2.4162	0.0156833	0.139324	Cdc25b	ENSMUSG00000027330.16
31.3873	0.960554	0.397714	2.41519	0.0157272	0.139519	Kif18a	ENSMUSG00000027115.14
21.0701	1.1021	0.456332	2.41513	0.0157294	0.139519	Tceal6	ENSMUSG00000031409.1
12.1844	1.53727	0.636699	2.41444	0.0157592	0.139675	1700017B05Rik	ENSMUSG00000032300.7
70.026	0.894925	0.370798	2.41351	0.0157995	0.139925	Mbnl2	ENSMUSG00000022139.17
67.7271	0.678202	0.281107	2.41261	0.0158388	0.140068	Cdc45	ENSMUSG00000000028.14
218.932	0.440296	0.1825	2.41258	0.0158401	0.140068	Racgap1	ENSMUSG00000023015.13
706.176	-0.392299	0.162638	-2.4121	0.0158609	0.140145	R3hdm4	ENSMUSG00000035781.14
116.632	-0.631452	0.26193	-2.41076	0.0159192	0.140338	Slc25a29	ENSMUSG00000021265.3
50.8976	0.756309	0.313692	2.41099	0.0159093	0.140338	Sapcd2	ENSMUSG00000026955.13
332.155	-0.448754	0.186111	-2.41121	0.0158995	0.140338	Smim10l1	ENSMUSG00000072704.6
226.876	-0.447479	0.185639	-2.41048	0.0159317	0.14034	Vhl	ENSMUSG00000033933.13
15.3159	1.03724	0.430663	2.40848	0.0160193	0.140591	Tpd52l1	ENSMUSG00000000296.8
13.5972	1.62137	0.673123	2.40872	0.0160085	0.140591	Met	ENSMUSG00000009376.15
13.1114	1.30196	0.540579	2.40845	0.0160205	0.140591	Ston2	ENSMUSG00000020961.15
29175.3	-0.224508	0.0932339	-2.408	0.01604	0.140591	Actb	ENSMUSG00000029580.14
65.8237	0.955764	0.396932	2.40788	0.0160456	0.140591	Cryab	ENSMUSG00000032060.10
57.8962	-0.833908	0.346254	-2.40837	0.016024	0.140591	Coa4	ENSMUSG00000044881.7
93.1984	0.517633	0.21486	2.40917	0.0159889	0.140591	Ccdc58	ENSMUSG00000075229.10
65.0143	0.801813	0.333087	2.40721	0.0160748	0.14074	Klhl13	ENSMUSG00000036782.13
53.7851	-0.673142	0.279698	-2.40667	0.0160985	0.140841	Rpap2	ENSMUSG00000033773.14
164.078	1.51789	0.630868	2.40604	0.0161265	0.140978	Prmt1	ENSMUSG00000109324.1
371.099	0.48113	0.200063	2.40489	0.0161773	0.141315	Hes5	ENSMUSG00000048001.7
38.1553	-0.957297	0.398118	-2.40456	0.016192	0.141337	Bcl6	ENSMUSG00000022508.5
208.287	0.422692	0.17585	2.40371	0.0162294	0.141556	Lonrf2	ENSMUSG00000048814.10
310.171	-0.413834	0.172329	-2.40142	0.0163318	0.142233	Vps41	ENSMUSG00000041236.8
16.4512	-1.25969	0.524536	-2.40153	0.0163265	0.142233	Zkscan4	ENSMUSG00000054931.7
198.857	0.403179	0.167932	2.40085	0.0163572	0.142239	Lsm3	ENSMUSG00000034192.5
47.4961	0.777869	0.323975	2.40101	0.0163498	0.142239	Tpbg	ENSMUSG00000035274.13
193.306	0.402827	0.167972	2.39819	0.0164765	0.143062	Sigmar1	ENSMUSG00000036078.16
162.843	-0.447202	0.186474	-2.3982	0.0164757	0.143062	Chmp1b	ENSMUSG00000109901.1
37.4687	0.846094	0.352888	2.39762	0.0165018	0.143173	Exo1	ENSMUSG00000039748.11
12.8373	-1.2135	0.506465	-2.39602	0.0165741	0.143658	Pigg	ENSMUSG00000029263.15
173.865	-0.485377	0.202639	-2.39528	0.0166075	0.143658	Hspa13	ENSMUSG00000032932.14
10.6177	1.16876	0.48784	2.39579	0.0165846	0.143658	1700019D03Rik	ENSMUSG00000043629.12
23.593	0.823987	0.344002	2.3953	0.0166068	0.143658	Sertm1	ENSMUSG00000056306.5
172.606	0.487529	0.203604	2.3945	0.0166432	0.143858	Csnk2a1	ENSMUSG00000074698.10
53.9468	0.783438	0.327304	2.39361	0.0166835	0.144099	Fat1	ENSMUSG00000070047.14
263.173	-0.496772	0.207856	-2.38999	0.016849	0.145419	Osbpl2	ENSMUSG00000039050.8
314.673	0.347907	0.145619	2.38916	0.0168869	0.145428	Aplp2	ENSMUSG00000031996.17
392.161	-0.372142	0.155729	-2.38968	0.0168633	0.145428	Nol4	ENSMUSG00000041923.15
55.4793	-0.592599	0.248039	-2.38914	0.0168879	0.145428	Xpo5	ENSMUSG00000067150.5
57.0479	-0.627485	0.262715	-2.38847	0.0169189	0.145586	Tmem168	ENSMUSG00000029569.9
35.555	0.70274	0.294307	2.38778	0.0169506	0.14575	2300009A05Rik	ENSMUSG00000032403.8
29.2177	-0.816044	0.341816	-2.38738	0.016969	0.145799	Gm45871	ENSMUSG00000110277.1
106.807	-0.498994	0.209039	-2.38709	0.0169823	0.145805	Nrf1	ENSMUSG00000058440.14
219.102	-0.379013	0.158797	-2.38678	0.0169967	0.145819	Zfp30	ENSMUSG00000047473.14
93.8356	-0.592784	0.248428	-2.38614	0.0170263	0.145857	Efr3a	ENSMUSG00000015002.18
45.5937	0.856982	0.359122	2.38632	0.0170178	0.145857	Gabra5	ENSMUSG00000055078.7
99.6216	-0.547255	0.229526	-2.38429	0.0171121	0.146331	Sertad4	ENSMUSG00000016262.14
53.0279	-0.784987	0.329221	-2.38438	0.0171081	0.146331	Anks1	ENSMUSG00000024219.15
24.3947	0.95825	0.401929	2.38413	0.0171198	0.146331	Reep4	ENSMUSG00000033589.4
280.496	-0.474361	0.199055	-2.38307	0.017169	0.146643	Zc3h14	ENSMUSG00000021012.16
30.6585	0.818703	0.343614	2.38263	0.0171897	0.146711	Gli2	ENSMUSG00000048402.14
38.2343	0.811602	0.340733	2.38193	0.0172222	0.146879	E2f1	ENSMUSG00000027490.17
57.759	0.897713	0.376935	2.38162	0.0172369	0.146896	Slc7a1	ENSMUSG00000041313.14
98.5346	0.44315	0.186147	2.38064	0.0172827	0.147088	Mrps18c	ENSMUSG00000016833.14
15.2787	1.73444	0.728577	2.38059	0.017285	0.147088	Gm37363	ENSMUSG00000104017.1
786.353	-0.511046	0.214768	-2.37952	0.017335	0.147405	Zbtb18	ENSMUSG00000063659.11
87.5765	-0.655672	0.275699	-2.37822	0.0173965	0.147819	Tbc1d25	ENSMUSG00000039201.9
721.549	0.417244	0.175749	2.3741	0.017592	0.14929	Ndufs7	ENSMUSG00000020153.14
1111.46	0.559656	0.235768	2.37376	0.017608	0.14929	Ly6h	ENSMUSG00000022577.16
56.592	0.518928	0.218611	2.37375	0.0176085	0.14929	Jam3	ENSMUSG00000031990.15
65.5136	-0.535285	0.225541	-2.37333	0.0176284	0.149349	Lmo7	ENSMUSG00000033060.15
68.2171	0.850896	0.358616	2.37272	0.0176576	0.149486	Syt7	ENSMUSG00000024743.15
20.7115	-2.677	1.1289	-2.37134	0.0177239	0.149874	Tac2	ENSMUSG00000025400.11
12.7802	1.61717	0.681999	2.37122	0.0177294	0.149874	Gm20754	ENSMUSG00000103428.1
157.141	-0.490963	0.207075	-2.37094	0.0177431	0.14988	Lrrc28	ENSMUSG00000030556.13
21.424	-0.966275	0.40767	-2.37024	0.0177766	0.150053	Ikzf5	ENSMUSG00000040167.16
181.011	0.478867	0.202219	2.36805	0.0178819	0.150097	Ykt6	ENSMUSG00000002741.9
129.891	-0.694748	0.293292	-2.3688	0.0178461	0.150097	Stard3	ENSMUSG00000018167.10
54.1717	0.777484	0.328195	2.36897	0.0178376	0.150097	Anxa6	ENSMUSG00000018340.13
28.7675	1.23599	0.521861	2.36842	0.0178642	0.150097	Rnase4	ENSMUSG00000021876.15
114.721	0.64517	0.272392	2.36853	0.0178588	0.150097	Hadh	ENSMUSG00000027984.8
48.7201	0.778898	0.328711	2.36955	0.0178098	0.150097	Akip1	ENSMUSG00000031023.5
248.854	-0.348284	0.147081	-2.36797	0.0178861	0.150097	Vezt	ENSMUSG00000036099.16
22.0085	1.1267	0.475732	2.36834	0.0178679	0.150097	Spdl1	ENSMUSG00000069910.2
11.1567	1.87334	0.791567	2.36662	0.0179512	0.150387	Prss12	ENSMUSG00000027978.9
173.798	1.3638	0.576274	2.36659	0.0179528	0.150387	Tnc	ENSMUSG00000028364.15
163.982	-0.386349	0.163261	-2.36645	0.0179597	0.150387	Aifm1	ENSMUSG00000036932.14
104.288	-0.526729	0.222682	-2.36539	0.0180112	0.150489	Cables2	ENSMUSG00000038990.14
500.571	-0.408488	0.172684	-2.36553	0.0180043	0.150489	Bdh1	ENSMUSG00000046598.14
55.0083	0.659791	0.278914	2.36557	0.0180025	0.150489	Btbd3	ENSMUSG00000062098.11
955.965	0.261073	0.110405	2.36469	0.0180451	0.150664	Hnrnpc	ENSMUSG00000060373.15
52.0451	-0.708768	0.299952	-2.36294	0.0181308	0.151263	Tstd2	ENSMUSG00000035495.15
12.4751	1.10835	0.469108	2.36268	0.0181432	0.151263	Rapgef4	ENSMUSG00000049044.16
34.2426	0.692042	0.292959	2.36225	0.0181644	0.151331	Smarcd2	ENSMUSG00000078619.10
1285.53	0.253919	0.107516	2.36168	0.0181923	0.151453	Hsp90aa1	ENSMUSG00000021270.13
61.7829	0.608994	0.257946	2.36093	0.0182291	0.151651	Mfn1	ENSMUSG00000027668.13
1063.42	-0.348542	0.147673	-2.36023	0.0182636	0.151827	G3bp1	ENSMUSG00000018583.5
10.3343	1.1674	0.494696	2.35983	0.0182834	0.151883	Zranb3	ENSMUSG00000036086.16
346.681	-0.55407	0.234827	-2.35948	0.0183005	0.151916	Peg13	ENSMUSG00000106847.1
84.7944	-0.534837	0.22679	-2.35829	0.0183595	0.152223	Prepl	ENSMUSG00000024127.14
26.6308	-0.86179	0.365444	-2.3582	0.018364	0.152223	Zfp870	ENSMUSG00000095325.2
38.9381	0.985579	0.418099	2.35729	0.018409	0.152487	Cactin	ENSMUSG00000034889.8
132.629	-0.570653	0.242288	-2.35527	0.0185093	0.152501	Pou6f1	ENSMUSG00000009739.16
41.8069	0.920811	0.390783	2.35632	0.0184568	0.152501	Nuak2	ENSMUSG00000009772.15
197.156	-0.441872	0.187571	-2.35576	0.018485	0.152501	Sgpl1	ENSMUSG00000020097.14
480.043	0.512931	0.217743	2.35567	0.0184895	0.152501	Nrxn1	ENSMUSG00000024109.18
43.2643	0.679015	0.288249	2.35565	0.0184902	0.152501	Dusp19	ENSMUSG00000027001.10
340.553	-0.373488	0.158523	-2.35605	0.0184706	0.152501	Atrn	ENSMUSG00000027312.14
117.754	0.470378	0.199725	2.35512	0.0185167	0.152501	Trpm7	ENSMUSG00000027365.14
202.686	-0.679027	0.288195	-2.35614	0.0184662	0.152501	Insm1	ENSMUSG00000068154.5
24.2498	1.09837	0.46654	2.35428	0.0185586	0.15269	Mpp2	ENSMUSG00000017314.12
153.498	-0.463604	0.196954	-2.35387	0.0185794	0.15269	Cstf1	ENSMUSG00000027498.14
251.855	-0.315088	0.133853	-2.35399	0.0185731	0.15269	Gatc	ENSMUSG00000029536.8
149.203	-0.560571	0.238179	-2.35357	0.0185939	0.1527	Sncaip	ENSMUSG00000024534.15
29.3147	0.725121	0.308243	2.35243	0.018651	0.152882	Fndc5	ENSMUSG00000001334.9
11.7511	1.36336	0.579554	2.35242	0.0186515	0.152882	Lrrc9	ENSMUSG00000021090.16
24.1495	0.976472	0.415116	2.35229	0.0186584	0.152882	Rasgrp2	ENSMUSG00000032946.16
767.785	0.337096	0.143319	2.35207	0.0186691	0.152882	H2afx	ENSMUSG00000049932.3
36.2564	-0.913673	0.388589	-2.35126	0.0187101	0.153109	Zfp715	ENSMUSG00000012640.16
43.157	0.940518	0.400147	2.35043	0.0187516	0.153232	Sgo1	ENSMUSG00000023940.14
46.1316	-1.1935	0.507771	-2.35048	0.0187493	0.153232	Rgs16	ENSMUSG00000026475.7
48.9272	0.823046	0.35025	2.34988	0.0187793	0.15329	Pcgf5	ENSMUSG00000024805.16
54.3663	-0.73139	0.311278	-2.34964	0.0187917	0.15329	Tuba4a	ENSMUSG00000026202.13
126.183	0.741279	0.315505	2.3495	0.0187988	0.15329	Fjx1	ENSMUSG00000075012.4
10.4142	1.67023	0.711073	2.34889	0.0188297	0.153434	Slc25a47	ENSMUSG00000048856.9
26.7538	1.29521	0.551631	2.34797	0.0188759	0.153673	Ramp3	ENSMUSG00000041046.7
18.3412	1.05455	0.44917	2.34778	0.0188858	0.153673	Gm15564	ENSMUSG00000086324.8
623.462	-0.400766	0.170758	-2.34698	0.0189263	0.153894	Stxbp1	ENSMUSG00000026797.16
160.598	-0.409623	0.174568	-2.3465	0.0189507	0.153985	Ick	ENSMUSG00000009828.15
21.246	1.02114	0.435448	2.34503	0.0190255	0.154358	Rdh10	ENSMUSG00000025921.7
41.4613	0.833195	0.355316	2.34494	0.0190301	0.154358	Aebp2	ENSMUSG00000030232.18
19.4914	-1.09388	0.466512	-2.34481	0.0190368	0.154358	Crlf2	ENSMUSG00000033467.12
54.3667	0.619282	0.264139	2.34453	0.0190512	0.154366	Rad51	ENSMUSG00000027323.10
40.9349	0.984132	0.419854	2.34398	0.0190789	0.154482	Smpdl3a	ENSMUSG00000019872.13
35.4597	-0.743159	0.317112	-2.34352	0.0191027	0.154565	A330102I10Rik	ENSMUSG00000086363.7
439.813	1.08997	0.465413	2.34194	0.0191838	0.155113	Rac3	ENSMUSG00000018012.11
260.985	-0.489167	0.209025	-2.34024	0.0192716	0.155713	Dhcr7	ENSMUSG00000058454.15
381.025	-0.305466	0.130563	-2.33962	0.0193036	0.155862	Armc10	ENSMUSG00000038525.16
119.054	0.556239	0.237882	2.3383	0.0193718	0.15612	Mid1ip1	ENSMUSG00000008035.12
747.024	0.283446	0.121223	2.33821	0.0193761	0.15612	Dad1	ENSMUSG00000022174.8
114.414	0.56196	0.240284	2.33873	0.0193493	0.15612	Nde1	ENSMUSG00000022678.16
177.748	-0.434557	0.186	-2.33632	0.0194743	0.156802	Ankrd49	ENSMUSG00000031931.4
974.197	0.282312	0.120911	2.33486	0.0195505	0.157305	Rpl21	ENSMUSG00000041453.12
88.3988	0.630999	0.270336	2.33413	0.0195891	0.157505	Dynlt3	ENSMUSG00000031176.8
373.731	0.329333	0.141148	2.33325	0.019635	0.157691	Fam162a	ENSMUSG00000003955.7
52.4822	0.62338	0.267182	2.33317	0.0196395	0.157691	Zbtb11	ENSMUSG00000022601.11
15.6818	0.951056	0.407765	2.33237	0.0196814	0.157917	Trmt2b	ENSMUSG00000067369.12
784.188	-0.410918	0.176386	-2.32965	0.0198245	0.158623	Cdh13	ENSMUSG00000031841.19
63.449	0.744725	0.319634	2.32993	0.0198098	0.158623	Cntrl	ENSMUSG00000057110.15
532.399	-0.403276	0.173063	-2.33022	0.0197944	0.158623	Klhl9	ENSMUSG00000070923.4
17.0185	-1.08099	0.464011	-2.32968	0.0198233	0.158623	E130006D01Rik	ENSMUSG00000085271.7
143.59	0.467581	0.200832	2.32822	0.0199003	0.159119	Scoc	ENSMUSG00000063253.11
29.6469	-0.845659	0.363418	-2.32696	0.0199674	0.159311	Sacm1l	ENSMUSG00000025240.9
18.9537	1.01711	0.437191	2.32647	0.0199934	0.159311	Nek2	ENSMUSG00000026622.15
9.65543	6.62167	2.84606	2.32661	0.0199862	0.159311	Fezf1	ENSMUSG00000029697.6
14.4788	1.06333	0.456865	2.32745	0.0199414	0.159311	Hectd2	ENSMUSG00000041180.13
71.2673	0.582041	0.250115	2.3271	0.01996	0.159311	Bcl2	ENSMUSG00000057329.7
39.6224	0.706922	0.30396	2.32571	0.0200343	0.159527	Dcaf12l1	ENSMUSG00000045284.9
15.9334	1.29449	0.556674	2.3254	0.0200506	0.159546	Scn1b	ENSMUSG00000019194.15
734.454	-0.32716	0.140721	-2.32488	0.0200784	0.159547	Trim35	ENSMUSG00000022043.19
47.0785	0.710518	0.305589	2.32508	0.0200679	0.159547	Tyw5	ENSMUSG00000048495.16
133.241	-0.474223	0.204003	-2.32458	0.0200943	0.159563	Isg20l2	ENSMUSG00000048039.8
42.0202	0.712794	0.306673	2.32428	0.0201106	0.159583	Myo9b	ENSMUSG00000004677.17
31.7462	0.904958	0.389624	2.32264	0.0201983	0.160169	Suclg2	ENSMUSG00000061838.7
167.16	0.593061	0.255854	2.31797	0.020451	0.161935	Rfc4	ENSMUSG00000022881.14
152.876	-0.699246	0.301687	-2.31779	0.0204608	0.161935	Coa5	ENSMUSG00000026112.7
118.26	-0.505195	0.217968	-2.31775	0.0204632	0.161935	Morc3	ENSMUSG00000039456.9
157.709	-0.428863	0.185137	-2.31646	0.0205333	0.162378	Gmcl1	ENSMUSG00000001157.13
668.583	0.285993	0.123529	2.31519	0.0206023	0.162812	Sfxn1	ENSMUSG00000021474.9
299.213	-0.40481	0.174905	-2.31445	0.0206429	0.162937	Stau1	ENSMUSG00000039536.16
36.0165	0.781714	0.337763	2.31439	0.0206465	0.162937	Hic2	ENSMUSG00000050240.14
824.049	-0.54499	0.235529	-2.3139	0.0206732	0.163037	Caprin1	ENSMUSG00000027184.14
309.895	0.442713	0.19135	2.31363	0.0206881	0.163042	Mydgf	ENSMUSG00000019579.13
126.25	0.47736	0.206489	2.3118	0.0207887	0.163658	Lcorl	ENSMUSG00000015882.17
86.0241	-0.660022	0.285562	-2.31131	0.0208158	0.163658	Golga5	ENSMUSG00000021192.16
39.0974	-0.705046	0.305059	-2.31118	0.0208231	0.163658	Sox8	ENSMUSG00000024176.10
442.325	-0.438575	0.189726	-2.31162	0.0207985	0.163658	Pou3f3	ENSMUSG00000045515.3
128.658	0.440302	0.190538	2.31084	0.0208416	0.163693	Ppip5k2	ENSMUSG00000040648.14
211.659	0.607177	0.262891	2.30962	0.0209093	0.164113	Pcbp2	ENSMUSG00000056851.13
214.584	-0.480709	0.208175	-2.30916	0.0209345	0.164198	D630045J12Rik	ENSMUSG00000063455.16
9598.73	0.241918	0.104794	2.30851	0.0209709	0.16426	Rtn1	ENSMUSG00000021087.18
90.4685	0.722647	0.313021	2.30862	0.0209644	0.16426	Tgfb2	ENSMUSG00000039239.14
22.1529	-1.15062	0.498512	-2.30812	0.0209926	0.164318	Scrg1	ENSMUSG00000031610.3
21.4264	1.19594	0.518494	2.30657	0.0210787	0.16488	Hpcal4	ENSMUSG00000046093.9
23.5254	-0.918361	0.398251	-2.30598	0.0211115	0.165025	Zfp709	ENSMUSG00000056019.12
16.0505	1.1118	0.482309	2.30517	0.0211573	0.165271	Diras2	ENSMUSG00000047842.7
105.211	0.489128	0.212247	2.30452	0.0211935	0.165441	Rtl8c	ENSMUSG00000051851.5
58.1157	-0.579482	0.251745	-2.30186	0.021343	0.166495	Igf2bp2	ENSMUSG00000033581.16
209.312	-0.454615	0.197582	-2.30089	0.0213978	0.166784	Actr8	ENSMUSG00000015971.5
37.1658	1.00354	0.436237	2.30044	0.0214234	0.166784	Lyplal1	ENSMUSG00000039246.8
61.5519	0.552551	0.240169	2.30068	0.0214098	0.166784	Sema5b	ENSMUSG00000052133.16
22.0632	1.39643	0.607293	2.29944	0.02148	0.167111	Hap1	ENSMUSG00000006930.15
142.334	-0.492067	0.214058	-2.29876	0.0215187	0.1673	Slc37a3	ENSMUSG00000029924.12
174.496	-0.459686	0.200051	-2.29784	0.021571	0.167328	Tspan18	ENSMUSG00000027217.13
35.3292	1.00984	0.439441	2.298	0.0215618	0.167328	Bub1	ENSMUSG00000027379.13
99.8614	-0.572163	0.249019	-2.29767	0.0215804	0.167328	Eefsec	ENSMUSG00000033216.9
115.18	0.441198	0.191964	2.29833	0.0215427	0.167328	2410089E03Rik	ENSMUSG00000039801.7
137.475	0.441771	0.192302	2.29727	0.0216032	0.167392	Alkbh7	ENSMUSG00000002661.14
267.645	-0.45126	0.19648	-2.29673	0.0216344	0.167521	Tollip	ENSMUSG00000025139.14
1003.43	0.258916	0.11275	2.29637	0.0216547	0.167566	Cd81	ENSMUSG00000037706.17
90.2551	0.498078	0.217087	2.29437	0.0217691	0.167933	Ltv1	ENSMUSG00000019814.5
20.9569	-0.982002	0.428024	-2.29427	0.021775	0.167933	Galnt10	ENSMUSG00000020520.14
96.1413	0.441526	0.192417	2.29463	0.0217544	0.167933	Chid1	ENSMUSG00000025512.15
128.506	0.821936	0.358182	2.29475	0.0217477	0.167933	Mki67	ENSMUSG00000031004.8
44.4439	1.15395	0.502816	2.29498	0.0217343	0.167933	Dmrt3	ENSMUSG00000042372.4
250.013	-0.489518	0.213411	-2.29379	0.0218028	0.168035	Trak1	ENSMUSG00000032536.11
141.335	0.36658	0.159885	2.29277	0.0218611	0.168265	Pkn2	ENSMUSG00000004591.16
14.9451	4.37089	1.90639	2.29276	0.0218619	0.168265	Eda2r	ENSMUSG00000034457.10
391.396	0.299326	0.130583	2.29224	0.0218919	0.168384	Txnl4a	ENSMUSG00000057130.11
83.0866	0.913673	0.398873	2.29063	0.0219846	0.168646	Lhx9	ENSMUSG00000019230.14
90.2181	0.534792	0.233465	2.29067	0.0219824	0.168646	Spry2	ENSMUSG00000022114.5
11.1267	1.13728	0.49649	2.29064	0.0219842	0.168646	Fancd2	ENSMUSG00000034023.16
10.9863	1.27691	0.557424	2.29074	0.0219786	0.168646	Arhgef10	ENSMUSG00000071176.10
53.1824	-0.645584	0.281945	-2.28975	0.0220355	0.168924	Ints2	ENSMUSG00000018068.13
113.24	-0.560387	0.244783	-2.28932	0.0220608	0.169006	Grk6	ENSMUSG00000074886.11
214.07	-0.665781	0.29092	-2.28854	0.0221063	0.169242	Lrrn3	ENSMUSG00000036295.5
18.9413	0.880132	0.384824	2.2871	0.0221898	0.169242	Naf1	ENSMUSG00000014907.10
70.9732	-0.611236	0.267157	-2.28793	0.0221418	0.169242	Tbk1	ENSMUSG00000020115.3
316.962	0.329576	0.144079	2.28747	0.0221683	0.169242	Uqcc2	ENSMUSG00000024208.15
1521.1	0.319565	0.139745	2.28677	0.0222092	0.169242	Ran	ENSMUSG00000029430.13
250.732	-0.46742	0.204352	-2.28733	0.0221765	0.169242	2610203C20Rik	ENSMUSG00000074415.12
14.4833	1.09321	0.478057	2.28679	0.0222083	0.169242	Tox2	ENSMUSG00000074607.11
40.5461	0.776832	0.339651	2.28715	0.0221872	0.169242	Gm37899	ENSMUSG00000102657.1
38.9985	0.788751	0.34513	2.28537	0.0222911	0.169754	Vstm2b	ENSMUSG00000039257.11
26.5831	0.998386	0.436937	2.28497	0.0223148	0.169822	Per1	ENSMUSG00000020893.17
289.395	-0.387786	0.169761	-2.2843	0.0223537	0.170006	Atg4b	ENSMUSG00000026280.17
39.1196	-0.721351	0.315852	-2.28383	0.0223817	0.170107	Atg4c	ENSMUSG00000028550.15
15.9643	-1.01443	0.444234	-2.28355	0.0223979	0.170118	Rnf31	ENSMUSG00000047098.18
12.7127	1.3287	0.582639	2.28049	0.0225784	0.170701	Tcn2	ENSMUSG00000020432.12
51.6066	0.644844	0.282649	2.28143	0.0225228	0.170701	Ing5	ENSMUSG00000026283.13
100.047	0.620347	0.271883	2.28167	0.0225089	0.170701	Tfap2c	ENSMUSG00000028640.11
71.7551	0.652286	0.286008	2.28066	0.0225687	0.170701	Dvl1	ENSMUSG00000029071.16
49.9751	-0.685415	0.300368	-2.28192	0.022494	0.170701	Rimkla	ENSMUSG00000048899.8
16.6841	1.06786	0.468165	2.28094	0.022552	0.170701	Slfn9	ENSMUSG00000069793.12
9.82815	1.86422	0.817457	2.28051	0.0225776	0.170701	B130024G19Rik	ENSMUSG00000100005.7
155.859	0.4949	0.217149	2.27908	0.0226624	0.17115	Vat1	ENSMUSG00000034993.7
74.375	-0.58803	0.258022	-2.27899	0.0226674	0.17115	Ostm1	ENSMUSG00000038280.12
462.57	-0.408029	0.179121	-2.27795	0.0227294	0.171505	Chl1	ENSMUSG00000030077.11
1166.83	-0.305289	0.134073	-2.27704	0.0227837	0.171802	Zfp706	ENSMUSG00000062397.8
9.97214	1.57292	0.691055	2.27611	0.0228392	0.171945	Sptb	ENSMUSG00000021061.15
55.6976	0.635492	0.27922	2.27595	0.0228489	0.171945	Apool	ENSMUSG00000025525.12
215.751	0.583444	0.256377	2.27573	0.0228623	0.171945	Smc2	ENSMUSG00000028312.19
392.242	1.2179	0.535035	2.2763	0.0228278	0.171945	Pcsk1n	ENSMUSG00000039278.10
148.978	0.432908	0.190281	2.27509	0.0229004	0.172119	Ifitm2	ENSMUSG00000060591.9
106.424	-0.41224	0.181252	-2.2744	0.0229421	0.172247	Rab10os	ENSMUSG00000079179.9
37.1598	-0.64053	0.281637	-2.27431	0.0229474	0.172247	CT030170.6	ENSMUSG00000113642.1
136.587	-0.38358	0.168777	-2.27271	0.0230437	0.172633	Ipo13	ENSMUSG00000033365.14
198.382	0.723524	0.318328	2.27289	0.0230328	0.172633	Chd7	ENSMUSG00000041235.12
769.787	-0.364806	0.160485	-2.27314	0.0230176	0.172633	Ypel3	ENSMUSG00000042675.15
44.0762	-0.63037	0.277439	-2.2721	0.0230805	0.172796	Senp5	ENSMUSG00000022772.11
45.1628	-0.676874	0.297993	-2.27145	0.02312	0.17288	Cyld	ENSMUSG00000036712.15
68.7011	0.720873	0.317367	2.27142	0.0231217	0.17288	Zdhhc2	ENSMUSG00000039470.15
249.223	-0.360392	0.158696	-2.27095	0.0231498	0.172978	Apex1	ENSMUSG00000035960.14
116.831	-0.439545	0.193637	-2.26994	0.023211	0.173131	Iqcb1	ENSMUSG00000022837.13
160.16	0.389411	0.171554	2.2699	0.0232137	0.173131	Hdlbp	ENSMUSG00000034088.15
24.2912	0.956774	0.421556	2.26962	0.0232304	0.173131	Klhdc1	ENSMUSG00000051890.13
147.809	1.07752	0.474711	2.26986	0.0232164	0.173131	Junb	ENSMUSG00000052837.6
10.7591	1.55359	0.684756	2.26883	0.0232786	0.173335	Col18a1	ENSMUSG00000001435.15
331.338	-0.402452	0.177395	-2.26868	0.0232879	0.173335	Hs3st1	ENSMUSG00000051022.7
159.405	0.412074	0.181696	2.26793	0.0233333	0.173561	Lap3	ENSMUSG00000039682.12
176.514	-0.45965	0.202794	-2.26659	0.0234152	0.17394	Grpel2	ENSMUSG00000024580.7
33.7287	1.03205	0.455328	2.26662	0.0234137	0.17394	Tspan4	ENSMUSG00000025511.14
31.5669	0.639337	0.282099	2.26636	0.0234296	0.17394	2610316D01Rik	ENSMUSG00000097040.6
67.16	0.525548	0.232127	2.26406	0.0235705	0.174874	Pdzd8	ENSMUSG00000074746.2
500.104	-0.327636	0.144824	-2.26231	0.0236783	0.175561	Ppme1	ENSMUSG00000030718.9
430.249	0.298034	0.131819	2.26094	0.0237629	0.175976	Hsd17b12	ENSMUSG00000027195.10
507.015	-0.283873	0.125557	-2.26091	0.0237648	0.175976	Tcaf1	ENSMUSG00000036667.14
144.919	0.46216	0.204487	2.2601	0.023815	0.176042	Ctsa	ENSMUSG00000017760.15
78.4849	-0.626131	0.277017	-2.26026	0.0238051	0.176042	Polr3f	ENSMUSG00000027427.13
767.256	0.277262	0.122694	2.25979	0.0238345	0.176042	Eif3c	ENSMUSG00000030738.11
58.524	0.755029	0.334116	2.25978	0.0238348	0.176042	Iqsec1	ENSMUSG00000034312.14
211.038	-0.349838	0.154872	-2.25888	0.0238906	0.17634	Nsun2	ENSMUSG00000021595.18
349.626	-0.398065	0.176282	-2.25811	0.0239388	0.176583	Cacfd1	ENSMUSG00000015488.14
45.8177	0.720886	0.319313	2.25761	0.0239698	0.176585	Sel1l3	ENSMUSG00000029189.10
114.428	-0.5128	0.227133	-2.25772	0.0239634	0.176585	Brox	ENSMUSG00000046836.13
531.423	-0.441961	0.195855	-2.25657	0.024035	0.176953	Fam168b	ENSMUSG00000037503.12
313.651	-0.425172	0.188584	-2.25455	0.0241616	0.177771	Copa	ENSMUSG00000026553.17
39.1559	-0.830346	0.368389	-2.25399	0.0241968	0.177917	Tigd2	ENSMUSG00000049232.3
375.011	-0.451662	0.200428	-2.25349	0.0242284	0.178036	Hmgcr	ENSMUSG00000021670.14
35.6054	0.772987	0.343057	2.25323	0.0242448	0.178042	Abcb9	ENSMUSG00000029408.13
353.441	-0.365948	0.162454	-2.25263	0.0242825	0.178165	Tor1a	ENSMUSG00000026849.18
442.539	-0.422798	0.187704	-2.25247	0.0242925	0.178165	Ntrk3	ENSMUSG00000059146.12
60.3603	-0.614096	0.272739	-2.25159	0.0243481	0.17846	Gorasp1	ENSMUSG00000032513.8
81.3511	-0.614048	0.272845	-2.25054	0.0244147	0.178834	Fgfr2	ENSMUSG00000030849.18
14.5764	-1.09914	0.488487	-2.2501	0.0244427	0.178925	A130014A01Rik	ENSMUSG00000097944.1
215.33	-0.498689	0.221724	-2.24914	0.0245037	0.179031	Dmap1	ENSMUSG00000009640.11
36.4713	-0.733138	0.325945	-2.24927	0.0244953	0.179031	Lrsam1	ENSMUSG00000026792.16
14.8387	1.17008	0.520123	2.24961	0.0244735	0.179031	Itgav	ENSMUSG00000027087.11
285.748	-0.320649	0.142645	-2.24788	0.0245837	0.179502	Psmf1	ENSMUSG00000032869.15
194.555	0.445377	0.198174	2.2474	0.0246142	0.17961	Anp32e	ENSMUSG00000015749.12
92.9198	-0.571147	0.254193	-2.24691	0.024646	0.179729	Tspan12	ENSMUSG00000029669.14
59.269	-0.578314	0.257455	-2.24628	0.0246863	0.179909	Mut	ENSMUSG00000023921.8
288.633	0.313386	0.13953	2.24602	0.024703	0.179916	Rexo2	ENSMUSG00000032026.7
267.838	-0.406153	0.180933	-2.24477	0.024783	0.180385	Wdr6	ENSMUSG00000066357.6
201.583	-0.493989	0.220368	-2.24165	0.0249839	0.181724	Ogdh	ENSMUSG00000020456.17
18.4447	0.926466	0.413346	2.24138	0.0250015	0.181724	Caprin2	ENSMUSG00000030309.16
232.063	-0.550263	0.24555	-2.24094	0.02503	0.181724	Ppp2r3a	ENSMUSG00000043154.15
32.0002	-0.667776	0.297967	-2.2411	0.0250194	0.181724	Zscan29	ENSMUSG00000050619.14
28.2178	-0.855925	0.381999	-2.24064	0.0250491	0.181748	Hps3	ENSMUSG00000027615.14
49.2078	0.634789	0.283341	2.24037	0.0250667	0.181761	Uxt	ENSMUSG00000001134.9
275.971	-0.448596	0.200293	-2.2397	0.0251103	0.181848	Srebf2	ENSMUSG00000022463.7
141.293	0.43765	0.195394	2.23984	0.0251013	0.181848	Cpsf4	ENSMUSG00000029625.16
580.949	-0.352183	0.157322	-2.23861	0.0251815	0.182115	Aldoc	ENSMUSG00000017390.15
169.801	-0.444436	0.198571	-2.23816	0.0252103	0.182115	Aar2	ENSMUSG00000027628.10
46.9782	0.670962	0.299714	2.23867	0.0251771	0.182115	Rfx7	ENSMUSG00000037674.15
65.0814	0.627466	0.280331	2.23831	0.0252011	0.182115	Slc9a6	ENSMUSG00000060681.15
306.833	0.36434	0.162833	2.23751	0.0252532	0.18231	Sri	ENSMUSG00000003161.15
15.2646	1.36284	0.609181	2.23716	0.0252758	0.18236	Gad2	ENSMUSG00000026787.3
1190.07	0.260435	0.116434	2.23677	0.0253014	0.18243	Pgrmc1	ENSMUSG00000006373.10
179.501	-0.469395	0.210025	-2.23494	0.025421	0.183177	Rab3ip	ENSMUSG00000064181.6
284.745	0.324207	0.145137	2.2338	0.025496	0.183603	Timm17a	ENSMUSG00000062580.9
57.8569	0.750737	0.336139	2.23341	0.0255216	0.183673	Zfp667	ENSMUSG00000054893.15
126.752	0.635424	0.284585	2.23281	0.0255614	0.183845	Wnk1	ENSMUSG00000045962.16
18.5459	0.974865	0.436683	2.23243	0.0255867	0.183911	Cdca7l	ENSMUSG00000021175.15
31.9717	-0.715951	0.32078	-2.23191	0.0256209	0.183919	Gtf2ird2	ENSMUSG00000015942.9
5778.69	-0.329641	0.147697	-2.23188	0.0256229	0.183919	Dpysl2	ENSMUSG00000022048.8
101.07	-0.629644	0.282138	-2.23169	0.0256356	0.183919	Epn1	ENSMUSG00000035203.16
18.2083	1.12502	0.504235	2.23115	0.0256713	0.18406	CT025642.3	ENSMUSG00000114649.1
113.473	0.54697	0.245257	2.23019	0.0257346	0.1844	Peg3	ENSMUSG00000002265.16
92.0761	-0.821989	0.368863	-2.22844	0.0258512	0.18493	Itpr1	ENSMUSG00000030102.11
52.8185	-0.57734	0.259116	-2.22811	0.0258729	0.18493	Det1	ENSMUSG00000030610.13
22.0364	0.908411	0.40768	2.22824	0.0258642	0.18493	Pus7l	ENSMUSG00000033356.3
72.8421	-0.570109	0.255799	-2.22873	0.0258316	0.18493	Ccdc166	ENSMUSG00000098176.1
84.2274	0.54365	0.244053	2.22759	0.025908	0.185067	Rwdd3	ENSMUSG00000028133.17
46.9134	0.604504	0.271472	2.22676	0.0259633	0.185346	Slc14a2	ENSMUSG00000024552.15
35.7748	-0.699275	0.31433	-2.22465	0.0261044	0.186238	2610021A01Rik	ENSMUSG00000091474.2
192.746	0.553886	0.249089	2.22365	0.026172	0.1865	Pard6a	ENSMUSG00000005699.16
184.157	-0.640682	0.288125	-2.22363	0.0261735	0.1865	Mxi1	ENSMUSG00000025025.13
63.8657	0.620531	0.279391	2.22102	0.0263499	0.187641	Clk2	ENSMUSG00000068917.12
101.659	1.26298	0.569086	2.21931	0.0264657	0.187813	Prpf19	ENSMUSG00000024735.13
171.776	-0.413615	0.186379	-2.21922	0.0264718	0.187813	Chst10	ENSMUSG00000026080.13
23.4302	0.994859	0.448146	2.21994	0.0264227	0.187813	Efna1	ENSMUSG00000027954.9
64.019	-0.779375	0.351144	-2.21953	0.0264505	0.187813	Slitrk5	ENSMUSG00000033214.10
15.0418	1.34718	0.606981	2.21948	0.0264541	0.187813	Arhgap11a	ENSMUSG00000041219.14
90.204	-0.633599	0.285448	-2.21967	0.0264415	0.187813	Golph3l	ENSMUSG00000046519.15
406.643	-0.321968	0.145121	-2.21862	0.0265129	0.187873	Txndc15	ENSMUSG00000021497.10
40.337	0.900506	0.405844	2.21885	0.0264971	0.187873	Arx	ENSMUSG00000035277.15
44.4431	0.662236	0.298657	2.21738	0.0265971	0.187972	Cacna2d3	ENSMUSG00000021991.9
83.4996	0.659665	0.29748	2.21751	0.026588	0.187972	Pura	ENSMUSG00000043991.4
770.176	-0.302935	0.136624	-2.21729	0.0266033	0.187972	Zfp637	ENSMUSG00000059689.15
235.142	-0.500453	0.225623	-2.21809	0.0265486	0.187972	Mta2	ENSMUSG00000071646.9
21.6622	-0.893024	0.402769	-2.21721	0.0266085	0.187972	CT009539.1	ENSMUSG00000115196.1
36.4461	-0.763686	0.344605	-2.21612	0.0266831	0.188384	Zc3h6	ENSMUSG00000042851.17
160.862	-0.397422	0.179489	-2.21419	0.026816	0.188834	Dlat	ENSMUSG00000000168.9
1150.05	0.287663	0.129933	2.21394	0.026833	0.188834	Ranbp1	ENSMUSG00000005732.14
15.0438	-1.40328	0.6336	-2.21477	0.0267759	0.188834	Glt8d2	ENSMUSG00000020251.13
272.381	-0.377075	0.170332	-2.21376	0.0268452	0.188834	Zpr1	ENSMUSG00000032078.17
53.297	-0.589488	0.266224	-2.21425	0.0268114	0.188834	Rapgef5	ENSMUSG00000041992.9
12.9159	1.66261	0.750932	2.21406	0.026825	0.188834	Ebf1	ENSMUSG00000057098.14
12.4469	1.22096	0.551838	2.21253	0.0269299	0.189205	Snx9	ENSMUSG00000002365.9
154.828	0.446577	0.201841	2.21252	0.0269308	0.189205	Alg3	ENSMUSG00000033809.14
151.891	-0.425628	0.192506	-2.21099	0.0270365	0.189601	Cog6	ENSMUSG00000027742.13
61.9763	0.899197	0.406622	2.21138	0.0270095	0.189601	Zfp536	ENSMUSG00000043456.16
30.9999	0.90824	0.410767	2.21108	0.0270301	0.189601	Lmcd1	ENSMUSG00000057604.9
19.4271	0.983586	0.445233	2.20915	0.0271642	0.19038	Pdzd2	ENSMUSG00000022197.16
22.5428	1.23811	0.560564	2.20869	0.0271965	0.190491	Clybl	ENSMUSG00000025545.10
142.805	0.435475	0.197199	2.2083	0.0272233	0.190563	Acot1	ENSMUSG00000072949.6
68.2058	-0.581006	0.263168	-2.20774	0.0272627	0.190723	St6galnac4	ENSMUSG00000079442.12
15.7305	3.09473	1.4023	2.2069	0.0273211	0.191016	Car10	ENSMUSG00000056158.14
23.2666	0.859367	0.389513	2.20626	0.0273657	0.191211	Gstk1	ENSMUSG00000029864.7
200.195	-0.369853	0.167698	-2.20547	0.0274211	0.191482	Gjc1	ENSMUSG00000034520.14
215.853	-0.387008	0.175537	-2.20471	0.0274745	0.191739	Terf2ip	ENSMUSG00000033430.10
67.5622	-0.525949	0.238697	-2.20342	0.0275655	0.192257	Thnsl1	ENSMUSG00000048550.17
341.741	-0.466871	0.211952	-2.20272	0.0276147	0.192485	Abr	ENSMUSG00000017631.18
319.167	0.377198	0.171272	2.20234	0.0276414	0.192554	Ogt	ENSMUSG00000034160.13
54.8738	0.652693	0.29651	2.20125	0.0277184	0.192973	Nanos1	ENSMUSG00000072437.3
223.282	-0.41468	0.188481	-2.20012	0.0277984	0.193412	Ralgds	ENSMUSG00000026821.15
23.6285	0.936381	0.42565	2.19989	0.027815	0.193412	Rbm20	ENSMUSG00000043639.14
172.17	0.419616	0.190782	2.19945	0.0278462	0.193513	Scarb2	ENSMUSG00000029426.8
109.927	-0.478444	0.21759	-2.19883	0.0278899	0.193583	Bcl2l13	ENSMUSG00000009112.4
37.5669	1.01546	0.461786	2.19897	0.0278798	0.193583	Grm2	ENSMUSG00000023192.12
70.986	0.757235	0.344427	2.19854	0.027911	0.193613	Srrm3	ENSMUSG00000039860.19
118.136	-0.630282	0.286729	-2.19818	0.0279362	0.193671	Trappc6a	ENSMUSG00000002043.17
312.533	0.51094	0.232612	2.19653	0.0280537	0.194369	Syt1	ENSMUSG00000035864.14
129.815	-0.413992	0.18853	-2.1959	0.0280994	0.194561	Mplkip	ENSMUSG00000012429.9
15.0182	0.999568	0.455244	2.19567	0.0281152	0.194561	Nhej1	ENSMUSG00000026162.7
53.9959	-0.677994	0.308905	-2.19483	0.0281759	0.194781	Pdk1	ENSMUSG00000006494.11
231.69	0.33112	0.150885	2.19452	0.0281978	0.194781	Ddx25	ENSMUSG00000032101.6
37.2053	0.862806	0.393141	2.19465	0.0281887	0.194781	Zfp367	ENSMUSG00000044934.13
165.058	0.355404	0.162009	2.19373	0.0282552	0.195061	Fmc1	ENSMUSG00000019689.4
13.8184	0.944597	0.430729	2.19302	0.0283059	0.195294	Saxo2	ENSMUSG00000038570.15
65.9332	-0.610846	0.278581	-2.1927	0.028329	0.195336	Amer3	ENSMUSG00000045174.10
2159.99	-0.322031	0.146885	-2.1924	0.0283509	0.19537	Arf4	ENSMUSG00000021877.12
64.2376	-0.770851	0.351895	-2.19057	0.0284829	0.196147	1700066M21Rik	ENSMUSG00000038323.3
119.329	-0.767368	0.350338	-2.19037	0.0284976	0.196147	1810026B05Rik	ENSMUSG00000101970.6
64.4998	-0.574757	0.262471	-2.18979	0.0285392	0.196316	Zfp746	ENSMUSG00000057691.8
67.8448	-0.686812	0.313731	-2.18917	0.0285844	0.196509	Papolg	ENSMUSG00000020273.13
2169.51	-0.438474	0.200432	-2.18765	0.0286951	0.197063	Eif4g2	ENSMUSG00000005610.17
180.234	-0.445182	0.203503	-2.1876	0.0286991	0.197063	Slc29a1	ENSMUSG00000023942.15
39.8593	0.652231	0.298441	2.18546	0.0288549	0.198014	Zfp219	ENSMUSG00000049295.17
61.9044	0.501832	0.229655	2.18515	0.0288775	0.198052	Nbn	ENSMUSG00000028224.14
547.923	0.258162	0.118165	2.18476	0.0289063	0.198098	Ndufb11	ENSMUSG00000031059.9
53.3272	0.592908	0.271404	2.18459	0.0289187	0.198098	9130401M01Rik	ENSMUSG00000101892.1
548.307	-0.386041	0.176733	-2.18431	0.0289392	0.198121	Parp6	ENSMUSG00000025237.16
137.857	-0.459694	0.210573	-2.18306	0.0290311	0.198632	Exoc1	ENSMUSG00000036435.13
110.382	0.46323	0.212387	2.18106	0.0291789	0.199406	Lsm14b	ENSMUSG00000039108.14
609.313	-0.240859	0.110429	-2.18111	0.0291753	0.199406	Rab7	ENSMUSG00000079477.9
44.1244	3.31749	1.52142	2.18053	0.0292182	0.199556	Ndnf	ENSMUSG00000049001.5
1068.13	-0.359028	0.16467	-2.18029	0.0292358	0.199558	Ptn	ENSMUSG00000029838.11
17.3918	1.29127	0.592351	2.17991	0.0292642	0.199634	Nrsn2	ENSMUSG00000059361.6
62.3423	0.712641	0.32703	2.17913	0.0293219	0.199756	Flywch2	ENSMUSG00000023911.12
64.7153	-0.505265	0.231883	-2.17897	0.029334	0.199756	Pex11a	ENSMUSG00000030545.9
320.855	0.36882	0.169243	2.17923	0.0293143	0.199756	Clstn1	ENSMUSG00000039953.13
13.4716	1.00271	0.460253	2.17861	0.0293608	0.19982	Snta1	ENSMUSG00000027488.12
72.9604	-0.542581	0.249093	-2.17823	0.0293892	0.199895	Gm26825	ENSMUSG00000097554.1
11.734	1.45879	0.66979	2.17798	0.0294076	0.199902	Eya2	ENSMUSG00000017897.18
111.229	0.456342	0.209573	2.17748	0.0294447	0.200036	Csnk2a2	ENSMUSG00000046707.9
83.9729	0.596105	0.273807	2.1771	0.0294733	0.200113	Kif22	ENSMUSG00000030677.8
172.739	0.501534	0.230456	2.17627	0.0295353	0.200266	Khdrbs3	ENSMUSG00000022332.7
44.9886	0.991113	0.455455	2.1761	0.029548	0.200266	Rabep2	ENSMUSG00000030727.12
67.8231	-0.551548	0.253445	-2.1762	0.0295404	0.200266	Platr25	ENSMUSG00000074863.5
119.932	0.498863	0.229444	2.17423	0.029688	0.201096	Fbxo44	ENSMUSG00000029001.15
23.2652	1.0419	0.479559	2.17261	0.0298096	0.201802	Kat2b	ENSMUSG00000000708.14
77.8969	0.512187	0.235813	2.17201	0.0298551	0.201991	Scpep1	ENSMUSG00000000278.10
17.7884	1.14594	0.527679	2.17167	0.0298808	0.202046	Zwilch	ENSMUSG00000032400.17
624.118	-0.415204	0.191255	-2.17094	0.0299355	0.202228	H2afy2	ENSMUSG00000020086.6
108.288	0.546948	0.252005	2.17038	0.0299778	0.202228	Mis18a	ENSMUSG00000022978.11
509.972	-0.485699	0.223755	-2.17067	0.029956	0.202228	Ddb1	ENSMUSG00000024740.9
47.0148	0.808465	0.37247	2.17055	0.0299651	0.202228	Snhg12	ENSMUSG00000086290.8
249.596	-0.477152	0.21999	-2.16897	0.0300848	0.202357	Mpc1	ENSMUSG00000023861.17
18.9871	1.00049	0.461211	2.16927	0.0300619	0.202357	Cln6	ENSMUSG00000032245.12
34.3906	-0.784607	0.361706	-2.16919	0.0300686	0.202357	Focad	ENSMUSG00000038368.16
84.3123	-0.843627	0.388811	-2.16976	0.030025	0.202357	Bahcc1	ENSMUSG00000039741.15
25.7986	-0.914436	0.421589	-2.16902	0.030081	0.202357	Gm13375	ENSMUSG00000075514.4
69.4567	0.718865	0.331618	2.16775	0.0301777	0.202863	Zmat3	ENSMUSG00000027663.12
18.8357	1.17193	0.541051	2.16602	0.0303098	0.203632	Cenpi	ENSMUSG00000031262.12
18.3432	0.865325	0.399647	2.16522	0.0303706	0.203803	Dgki	ENSMUSG00000038665.15
10.3665	1.29083	0.596116	2.16541	0.0303566	0.203803	Lrfn2	ENSMUSG00000040490.4
283.512	-0.383072	0.176967	-2.16465	0.0304146	0.20398	Commd9	ENSMUSG00000027163.13
25.0589	0.690793	0.319217	2.16402	0.0304625	0.204182	Plcl1	ENSMUSG00000038349.10
264.774	0.444708	0.205543	2.16357	0.0304973	0.204297	Sh3glb1	ENSMUSG00000037062.13
302.962	0.325863	0.150645	2.16312	0.0305322	0.204412	Timm10	ENSMUSG00000027076.10
119.18	-0.462294	0.213754	-2.16274	0.030561	0.204425	Rela	ENSMUSG00000024927.7
46.3709	0.618881	0.286201	2.1624	0.0305874	0.204425	Cbx4	ENSMUSG00000039989.7
20.6427	0.943724	0.436392	2.16256	0.0305753	0.204425	Scn2b	ENSMUSG00000070304.12
940.112	0.275515	0.12753	2.16039	0.0307425	0.20491	Txn1	ENSMUSG00000028367.5
4245.33	0.218487	0.101137	2.16031	0.030749	0.20491	Calm2	ENSMUSG00000036438.12
73.1851	0.565967	0.261984	2.16031	0.0307487	0.20491	Eml5	ENSMUSG00000051166.10
13.7705	1.11316	0.515233	2.16051	0.0307335	0.20491	Tmem28	ENSMUSG00000071719.2
46.5893	-0.764245	0.353709	-2.16066	0.0307214	0.20491	AC126804.1	ENSMUSG00000111128.1
26.429	0.810625	0.375566	2.15841	0.030896	0.205634	Rbm19	ENSMUSG00000029594.12
46.73	0.796243	0.368898	2.15844	0.0308937	0.205634	Tspyl2	ENSMUSG00000041096.13
189.222	-0.349511	0.161945	-2.15821	0.0309112	0.205634	Hnrnph2	ENSMUSG00000045427.13
516.557	-0.513997	0.238195	-2.15789	0.0309367	0.205686	Epha4	ENSMUSG00000026235.14
11.5278	-1.13145	0.5244	-2.1576	0.0309589	0.205714	Gdpd2	ENSMUSG00000019359.14
22.2096	0.887952	0.411686	2.15686	0.0310163	0.205977	Ttc23	ENSMUSG00000030555.16
416.675	-0.326144	0.151291	-2.15575	0.0311036	0.206403	Ktn1	ENSMUSG00000021843.17
10.6823	2.57871	1.1963	2.15558	0.0311162	0.206403	Thsd7b	ENSMUSG00000042581.14
776.92	0.220956	0.102539	2.15485	0.0311738	0.206438	Snx3	ENSMUSG00000019804.12
70.3552	-0.543826	0.252356	-2.155	0.031162	0.206438	Asic1	ENSMUSG00000023017.10
92.5533	-0.49789	0.231058	-2.15483	0.0311753	0.206438	Miga1	ENSMUSG00000054942.13
135.055	-0.450372	0.209034	-2.15454	0.0311981	0.20647	Crtc1	ENSMUSG00000003575.13
269.555	-0.349411	0.162238	-2.15369	0.0312646	0.206791	Dcaf12	ENSMUSG00000028436.8
48.7224	0.783598	0.364402	2.15037	0.0315262	0.208402	Abcg4	ENSMUSG00000032131.16
74.7997	0.666668	0.310076	2.15001	0.031554	0.208467	Zeb1	ENSMUSG00000024238.14
68.2835	0.576268	0.268091	2.14953	0.0315928	0.208493	Akap7	ENSMUSG00000039166.16
95.71	-0.416808	0.193909	-2.14951	0.0315942	0.208493	Rbm45	ENSMUSG00000042369.8
14.2247	-1.17733	0.547824	-2.1491	0.0316268	0.208589	P2rx2	ENSMUSG00000029503.16
40.1828	-0.5894	0.274358	-2.14828	0.0316912	0.208811	Mkks	ENSMUSG00000027274.16
23.0201	2.41883	1.12609	2.14799	0.0317149	0.208811	Grin3a	ENSMUSG00000039579.15
970.925	0.270582	0.12596	2.14816	0.0317012	0.208811	Tspan7	ENSMUSG00000058254.12
77.5759	-0.716925	0.333857	-2.1474	0.0317613	0.208878	Lpin1	ENSMUSG00000020593.15
43.2704	-0.727623	0.338806	-2.14761	0.0317448	0.208878	Zkscan14	ENSMUSG00000029627.12
281.809	-0.516574	0.240591	-2.14711	0.0317849	0.208914	Narf	ENSMUSG00000000056.7
130.989	-0.469484	0.218731	-2.1464	0.0318411	0.209164	Hspa12a	ENSMUSG00000025092.6
220.563	-0.366268	0.170755	-2.145	0.031953	0.209533	Ints11	ENSMUSG00000029034.9
82.883	-0.675161	0.314717	-2.14529	0.0319293	0.209533	Ciz1	ENSMUSG00000039205.16
253.832	-0.347315	0.161934	-2.14479	0.03197	0.209533	Zbtb38	ENSMUSG00000040433.16
84.4116	0.501186	0.233672	2.14482	0.0319671	0.209533	1300002E11Rik	ENSMUSG00000097290.8
40.2016	-0.779923	0.363684	-2.14451	0.0319923	0.20956	Tradd	ENSMUSG00000031887.13
102.242	0.4807	0.224248	2.14361	0.0320644	0.209913	Prrc1	ENSMUSG00000024594.8
350.137	0.301712	0.140768	2.14332	0.0320871	0.209942	Hspe1	ENSMUSG00000073676.4
23.6749	1.00592	0.469434	2.14283	0.0321267	0.210082	Tspan2	ENSMUSG00000027858.13
104.155	-0.399069	0.18631	-2.14197	0.0321963	0.210417	Rprd2	ENSMUSG00000028106.13
175.485	0.333025	0.155517	2.14141	0.0322411	0.210591	Atg5	ENSMUSG00000038160.7
55.4359	0.967313	0.451901	2.14054	0.0323111	0.210928	Ppp1r12b	ENSMUSG00000073557.11
151.22	-0.432865	0.202273	-2.14	0.0323545	0.211092	Pgm3	ENSMUSG00000056131.13
11.7241	0.991543	0.463515	2.13918	0.0324211	0.211287	Lrp5	ENSMUSG00000024913.16
364.102	-0.38608	0.180477	-2.13922	0.0324181	0.211287	Mau2	ENSMUSG00000031858.16
11.4611	1.16319	0.544081	2.13789	0.0325257	0.211849	St5	ENSMUSG00000031024.13
149.233	-0.512729	0.239856	-2.13765	0.0325449	0.211854	Cib2	ENSMUSG00000037493.6
50.5492	0.716225	0.335199	2.13672	0.0326208	0.212079	Trappc10	ENSMUSG00000000374.8
811.753	-0.296869	0.138941	-2.13666	0.0326259	0.212079	Mapre2	ENSMUSG00000024277.14
12.574	1.09366	0.511881	2.13655	0.0326346	0.212079	Gm43188	ENSMUSG00000106384.1
13.5276	1.29133	0.604567	2.13596	0.0326824	0.212242	Ngef	ENSMUSG00000026259.14
46.0786	-0.657384	0.307794	-2.13579	0.0326965	0.212242	5430405H02Rik	ENSMUSG00000085741.8
19.4397	-0.934108	0.437452	-2.13534	0.0327331	0.21236	Hs3st5	ENSMUSG00000044499.11
188.571	0.380383	0.178181	2.13482	0.0327761	0.212461	Pole3	ENSMUSG00000028394.9
24.0037	-0.768425	0.359968	-2.1347	0.0327855	0.212461	A630052C17Rik	ENSMUSG00000086725.1
11.2822	-1.18639	0.556025	-2.1337	0.0328675	0.212872	6330409D20Rik	ENSMUSG00000009551.2
55.057	-0.638417	0.299438	-2.13205	0.0330027	0.213628	Srl	ENSMUSG00000022519.13
756.282	-0.457485	0.214882	-2.12901	0.0332536	0.21501	Foxg1	ENSMUSG00000020950.10
85.7011	0.658969	0.309507	2.1291	0.0332463	0.21501	Fam102b	ENSMUSG00000040339.10
102.927	-0.430852	0.202404	-2.12867	0.0332812	0.215068	Elf2	ENSMUSG00000037174.18
151.792	0.397604	0.186824	2.12823	0.0333181	0.215185	Rdh11	ENSMUSG00000066441.14
68.8269	0.636794	0.299258	2.12791	0.0333447	0.215237	Tmem245	ENSMUSG00000055296.14
118.74	-0.453664	0.21326	-2.12728	0.0333966	0.215451	Gart	ENSMUSG00000022962.14
41.304	-0.625984	0.294446	-2.12597	0.0335054	0.216032	Fn3krp	ENSMUSG00000039253.7
84.8003	0.508934	0.239432	2.12559	0.0335372	0.216116	Cdk2	ENSMUSG00000025358.16
32.9443	0.87928	0.413751	2.12514	0.0335748	0.216237	Scn1a	ENSMUSG00000064329.13
16.4844	1.3872	0.652942	2.12454	0.0336246	0.216437	Antxr1	ENSMUSG00000033420.12
143.936	0.571744	0.269189	2.12395	0.0336743	0.216636	Flna	ENSMUSG00000031328.15
139.383	-0.436614	0.205601	-2.1236	0.0337033	0.216702	Eps15l1	ENSMUSG00000006276.10
20.0363	-2.14581	1.01085	-2.12277	0.0337727	0.217027	Gm45104	ENSMUSG00000109209.1
38.4152	0.696587	0.328185	2.12254	0.0337923	0.217031	Hdac11	ENSMUSG00000034245.10
1515.92	-0.223849	0.105474	-2.12231	0.0338119	0.217037	Myl12b	ENSMUSG00000034868.8
198.863	-0.40465	0.190755	-2.12131	0.0338957	0.217453	Ganab	ENSMUSG00000071650.5
40.0453	0.680711	0.321239	2.11901	0.0340893	0.218452	Efemp2	ENSMUSG00000024909.14
41.0785	0.747167	0.352579	2.11915	0.0340779	0.218452	Sprn	ENSMUSG00000045733.7
42.6722	0.915297	0.432192	2.1178	0.034192	0.218989	Hmmr	ENSMUSG00000020330.16
97.228	-0.646637	0.305528	-2.11645	0.0343061	0.219117	AI597479	ENSMUSG00000010290.7
107.612	-0.421227	0.199026	-2.11644	0.0343071	0.219117	Sdr39u1	ENSMUSG00000022223.9
121.682	-0.393518	0.185907	-2.11674	0.0342817	0.219117	Tmem167b	ENSMUSG00000068732.5
66.7454	0.750772	0.354622	2.1171	0.0342511	0.219117	Erdr1	ENSMUSG00000096768.7
11.5661	1.44438	0.682297	2.11694	0.0342648	0.219117	Gm37060	ENSMUSG00000103808.1
13.3121	1.11071	0.524863	2.11618	0.0343293	0.219137	6030419C18Rik	ENSMUSG00000066607.5
27.8927	0.747338	0.353241	2.11566	0.0343738	0.2193	Rad51c	ENSMUSG00000007646.13
69.6511	-0.537015	0.254079	-2.11358	0.0345512	0.220066	Tm9sf1	ENSMUSG00000002320.15
335.233	-0.454493	0.215019	-2.11373	0.0345382	0.220066	Myh10	ENSMUSG00000020900.15
55.8748	-0.653585	0.309182	-2.11392	0.0345224	0.220066	Bivm	ENSMUSG00000041684.11
132.871	-0.5518	0.261124	-2.11318	0.0345858	0.220164	Ctc1	ENSMUSG00000020898.18
22.5326	0.74187	0.351327	2.11162	0.0347188	0.220878	Nceh1	ENSMUSG00000027698.14
57.6219	0.775096	0.367097	2.11142	0.0347363	0.220878	Slc6a1	ENSMUSG00000030310.10
12.7912	0.929805	0.440621	2.11022	0.0348398	0.221415	Scn9a	ENSMUSG00000075316.11
15.8819	1.05776	0.501321	2.10994	0.0348636	0.221443	Stk17b	ENSMUSG00000026094.14
34.5734	0.770547	0.3653	2.10936	0.0349139	0.221641	Dusp10	ENSMUSG00000039384.8
199.224	-0.361379	0.171398	-2.10841	0.0349952	0.222035	Csk	ENSMUSG00000032312.7
1502.71	0.277364	0.131566	2.10818	0.0350155	0.222041	Bsg	ENSMUSG00000023175.15
65.2819	0.785723	0.372896	2.10708	0.0351105	0.222521	Btbd17	ENSMUSG00000000202.9
147.85	-0.539741	0.256389	-2.10517	0.0352768	0.223452	Cnppd1	ENSMUSG00000033159.14
53.9929	0.549687	0.261188	2.10457	0.0353288	0.223659	Irf2bp2	ENSMUSG00000051495.7
237.193	0.361173	0.17171	2.10339	0.0354318	0.224064	Tpm4	ENSMUSG00000031799.9
14.6433	-0.979196	0.465512	-2.10348	0.0354236	0.224064	Gm6055	ENSMUSG00000062081.6
353.852	-0.331173	0.157466	-2.10315	0.0354529	0.224075	Rab33a	ENSMUSG00000031104.2
50.1236	-0.504534	0.239982	-2.10238	0.0355199	0.224252	Tfb2m	ENSMUSG00000026492.11
34.8233	0.72935	0.3469	2.10248	0.0355112	0.224252	Acsbg1	ENSMUSG00000032281.11
92.7824	-0.499808	0.237804	-2.10177	0.0355737	0.224469	Fbxo38	ENSMUSG00000042211.6
379.919	-0.471302	0.224275	-2.10144	0.0356021	0.224525	Dchs1	ENSMUSG00000036862.15
12.4041	1.36924	0.652059	2.09987	0.0357406	0.225275	Ephx1	ENSMUSG00000038776.13
135.577	-0.573404	0.273508	-2.09648	0.0360395	0.22654	Rcor2	ENSMUSG00000024968.13
114.075	0.409155	0.195144	2.09668	0.0360218	0.22654	R3hdm2	ENSMUSG00000025404.15
51.5437	-0.591757	0.282217	-2.09682	0.0360096	0.22654	Xpc	ENSMUSG00000030094.8
57.7654	0.738589	0.352228	2.09691	0.0360019	0.22654	Srcin1	ENSMUSG00000038453.16
222.47	0.365755	0.17442	2.09698	0.0359953	0.22654	Adk	ENSMUSG00000039197.10
22.3114	0.815093	0.38896	2.09557	0.0361202	0.226923	Slc22a15	ENSMUSG00000033147.16
80.7077	0.703028	0.335584	2.09494	0.0361763	0.227152	Asxl2	ENSMUSG00000037486.18
51.871	0.512084	0.244601	2.09354	0.0363007	0.227354	Oxnad1	ENSMUSG00000021906.14
237.63	-0.382868	0.182856	-2.09382	0.0362763	0.227354	Asrgl1	ENSMUSG00000024654.8
25.3417	0.805788	0.384903	2.09348	0.0363063	0.227354	Dera	ENSMUSG00000030225.11
35.7599	0.700303	0.334517	2.09347	0.0363071	0.227354	Rad51ap1	ENSMUSG00000030346.16
120.106	-0.445532	0.212817	-2.0935	0.0363049	0.227354	Fem1a	ENSMUSG00000043683.3
116.7	0.453031	0.216466	2.09286	0.0363621	0.22745	Commd1	ENSMUSG00000051355.18
59.5337	-0.581755	0.277955	-2.09298	0.0363509	0.22745	Ppcdc	ENSMUSG00000063849.6
2567.28	-0.23082	0.110307	-2.09252	0.0363921	0.227515	Mdh2	ENSMUSG00000019179.10
87.9092	-0.471481	0.225457	-2.09122	0.036508	0.228116	Mynn	ENSMUSG00000037730.13
337.089	-0.320633	0.153384	-2.09039	0.0365832	0.228214	Tpgs2	ENSMUSG00000024269.11
206.584	-0.361599	0.172981	-2.0904	0.036582	0.228214	Mrpl50	ENSMUSG00000044018.3
77.7991	0.617244	0.295271	2.09043	0.0365788	0.228214	Tcf19	ENSMUSG00000050410.15
551.178	0.288892	0.138223	2.09005	0.0366137	0.228281	Ndufs8	ENSMUSG00000059734.6
294.5	-0.343416	0.164336	-2.08971	0.0366435	0.228343	Plppr1	ENSMUSG00000063446.4
26.2926	0.729541	0.34928	2.0887	0.0367348	0.228788	Gm13830	ENSMUSG00000086368.2
169.925	0.327799	0.156962	2.08839	0.0367625	0.228837	Bex4	ENSMUSG00000047844.3
432.985	0.253036	0.121179	2.08811	0.0367876	0.22887	Rbbp7	ENSMUSG00000031353.13
455.902	-0.260057	0.124615	-2.08689	0.0368984	0.228915	Chtop	ENSMUSG00000001017.15
321.106	-0.282597	0.135441	-2.08649	0.036934	0.228915	Cnot2	ENSMUSG00000020166.15
123.653	-0.423063	0.202657	-2.08758	0.0368357	0.228915	Dab2ip	ENSMUSG00000026883.17
290.223	-0.428058	0.205128	-2.08679	0.0369072	0.228915	Smpd3	ENSMUSG00000031906.9
71.93	-0.646412	0.309796	-2.08657	0.0369269	0.228915	Carm1	ENSMUSG00000032185.15
117.848	-0.417603	0.20013	-2.08666	0.0369192	0.228915	Fbrsl1	ENSMUSG00000043323.16
289.21	-0.468761	0.224559	-2.08747	0.0368458	0.228915	Ppp1r14b	ENSMUSG00000056612.6
1749.59	-0.304632	0.146031	-2.08607	0.036972	0.229027	Cct4	ENSMUSG00000007739.10
34.772	-0.626329	0.300418	-2.08486	0.037082	0.229585	Syngap1	ENSMUSG00000067629.11
14.8486	1.33208	0.63935	2.08348	0.037207	0.23001	Dlx5	ENSMUSG00000029755.10
30.7813	0.89614	0.430124	2.08345	0.0372104	0.23001	Sos2	ENSMUSG00000034801.13
9.72249	-1.24832	0.599135	-2.08353	0.0372027	0.23001	Rras	ENSMUSG00000038387.9
29.157	0.837099	0.401897	2.08287	0.0372631	0.230212	Aga	ENSMUSG00000031521.5
1045.63	-0.343635	0.165028	-2.08228	0.0373171	0.230422	Nisch	ENSMUSG00000021910.15
168.2	0.460794	0.221389	2.08137	0.0373997	0.230808	Prkcsh	ENSMUSG00000003402.14
396.884	-0.46114	0.221603	-2.08093	0.0374402	0.230811	Cplx1	ENSMUSG00000033615.9
165.094	0.53532	0.257243	2.08099	0.0374351	0.230811	Cdca7	ENSMUSG00000055612.15
557.05	0.33435	0.160694	2.08066	0.0374654	0.230843	Ssna1	ENSMUSG00000026966.6
143.506	0.337392	0.162239	2.0796	0.0375621	0.231315	Lig1	ENSMUSG00000056394.17
110.408	0.407497	0.196031	2.07874	0.0376414	0.231679	Cdr2l	ENSMUSG00000050910.5
12.0402	1.04819	0.504625	2.07718	0.0377852	0.232441	Cd302	ENSMUSG00000060703.12
66.3279	0.628208	0.302491	2.07678	0.0378217	0.232534	Mindy2	ENSMUSG00000042444.10
12.1603	-1.71339	0.825101	-2.07658	0.0378407	0.232534	Gm40309	ENSMUSG00000107362.1
773.59	-0.306276	0.147534	-2.07597	0.0378964	0.232628	Nono	ENSMUSG00000031311.17
12.7411	1.15662	0.557096	2.07615	0.0378798	0.232628	Gramd2	ENSMUSG00000074259.10
337.52	0.384954	0.185498	2.07525	0.0379633	0.232914	Psmb5	ENSMUSG00000022193.7
48.6973	0.656514	0.316436	2.07471	0.0380134	0.233098	Dtl	ENSMUSG00000037474.13
939.319	0.299319	0.144293	2.07438	0.0380439	0.233161	Rps13	ENSMUSG00000090862.3
39.0312	0.575837	0.277654	2.07393	0.0380855	0.233292	Erlin1	ENSMUSG00000025198.16
1774.87	-0.274913	0.132572	-2.07368	0.0381089	0.233311	Atxn10	ENSMUSG00000016541.9
776.999	-0.381535	0.184044	-2.07306	0.0381663	0.233538	Csrp2	ENSMUSG00000020186.7
15.3729	1.29869	0.626739	2.07214	0.0382526	0.233818	Aldh1l1	ENSMUSG00000030088.15
1478.25	0.381146	0.183933	2.0722	0.0382469	0.233818	Rpsa	ENSMUSG00000032518.6
442.756	-0.329491	0.159031	-2.07186	0.0382781	0.23385	Itsn1	ENSMUSG00000022957.19
104.654	-0.458898	0.221572	-2.0711	0.0383493	0.234161	Zbtb45	ENSMUSG00000049600.8
39.875	0.628038	0.303403	2.06998	0.0384544	0.234325	Tspan17	ENSMUSG00000025875.14
67.6115	-0.494467	0.23884	-2.07029	0.0384253	0.234325	Dph2	ENSMUSG00000028540.6
740.019	-0.356951	0.172413	-2.07032	0.038422	0.234325	Fam168a	ENSMUSG00000029461.17
119.377	-0.513302	0.247979	-2.06994	0.0384575	0.234325	1110034G24Rik	ENSMUSG00000044991.10
29.9311	0.82833	0.400215	2.06971	0.0384794	0.234334	Akap12	ENSMUSG00000038587.9
68.3886	0.577802	0.27928	2.0689	0.0385557	0.234674	Pnma2	ENSMUSG00000046204.14
177.153	0.455563	0.220316	2.06777	0.0386615	0.235194	E130114P18Rik	ENSMUSG00000048747.14
232.359	-0.522986	0.253037	-2.06683	0.0387499	0.235608	Adgrl2	ENSMUSG00000028184.12
29.8871	0.66686	0.322819	2.06574	0.0388528	0.235795	Dnajc27	ENSMUSG00000020657.16
207.044	-0.518817	0.251163	-2.06566	0.0388609	0.235795	Sestd1	ENSMUSG00000042272.17
102.585	-0.5172	0.250383	-2.06564	0.0388625	0.235795	Zfp623	ENSMUSG00000050846.8
114.087	-0.476415	0.230602	-2.06596	0.0388323	0.235795	Kcnn2	ENSMUSG00000054477.15
75.932	-0.424131	0.205419	-2.06471	0.0389507	0.236205	Ccdc136	ENSMUSG00000029769.16
224.965	-0.304823	0.147658	-2.06439	0.0389809	0.236264	St7	ENSMUSG00000029534.17
336.982	-0.297709	0.144237	-2.06403	0.0390148	0.236345	Ccz1	ENSMUSG00000029617.10
36.0643	1.03965	0.503997	2.06281	0.039131	0.236925	Cilp2	ENSMUSG00000044006.8
514.104	-0.38816	0.188199	-2.0625	0.0391601	0.236976	Cdk5r1	ENSMUSG00000048895.13
128.474	0.659832	0.320054	2.06162	0.0392435	0.237356	Rgs4	ENSMUSG00000038530.11
496.86	-0.37081	0.179971	-2.06039	0.0393615	0.23791	Srrm4	ENSMUSG00000063919.11
25.8351	0.978762	0.475074	2.06023	0.0393764	0.23791	Gm14681	ENSMUSG00000081603.1
11.8979	1.17289	0.56949	2.05955	0.0394416	0.238179	Mybl1	ENSMUSG00000025912.16
403.735	0.312057	0.151555	2.05903	0.0394915	0.238356	Srrm1	ENSMUSG00000028809.16
1076.19	-0.291207	0.141459	-2.05859	0.0395337	0.238462	Snap47	ENSMUSG00000009894.15
38.7405	0.663668	0.322417	2.05841	0.0395506	0.238462	Hirip3	ENSMUSG00000042606.9
169.611	-0.444215	0.215841	-2.05807	0.0395834	0.238535	Naa60	ENSMUSG00000005982.13
28.1201	0.921666	0.448039	2.05711	0.0396755	0.238966	Tspan33	ENSMUSG00000001763.14
19.5182	0.958762	0.466192	2.05658	0.0397266	0.239148	4930452B06Rik	ENSMUSG00000021747.12
540.093	0.356512	0.173384	2.05619	0.0397637	0.23917	Rtn4	ENSMUSG00000020458.16
237.119	-0.338704	0.164742	-2.05597	0.0397854	0.23917	Fbxo22	ENSMUSG00000032309.15
109.871	0.558842	0.271824	2.0559	0.0397925	0.23917	Rasl11b	ENSMUSG00000049907.8
12.5268	1.11129	0.540637	2.05552	0.0398291	0.239265	Acad11	ENSMUSG00000090150.10
45.6085	0.592878	0.288573	2.05452	0.0399253	0.239593	Appl2	ENSMUSG00000020263.14
95.4025	-0.53366	0.259747	-2.05454	0.0399234	0.239593	Commd5	ENSMUSG00000055041.7
160.727	1.2255	0.596562	2.05426	0.0399501	0.239617	Kcnq1ot1	ENSMUSG00000101609.1
150.835	-0.34236	0.166787	-2.05268	0.0401036	0.240413	Mrgbp	ENSMUSG00000027569.15
10.5908	1.06422	0.518705	2.05169	0.0401995	0.240863	Slit3	ENSMUSG00000056427.10
11.1649	1.02415	0.499252	2.05138	0.0402303	0.240922	Chd1l	ENSMUSG00000028089.5
65.817	0.577061	0.281344	2.05108	0.0402588	0.240967	Arhgap44	ENSMUSG00000033389.16
38.5609	-0.598544	0.291886	-2.05061	0.0403049	0.241118	Zfp39	ENSMUSG00000037001.10
81.4052	0.621866	0.303317	2.05022	0.0403431	0.241221	Stk11	ENSMUSG00000003068.16
86.4709	0.819153	0.399709	2.04937	0.0404255	0.241588	Tmem121	ENSMUSG00000049036.7
15.3388	0.932067	0.454922	2.04885	0.0404767	0.241769	Dnajc12	ENSMUSG00000036764.12
226.113	-0.332236	0.162192	-2.04841	0.0405195	0.241899	Yrdc	ENSMUSG00000028889.17
42.1714	0.716568	0.349883	2.04802	0.0405576	0.242001	Lockd	ENSMUSG00000098318.7
91.0877	0.732419	0.357838	2.04679	0.0406787	0.242348	Hells	ENSMUSG00000025001.11
14.7474	1.02595	0.501248	2.0468	0.0406776	0.242348	S100pbp	ENSMUSG00000040928.15
20.6453	-0.835857	0.408344	-2.04694	0.0406638	0.242348	Zfp937	ENSMUSG00000060336.6
73.9296	0.614232	0.300169	2.04629	0.0407283	0.242462	Arhgap20	ENSMUSG00000053199.13
98.2881	-0.493915	0.241385	-2.04617	0.0407399	0.242462	Mir124a-1hg	ENSMUSG00000097545.7
26.6361	0.971431	0.475147	2.04449	0.0409056	0.243077	Rps6ka3	ENSMUSG00000031309.15
125.984	-0.641666	0.313854	-2.04447	0.0409067	0.243077	Zfp60	ENSMUSG00000037640.15
39.8869	-0.637307	0.311715	-2.04452	0.0409025	0.243077	Cenpj	ENSMUSG00000064128.7
129.209	-0.436952	0.213769	-2.04404	0.0409497	0.243207	Ak3	ENSMUSG00000024782.7
122.434	-0.464866	0.227456	-2.04377	0.0409767	0.243242	Myo1b	ENSMUSG00000018417.14
177.728	-0.41505	0.203116	-2.04341	0.0410114	0.243248	Usp15	ENSMUSG00000020124.10
371.367	-0.323498	0.158332	-2.04316	0.0410367	0.243248	Papss1	ENSMUSG00000028032.13
63.5372	0.736394	0.360427	2.04312	0.041041	0.243248	Nfic	ENSMUSG00000055053.18
685.674	0.319872	0.156643	2.04205	0.041147	0.243751	Rpl31	ENSMUSG00000073702.11
67.8573	-0.517425	0.25343	-2.04169	0.0411825	0.243836	Cacnb4	ENSMUSG00000017412.15
914.468	-0.353994	0.173471	-2.04065	0.0412856	0.244262	Lhx2	ENSMUSG00000000247.11
236.567	0.469116	0.229898	2.04054	0.0412969	0.244262	Mars	ENSMUSG00000040354.14
204.422	-0.597784	0.293041	-2.03993	0.0413572	0.244493	Nbr1	ENSMUSG00000017119.19
35.2652	-0.619499	0.303785	-2.03926	0.0414236	0.24451	Coq8b	ENSMUSG00000003762.13
28.3217	0.660158	0.323685	2.03951	0.041399	0.24451	Rcan3	ENSMUSG00000059713.12
13.2541	-1.06508	0.522276	-2.03931	0.0414194	0.24451	Gm11663	ENSMUSG00000082706.1
49.3673	0.631586	0.309785	2.03879	0.0414713	0.244632	Stxbp6	ENSMUSG00000046314.16
71.8327	0.846433	0.415196	2.03863	0.0414868	0.244632	1810041L15Rik	ENSMUSG00000062760.10
82.8281	0.556193	0.272911	2.038	0.0415496	0.244877	Aen	ENSMUSG00000030609.18
126.663	-0.36602	0.17964	-2.03752	0.0415979	0.245036	4930453N24Rik	ENSMUSG00000059920.9
555.363	0.802686	0.394052	2.037	0.0416496	0.245101	Psap	ENSMUSG00000004207.14
28.2927	0.673163	0.33047	2.03699	0.0416515	0.245101	Epb41l2	ENSMUSG00000019978.16
19.2481	1.07798	0.529417	2.03616	0.0417347	0.245465	Cacna1g	ENSMUSG00000020866.17
36.9322	0.569129	0.279735	2.03453	0.041898	0.245919	D16Ertd472e	ENSMUSG00000022864.13
74.8721	-0.794027	0.390236	-2.03474	0.0418774	0.245919	Acvr1	ENSMUSG00000026836.15
22.6886	0.884005	0.434449	2.03477	0.0418738	0.245919	Rph3a	ENSMUSG00000029608.10
389.654	-0.281265	0.138247	-2.03451	0.0418997	0.245919	Copg1	ENSMUSG00000030058.17
61.9354	-0.542186	0.266519	-2.03433	0.0419185	0.245919	Bcas3	ENSMUSG00000059439.15
68.9622	-0.565076	0.277886	-2.03348	0.042004	0.246182	Nsun5	ENSMUSG00000000916.15
494.304	-0.361554	0.177803	-2.03346	0.0420061	0.246182	Ddah1	ENSMUSG00000028194.15
178.275	-0.351988	0.173121	-2.03319	0.0420331	0.246215	Ado	ENSMUSG00000057134.5
50.8155	-0.614482	0.302413	-2.03193	0.0421608	0.246462	Carmil3	ENSMUSG00000022211.9
85.9325	0.501674	0.246859	2.03222	0.0421309	0.246462	Mgat5	ENSMUSG00000036155.13
68.6497	-0.51731	0.254576	-2.03205	0.0421488	0.246462	Atg14	ENSMUSG00000037526.7
24.8698	0.920162	0.452825	2.03205	0.0421487	0.246462	Iqsec3	ENSMUSG00000040797.16
126.217	0.341263	0.168074	2.03043	0.0423126	0.247083	Rprd1b	ENSMUSG00000027651.16
25.0068	0.818224	0.403017	2.03025	0.0423314	0.247083	Ppm1h	ENSMUSG00000034613.12
122.737	-0.561067	0.276339	-2.03036	0.0423202	0.247083	Nap1l5	ENSMUSG00000055430.4
59.9312	-0.537674	0.264864	-2.03	0.0423567	0.247106	Rufy1	ENSMUSG00000020375.9
112.296	0.425833	0.209879	2.02894	0.0424643	0.247608	Arl6ip4	ENSMUSG00000029404.15
554.149	0.280287	0.138179	2.02844	0.0425152	0.247779	Hnrnpm	ENSMUSG00000059208.14
280.48	-0.389634	0.192142	-2.02785	0.0425756	0.247993	Coro1c	ENSMUSG00000004530.12
55.2314	-0.571342	0.281797	-2.0275	0.0426118	0.247993	Mrm2	ENSMUSG00000029557.7
10.5744	1.30842	0.645353	2.02745	0.0426163	0.247993	Kcna2	ENSMUSG00000040724.5
161.861	0.530653	0.261775	2.02714	0.0426484	0.248054	Pgap1	ENSMUSG00000073678.4
87.2341	0.462658	0.228272	2.02679	0.0426843	0.248064	Nup37	ENSMUSG00000035351.16
24.151	-0.963671	0.475538	-2.02649	0.0427148	0.248064	Slc4a4	ENSMUSG00000060961.14
54.7793	0.583637	0.287988	2.0266	0.0427034	0.248064	Ccnd1	ENSMUSG00000070348.5
353.746	-0.256887	0.126797	-2.02597	0.0427678	0.248122	Srsf10	ENSMUSG00000028676.17
752.756	-0.304694	0.150387	-2.02606	0.0427589	0.248122	Alg2	ENSMUSG00000039740.6
100.319	-0.573326	0.283064	-2.02543	0.0428232	0.248319	Zfp763	ENSMUSG00000067430.7
625.274	-0.329895	0.162947	-2.02455	0.0429134	0.248716	Mpped2	ENSMUSG00000016386.15
66.0482	-0.531813	0.262709	-2.02434	0.0429355	0.248719	Fbxo46	ENSMUSG00000050428.7
35.809	0.839445	0.414965	2.02293	0.0430803	0.249433	Mdc1	ENSMUSG00000061607.15
19.115	1.238	0.612281	2.02195	0.0431811	0.249766	Nppc	ENSMUSG00000026241.5
96.0057	0.486186	0.240449	2.02199	0.0431772	0.249766	Hmgn5	ENSMUSG00000031245.8
31.9796	0.733688	0.362996	2.0212	0.0432589	0.25009	Phactr2	ENSMUSG00000062866.16
498.413	-0.279716	0.138444	-2.02043	0.0433391	0.250302	Rbfox2	ENSMUSG00000033565.17
32.1574	0.995312	0.492622	2.02044	0.0433378	0.250302	6430573F11Rik	ENSMUSG00000039620.17
260.366	-0.367535	0.182016	-2.01924	0.0434619	0.250828	Tango2	ENSMUSG00000013539.13
41.9998	-0.604387	0.29933	-2.01913	0.0434736	0.250828	Trmt13	ENSMUSG00000033439.12
954.785	-0.342088	0.169468	-2.0186	0.0435293	0.251023	Maf1	ENSMUSG00000022553.15
[truncated: 9,532 more rows]
