# Supplementary material for: Imprinted Cdkn1c genomic locus cell-autonomously promotes cell survival in cerebral cortex development
Source: Nat Commun. 2020 Jan 10;11:195. doi: 10.1038/s41467-019-14077-2 (PMC6954230; doi:10.1038/s41467-019-14077-2)
Supplement: Supplementary file 7 — Supplementary Data 5 [file 41467_2019_14077_MOESM7_ESM.xlsx]

## Sheet: A) GO_up
Supplementary Data 5a. Gene ontology analysis of up-regulated genes in Cdkn1c cKO
term_ID	description	frequency	plot_X	plot_Y	plot_size	log10.p-value	uniqueness	dispensability	representative	eliminated	manually.eliminated	final
GO:0051726	regulation of cell cycle	4.093%	-0.783	-1.04	2.936	-6.8355	0.459	0	51726	0	N	0
GO:0090068	positive regulation of cell cycle process	0.983%	null	null	2.318	-2.8186	0.508	0.523	51726	1	N	1
GO:1901987	regulation of cell cycle phase transition	1.154%	null	null	2.387	-3.8442	0.494	0.843	51726	1	N	1
GO:0000278	mitotic cell cycle	3.861%	null	null	2.911	-6.8236	0.471	0.667	51726	1	N	1
GO:1901990	regulation of mitotic cell cycle phase transition	1.064%	null	null	2.352	-3.6621	0.492	0.819	51726	1	N	1
GO:1901989	positive regulation of cell cycle phase transition	0.294%	null	null	1.799	-3.0205	0.553	0.535	51726	1	N	1
GO:1901992	positive regulation of mitotic cell cycle phase transition	0.266%	null	null	1.756	-3.1868	0.556	0.433	51726	1	N	1
GO:2000045	regulation of G1/S transition of mitotic cell cycle	0.475%	null	null	2.004	-2.98	0.532	0.512	51726	1	N	1
GO:0098813	nuclear chromosome segregation	1.135%	null	null	2.38	-4.4791	0.522	0.492	51726	1	N	1
GO:0044772	mitotic cell cycle phase transition	1.515%	null	null	2.505	-4.1502	0.489	0.684	51726	1	N	1
GO:0044770	cell cycle phase transition	1.638%	null	null	2.539	-5.0712	0.51	0.534	51726	1	N	1
GO:0000070	mitotic sister chromatid segregation	0.617%	null	null	2.117	-2.7432	0.545	0.687	51726	1	N	1
GO:0000082	G1/S transition of mitotic cell cycle	0.788%	null	null	2.223	-2.6356	0.526	0.813	51726	1	N	1
GO:0044839	cell cycle G2/M phase transition	0.494%	null	null	2.021	-3.5878	0.55	0.418	51726	1	N	1
GO:0007346	regulation of mitotic cell cycle	2.023%	null	null	2.63	-5.5789	0.481	0.748	51726	1	N	1
GO:0007050	cell cycle arrest	0.655%	null	null	2.143	-2.6861	0.535	0.441	51726	1	N	1
GO:0000819	sister chromatid segregation	0.765%	null	null	2.21	-2.7773	0.537	0.734	51726	1	N	1
GO:0000086	G2/M transition of mitotic cell cycle	0.461%	null	null	1.991	-3.2391	0.553	0.483	51726	1	N	1
GO:1902806	regulation of cell cycle G1/S phase transition	0.522%	null	null	2.045	-2.7094	0.529	0.69	51726	1	N	1
GO:1903047	mitotic cell cycle process	3.390%	null	null	2.854	-6.4216	0.463	0.643	51726	1	N	1
GO:0022402	cell cycle process	5.105%	null	null	3.032	-7.4437	0.454	0.726	51726	1	N	1
GO:0045787	positive regulation of cell cycle	1.463%	null	null	2.49	-3.8446	0.5	0.521	51726	1	N	1
GO:0045786	negative regulation of cell cycle	1.990%	null	null	2.623	-3.0063	0.481	0.568	51726	1	N	1
GO:0010564	regulation of cell cycle process	2.341%	null	null	2.694	-4.9674	0.474	0.66	51726	1	N	1
GO:1902749	regulation of cell cycle G2/M phase transition	0.342%	null	null	1.863	-2.9162	0.549	0.84	51726	1	N	1
GO:0071498	cellular response to fluid shear stress	0.090%	-4.517	-0.334	1.301	-2.9711	0.662	0.193	71498	0	y	1
GO:0090129	positive regulation of synapse maturation	0.047%	5.366	-0.101	1.041	-3.2809	0.625	0.198	90129	0	N	0
GO:0090128	regulation of synapse maturation	0.062%	null	null	1.146	-3.1178	0.622	0.672	90129	1	N	1
GO:0032469	endoplasmic reticulum calcium ion homeostasis	0.109%	3.031	-4.15	1.38	-3.0458	0.641	0.213	32469	0	N	0
GO:0051384	response to glucocorticoid	0.670%	-1.668	-2.914	2.152	-2.8986	0.613	0.219	51384	0	y	1
GO:0031960	response to corticosteroid	0.741%	null	null	2.196	-2.7601	0.61	0.574	51384	1	N	1
GO:0010243	response to organonitrogen compound	3.642%	null	null	2.885	-2.817	0.555	0.434	51384	1	N	1
GO:0008038	neuron recognition	0.152%	3.503	3.011	1.519	-3.0484	0.606	0.219	8038	0	N	0
GO:0010955	negative regulation of protein processing	0.190%	-2.488	-3.28	1.613	-3.381	0.62	0.22	10955	0	y	1
GO:1903318	negative regulation of protein maturation	0.190%	null	null	1.613	-3.381	0.624	0.662	10955	1	N	1
GO:1904036	negative regulation of epithelial cell apoptotic process	0.185%	-0.769	-4.189	1.602	-2.7662	0.607	0.224	1904036	0	N	0
GO:2000352	negative regulation of endothelial cell apoptotic process	0.133%	null	null	1.462	-2.838	0.618	0.625	1904036	1	N	1
GO:0006575	cellular modified amino acid metabolic process	0.613%	-2.003	2.62	2.114	-3.5878	0.606	0.23	6575	0	N	0
GO:0032642	regulation of chemokine production	0.342%	3.968	-1.966	1.863	-2.7662	0.597	0.231	32642	0	y	1
GO:0009070	serine family amino acid biosynthetic process	0.071%	-0.934	4.419	1.204	-3.1178	0.646	0.234	9070	0	y	1
GO:1901607	alpha-amino acid biosynthetic process	0.309%	null	null	1.82	-2.7662	0.605	0.592	9070	1	N	1
GO:0006260	DNA replication	1.159%	-2.408	1.56	2.389	-4.4497	0.582	0.245	6260	0	N	0
GO:0006261	DNA-dependent DNA replication	0.560%	null	null	2.076	-3.1456	0.605	0.416	6260	1	N	1
GO:0044786	cell cycle DNA replication	0.152%	null	null	1.519	-2.7601	0.599	0.455	6260	1	N	1
GO:0042306	regulation of protein import into nucleus	0.779%	2.036	-3.082	2.217	-4.2614	0.576	0.252	42306	0	N	0
GO:1904589	regulation of protein import	0.788%	null	null	2.223	-4.1734	0.58	0.645	42306	1	N	1
GO:1900180	regulation of protein localization to nucleus	1.002%	null	null	2.326	-3.7999	0.582	0.638	42306	1	N	1
GO:0046822	regulation of nucleocytoplasmic transport	0.978%	null	null	2.316	-3.142	0.583	0.601	42306	1	N	1
GO:0007610	behavior	3.020%	-1.864	0.286	2.804	-3.3684	0.571	0.256	7610	0	y	1
GO:0048167	regulation of synaptic plasticity	0.731%	1.995	-2.497	2.19	-4.3504	0.561	0.258	48167	0	N	0
GO:0098916	anterograde trans-synaptic signaling	2.602%	null	null	2.74	-3.0058	0.513	0.997	48167	1	N	1
GO:0007268	chemical synaptic transmission	2.602%	null	null	2.74	-3.0058	0.513	0.795	48167	1	N	1
GO:0050804	modulation of synaptic transmission	1.439%	null	null	2.483	-3.6879	0.532	0.553	48167	1	N	1
GO:0099537	trans-synaptic signaling	2.612%	null	null	2.741	-2.9881	0.513	0.998	48167	1	N	1
GO:0099536	synaptic signaling	2.612%	null	null	2.741	-2.9706	0.524	0.438	48167	1	N	1
GO:0006749	glutathione metabolic process	0.218%	-2.403	3.261	1.672	-2.7601	0.636	0.264	6749	0	y	1
GO:0040007	growth	4.616%	-0.408	-0.43	2.988	-3.782	0.555	0.269	40007	0	y	1
GO:0044708	single-organism behavior	2.142%	1.69	-1.127	2.655	-2.8256	0.56	0.271	44708	0	y	1
GO:0007616	long-term memory	0.142%	null	null	1.491	-2.6827	0.632	0.404	44708	1	N	1
GO:0000280	nuclear division	2.835%	-1.589	1.178	2.777	-3.6245	0.549	0.271	280	0	y	1
GO:0048285	organelle fission	3.053%	null	null	2.809	-3.2938	0.552	0.42	280	1	N	1
GO:0007067	mitotic nuclear division	2.118%	null	null	2.65	-3.1682	0.482	0.84	280	1	N	1
GO:0007059	chromosome segregation	1.415%	0.645	2.803	2.476	-5.7008	0.565	0.279	7059	0	y	1
GO:0001944	vasculature development	3.058%	2.075	1.184	2.81	-5.6527	0.488	0.282	1944	0	y	1
GO:0021953	central nervous system neuron differentiation	0.935%	null	null	2.297	-2.6913	0.533	0.564	1944	1	N	1
GO:0048513	animal organ development	15.846%	null	null	3.523	-7.2711	0.4	0.566	1944	1	N	1
GO:0048514	blood vessel morphogenesis	2.455%	null	null	2.714	-4.2018	0.496	0.897	1944	1	N	1
GO:0007399	nervous system development	10.304%	null	null	3.337	-5.8746	0.431	0.699	1944	1	N	1
GO:0060429	epithelium development	5.375%	null	null	3.054	-3.3092	0.494	0.577	1944	1	N	1
GO:0072358	cardiovascular system development	3.129%	null	null	2.82	-5.3375	0.492	0.729	1944	1	N	1
GO:0072359	circulatory system development	4.744%	null	null	3	-4.9905	0.479	0.403	1944	1	N	1
GO:0021879	forebrain neuron differentiation	0.309%	null	null	1.82	-4.7953	0.572	0.477	1944	1	N	1
GO:0021884	forebrain neuron development	0.171%	null	null	1.568	-4.0174	0.593	0.724	1944	1	N	1
GO:0001568	blood vessel development	2.920%	null	null	2.79	-3.9909	0.49	0.962	1944	1	N	1
GO:0009790	embryo development	5.261%	null	null	3.045	-4.4632	0.477	0.426	1944	1	N	1
GO:0030182	neuron differentiation	5.974%	null	null	3.1	-3.4102	0.434	0.845	1944	1	N	1
GO:0002009	morphogenesis of an epithelium	2.531%	null	null	2.728	-2.6774	0.514	0.489	1944	1	N	1
GO:0001525	angiogenesis	1.990%	null	null	2.623	-3.0276	0.508	0.829	1944	1	N	1
GO:0050793	regulation of developmental process	10.884%	null	null	3.36	-3.9247	0.438	0.606	1944	1	N	1
GO:0048646	anatomical structure formation involved in morphogenesis	4.920%	null	null	3.016	-2.869	0.499	0.569	1944	1	N	1
GO:0009888	tissue development	8.585%	null	null	3.257	-6.2627	0.472	0.593	1944	1	N	1
GO:0009887	animal organ morphogenesis	4.772%	null	null	3.003	-3.4934	0.471	0.458	1944	1	N	1
GO:0048666	neuron development	4.768%	null	null	3.002	-3.1678	0.448	0.585	1944	1	N	1
GO:0021872	forebrain generation of neurons	0.356%	null	null	1.881	-4.2201	0.569	0.491	1944	1	N	1
GO:0021761	limbic system development	0.537%	null	null	2.057	-2.8912	0.564	0.538	1944	1	N	1
GO:0048699	generation of neurons	6.591%	null	null	3.143	-3.1327	0.428	0.898	1944	1	N	1
GO:0030900	forebrain development	1.933%	null	null	2.611	-3.748	0.507	0.769	1944	1	N	1
GO:0007423	sensory organ development	2.783%	null	null	2.769	-3.5341	0.505	0.413	1944	1	N	1
GO:0022008	neurogenesis	7.151%	null	null	3.178	-3.3973	0.427	0.67	1944	1	N	1
GO:0007417	central nervous system development	4.359%	null	null	2.963	-3.9015	0.473	0.54	1944	1	N	1
GO:0007420	brain development	3.433%	null	null	2.86	-4.3677	0.476	0.411	1944	1	N	1
GO:0009653	anatomical structure morphogenesis	11.586%	null	null	3.388	-4.7823	0.454	0.643	1944	1	N	1
GO:0040011	locomotion	7.208%	-0.3	0.193	3.182	-2.8525	0.536	0.288	40011	0	y	1
GO:0030278	regulation of ossification	0.950%	3.049	-1.596	2.303	-2.806	0.558	0.291	30278	0	y	1
GO:0045667	regulation of osteoblast differentiation	0.556%	null	null	2.072	-3.0213	0.56	0.554	30278	1	N	1
GO:0008285	negative regulation of cell proliferation	2.849%	0.51	-2.266	2.779	-6.7089	0.517	0.297	8285	0	N	0
GO:0050673	epithelial cell proliferation	1.733%	null	null	2.563	-2.645	0.562	0.455	8285	1	N	1
GO:0023051	regulation of signaling	13.272%	null	null	3.447	-4.3084	0.467	0.459	8285	1	N	1
GO:0023057	negative regulation of signaling	5.508%	null	null	3.065	-3.0648	0.486	0.553	8285	1	N	1
GO:0010941	regulation of cell death	7.023%	null	null	3.17	-2.9646	0.458	0.697	8285	1	N	1
GO:0042981	regulation of apoptotic process	6.482%	null	null	3.135	-3.3634	0.459	0.823	8285	1	N	1
GO:0010646	regulation of cell communication	13.158%	null	null	3.443	-4.0196	0.46	0.456	8285	1	N	1
GO:0010648	negative regulation of cell communication	5.489%	null	null	3.063	-3.0768	0.494	0.555	8285	1	N	1
GO:0042127	regulation of cell proliferation	7.227%	null	null	3.183	-9.3014	0.479	0.634	8285	1	N	1
GO:0007267	cell-cell signaling	6.069%	null	null	3.107	-4.2243	0.492	0.478	8285	1	N	1
GO:0043069	negative regulation of programmed cell death	4.089%	null	null	2.936	-2.7482	0.476	0.93	8285	1	N	1
GO:0043066	negative regulation of apoptotic process	4.032%	null	null	2.929	-2.8554	0.477	0.432	8285	1	N	1
GO:0043067	regulation of programmed cell death	6.553%	null	null	3.14	-3.2578	0.459	0.939	8285	1	N	1
GO:0012501	programmed cell death	8.248%	null	null	3.24	-3.2208	0.459	0.943	8285	1	N	1
GO:0009968	negative regulation of signal transduction	4.967%	null	null	3.02	-2.8845	0.485	0.405	8285	1	N	1
GO:0009966	regulation of signal transduction	11.729%	null	null	3.393	-2.8897	0.443	0.699	8285	1	N	1
GO:0051402	neuron apoptotic process	1.121%	null	null	2.375	-2.8264	0.56	0.462	8285	1	N	1
GO:0007166	cell surface receptor signaling pathway	11.501%	null	null	3.384	-4.2756	0.451	0.551	8285	1	N	1
GO:0042221	response to chemical	22.048%	null	null	3.667	-2.877	0.473	0.451	8285	1	N	1
GO:0050680	negative regulation of epithelial cell proliferation	0.594%	null	null	2.1	-2.7627	0.58	0.646	8285	1	N	1
GO:0050678	regulation of epithelial cell proliferation	1.429%	null	null	2.48	-3.0469	0.553	0.474	8285	1	N	1
GO:0006915	apoptotic process	8.120%	null	null	3.233	-3.3973	0.458	0.9	8285	1	N	1
GO:0051301	cell division	2.607%	0.238	2.056	2.74	-5.8532	0.54	0.301	51301	0	y	1
GO:0007155	cell adhesion	6.605%	-0.918	0.895	3.144	-2.7695	0.539	0.301	7155	0	N	0
GO:0022610	biological adhesion	6.662%	-0.512	0.897	3.147	-2.744	0.539	0.301	22610	0	y	1
GO:0022612	gland morphogenesis	0.698%	3.72	1.347	2.17	-2.7627	0.565	0.302	22612	0	y	1
GO:0072006	nephron development	0.712%	3.855	0.541	2.179	-3.223	0.557	0.302	72006	0	y	1
GO:0032835	glomerulus development	0.309%	null	null	1.82	-3.389	0.589	0.517	72006	1	N	1
GO:0001822	kidney development	1.372%	null	null	2.462	-2.8465	0.528	0.746	72006	1	N	1
GO:0072001	renal system development	1.463%	null	null	2.49	-3.0292	0.528	0.88	72006	1	N	1
GO:1901698	response to nitrogen compound	4.179%	-1.5	-0.528	2.945	-2.788	0.552	0.309	1901698	0	y	1
GO:0007169	transmembrane receptor protein tyrosine kinase signaling pathway	2.616%	-0.047	-1.803	2.742	-2.7684	0.53	0.311	7169	0	y	1
GO:0045926	negative regulation of growth	1.049%	-0.079	-3.317	2.346	-3.6022	0.574	0.312	45926	0	N	0
GO:0016049	cell growth	2.127%	null	null	2.652	-3.0227	0.542	0.505	45926	1	N	1
GO:0001558	regulation of cell growth	1.653%	null	null	2.543	-2.6451	0.539	0.632	45926	1	N	1
GO:0030308	negative regulation of cell growth	0.717%	null	null	2.182	-3.8426	0.567	0.487	45926	1	N	1
GO:0034220	ion transmembrane transport	4.516%	0.131	-1.144	2.979	-2.925	0.551	0.324	34220	0	y	1
GO:0006811	ion transport	7.052%	null	null	3.172	-2.8517	0.531	0.469	34220	1	N	1
GO:0060537	muscle tissue development	1.918%	2.098	2.514	2.607	-3.7394	0.544	0.328	60537	0	y	1
GO:0014706	striated muscle tissue development	1.823%	null	null	2.585	-3.1575	0.547	0.43	60537	1	N	1
GO:0048662	negative regulation of smooth muscle cell proliferation	0.171%	0.556	-4.518	1.568	-3.381	0.623	0.33	48662	0	y	1
GO:0003002	regionalization	1.728%	2.83	1.371	2.562	-2.9707	0.534	0.331	3002	0	y	1
GO:0008608	attachment of spindle microtubules to kinetochore	0.133%	-3.339	-2.19	1.462	-2.6827	0.607	0.338	8608	0	y	1
GO:0043010	camera-type eye development	1.586%	3.067	-0.189	2.525	-3.5684	0.529	0.338	43010	0	y	1
GO:0001654	eye development	1.819%	null	null	2.584	-2.8499	0.523	0.7	43010	1	N	1
GO:0007517	muscle organ development	1.724%	2.966	0.437	2.561	-4.9539	0.529	0.342	7517	0	y	1
GO:0007389	pattern specification process	2.175%	2.381	1.546	2.662	-3.1706	0.523	0.342	7389	0	y	1
GO:0007049	cell cycle	7.061%	0.251	1.15	3.173	-7.8166	0.493	0.346	7049	0	y	1
GO:0061061	muscle structure development	2.906%	2.007	0.583	2.787	-4.2518	0.516	0.348	61061	0	y	1
GO:0008283	cell proliferation	8.832%	0.786	-0.05	3.27	-7.4438	0.498	0.352	8283	0	y	1
GO:0032602	chemokine production	0.366%	4.309	-1.293	1.892	-2.6827	0.605	0.353	32602	0	y	1
GO:0048732	gland development	2.265%	2.519	-0.11	2.679	-3.9256	0.515	0.357	48732	0	y	1
GO:0065009	regulation of molecular function	12.911%	0.637	-1.136	3.435	-3.5168	0.481	0.358	65009	0	y	1
GO:0065008	regulation of biological quality	15.618%	null	null	3.517	-3.191	0.47	0.452	65009	1	N	1
GO:0008652	cellular amino acid biosynthetic process	0.328%	-0.652	3.526	1.845	-2.6587	0.605	0.358	8652	0	y	1
GO:0060322	head development	3.642%	1.625	1.166	2.885	-4.2567	0.504	0.361	60322	0	y	1
GO:0045597	positive regulation of cell differentiation	4.127%	1.267	0.817	2.94	-3.6256	0.46	0.37	45597	0	N	0
GO:2000026	regulation of multicellular organismal development	8.134%	null	null	3.234	-4.7777	0.426	0.699	45597	1	N	1
GO:0003008	system process	13.063%	null	null	3.44	-3.0961	0.475	0.517	45597	1	N	1
GO:1902680	positive regulation of RNA biosynthetic process	6.539%	null	null	3.139	-2.9151	0.472	0.966	45597	1	N	1
GO:0051240	positive regulation of multicellular organismal process	6.961%	null	null	3.166	-4.9892	0.453	0.429	45597	1	N	1
GO:0051239	regulation of multicellular organismal process	12.342%	null	null	3.415	-3.6195	0.452	0.453	45597	1	N	1
GO:0051254	positive regulation of RNA metabolic process	6.795%	null	null	3.156	-2.6668	0.473	0.798	45597	1	N	1
GO:0045893	positive regulation of transcription, DNA-templated	6.515%	null	null	3.138	-2.9693	0.472	0.908	45597	1	N	1
GO:0045595	regulation of cell differentiation	7.579%	null	null	3.203	-2.8657	0.43	0.779	45597	1	N	1
GO:1903508	positive regulation of nucleic acid-templated transcription	6.515%	null	null	3.138	-2.9693	0.472	0.997	45597	1	N	1
GO:0045944	positive regulation of transcription from RNA polymerase II promoter	5.162%	null	null	3.037	-3.2537	0.485	0.447	45597	1	N	1
GO:0051094	positive regulation of developmental process	5.803%	null	null	3.087	-4.6215	0.459	0.714	45597	1	N	1
GO:0051093	negative regulation of developmental process	4.283%	null	null	2.956	-2.7391	0.476	0.548	45597	1	N	1
GO:0008219	cell death	8.775%	0.409	0.624	3.267	-3.1745	0.481	0.391	8219	0	N	0
GO:0000079	regulation of cyclin-dependent protein serine/threonine kinase activity	0.337%	-2.888	-0.971	1.857	-3.7934	0.556	0.391	79	0	y	1
GO:1904031	positive regulation of cyclin-dependent protein kinase activity	0.195%	null	null	1.623	-2.972	0.568	0.785	79	1	N	1
GO:0045737	positive regulation of cyclin-dependent protein serine/threonine kinase activity	0.180%	null	null	1.591	-3.0484	0.568	0.765	79	1	N	1
GO:0033002	muscle cell proliferation	0.784%	1.219	-3.386	2.22	-2.8213	0.591	0.393	33002	0	y	1
GO:1904029	regulation of cyclin-dependent protein kinase activity	0.351%	-2.631	-1.404	1.875	-3.7302	0.556	0.394	1904029	0	y	1
GO:0045860	positive regulation of protein kinase activity	1.975%	null	null	2.62	-3.1936	0.521	0.784	1904029	1	N	1
GO:0045859	regulation of protein kinase activity	3.153%	null	null	2.823	-3.227	0.509	0.494	1904029	1	N	1
GO:0050790	regulation of catalytic activity	10.186%	null	null	3.332	-2.7294	0.481	0.616	1904029	1	N	1
GO:0051338	regulation of transferase activity	3.884%	null	null	2.913	-2.7932	0.527	0.519	1904029	1	N	1
GO:0043549	regulation of kinase activity	3.428%	null	null	2.859	-2.8484	0.507	0.874	1904029	1	N	1
GO:0033674	positive regulation of kinase activity	2.142%	null	null	2.655	-2.743	0.519	0.861	1904029	1	N	1

## Sheet: B) GO_down
Supplementary Data 5b. Gene ontology analysis of down-regulated genes in Cdkn1c cKO
term_ID	description	frequency	plot_X	plot_Y	plot_size	log10.p-value	uniqueness	dispensability	representative	eliminated	manually.eliminated	final
GO:0050767	regulation of neurogenesis	3.319%	-1.544	0.512	2.845	-6.5848	0.331	0	50767	0	N	0
GO:0010976	positive regulation of neuron projection development	1.121%	null	null	2.375	-3.5903	0.389	0.74	50767	1	N	1
GO:2000026	regulation of multicellular organismal development	8.134%	null	null	3.234	-6.0848	0.347	0.779	50767	1	N	1
GO:0010975	regulation of neuron projection development	1.985%	null	null	2.622	-4.9915	0.352	0.75	50767	1	N	1
GO:0010977	negative regulation of neuron projection development	0.598%	null	null	2.104	-2.7516	0.435	0.73	50767	1	N	1
GO:0021953	central nervous system neuron differentiation	0.935%	null	null	2.297	-3.8375	0.464	0.495	50767	1	N	1
GO:0010720	positive regulation of cell development	2.184%	null	null	2.664	-4.607	0.396	0.763	50767	1	N	1
GO:0048513	animal organ development	15.846%	null	null	3.523	-2.7632	0.339	0.699	50767	1	N	1
GO:0010721	negative regulation of cell development	1.387%	null	null	2.467	-3.298	0.432	0.663	50767	1	N	1
GO:0007399	nervous system development	10.304%	null	null	3.337	-7.6754	0.375	0.474	50767	1	N	1
GO:0007409	axonogenesis	1.947%	null	null	2.614	-4.4437	0.369	0.858	50767	1	N	1
GO:0007411	axon guidance	0.888%	null	null	2.274	-3.5645	0.421	0.563	50767	1	N	1
GO:0060429	epithelium development	5.375%	null	null	3.054	-3.0336	0.446	0.482	50767	1	N	1
GO:0003008	system process	13.063%	null	null	3.44	-4.5079	0.443	0.517	50767	1	N	1
GO:0045664	regulation of neuron differentiation	2.721%	null	null	2.759	-5.1488	0.343	0.835	50767	1	N	1
GO:0045666	positive regulation of neuron differentiation	1.534%	null	null	2.511	-4.2556	0.38	0.824	50767	1	N	1
GO:0050877	neurological system process	10.271%	null	null	3.335	-2.9918	0.455	0.523	50767	1	N	1
GO:0048812	neuron projection morphogenesis	2.683%	null	null	2.753	-6.2807	0.345	0.754	50767	1	N	1
GO:0051241	negative regulation of multicellular organismal process	4.967%	null	null	3.02	-5.4	0.435	0.509	50767	1	N	1
GO:0051240	positive regulation of multicellular organismal process	6.961%	null	null	3.166	-7.1193	0.404	0.608	50767	1	N	1
GO:0051239	regulation of multicellular organismal process	12.342%	null	null	3.415	-7.0128	0.424	0.491	50767	1	N	1
GO:0042063	gliogenesis	1.244%	null	null	2.42	-2.8247	0.458	0.478	50767	1	N	1
GO:0051961	negative regulation of nervous system development	1.306%	null	null	2.441	-3.7887	0.429	0.66	50767	1	N	1
GO:0051962	positive regulation of nervous system development	2.222%	null	null	2.671	-5.3449	0.386	0.778	50767	1	N	1
GO:0051960	regulation of nervous system development	3.770%	null	null	2.9	-6.2304	0.374	0.58	50767	1	N	1
GO:0048858	cell projection morphogenesis	2.764%	null	null	2.766	-6.0238	0.393	0.949	50767	1	N	1
GO:0061564	axon development	2.104%	null	null	2.647	-4.3613	0.393	0.698	50767	1	N	1
GO:0030182	neuron differentiation	5.974%	null	null	3.1	-6.3709	0.334	0.898	50767	1	N	1
GO:0022603	regulation of anatomical structure morphogenesis	4.198%	null	null	2.947	-3.9931	0.4	0.551	50767	1	N	1
GO:0022604	regulation of cell morphogenesis	1.990%	null	null	2.623	-3.0867	0.412	0.617	50767	1	N	1
GO:0045597	positive regulation of cell differentiation	4.127%	null	null	2.94	-4.1375	0.377	0.642	50767	1	N	1
GO:0045596	negative regulation of cell differentiation	3.253%	null	null	2.836	-3.5561	0.4	0.579	50767	1	N	1
GO:0045595	regulation of cell differentiation	7.579%	null	null	3.203	-6.4274	0.353	0.64	50767	1	N	1
GO:0016358	dendrite development	1.030%	null	null	2.338	-2.9653	0.444	0.475	50767	1	N	1
GO:0050793	regulation of developmental process	10.884%	null	null	3.36	-6.9385	0.391	0.545	50767	1	N	1
GO:0048638	regulation of developmental growth	1.486%	null	null	2.497	-2.8051	0.48	0.42	50767	1	N	1
GO:0031175	neuron projection development	3.994%	null	null	2.925	-6.3299	0.343	0.66	50767	1	N	1
GO:0060284	regulation of cell development	3.851%	null	null	2.91	-6.3187	0.383	0.605	50767	1	N	1
GO:0009888	tissue development	8.585%	null	null	3.257	-3.3237	0.418	0.534	50767	1	N	1
GO:0009887	animal organ morphogenesis	4.772%	null	null	3.003	-3.2942	0.41	0.569	50767	1	N	1
GO:0001764	neuron migration	0.755%	null	null	2.204	-4.1376	0.476	0.447	50767	1	N	1
GO:0048667	cell morphogenesis involved in neuron differentiation	2.498%	null	null	2.722	-5.5771	0.363	0.737	50767	1	N	1
GO:0048666	neuron development	4.768%	null	null	3.002	-6.3825	0.345	0.786	50767	1	N	1
GO:0044057	regulation of system process	2.042%	null	null	2.634	-3.0908	0.501	0.425	50767	1	N	1
GO:0050771	negative regulation of axonogenesis	0.209%	null	null	1.653	-3.0754	0.484	0.433	50767	1	N	1
GO:0050770	regulation of axonogenesis	0.717%	null	null	2.182	-3.7435	0.41	0.563	50767	1	N	1
GO:0050769	positive regulation of neurogenesis	1.899%	null	null	2.603	-5.3539	0.367	0.739	50767	1	N	1
GO:0050768	negative regulation of neurogenesis	1.216%	null	null	2.41	-3.2581	0.405	0.646	50767	1	N	1
GO:0051094	positive regulation of developmental process	5.803%	null	null	3.087	-4.5201	0.386	0.699	50767	1	N	1
GO:0051093	negative regulation of developmental process	4.283%	null	null	2.956	-4.6835	0.415	0.521	50767	1	N	1
GO:0048699	generation of neurons	6.591%	null	null	3.143	-7.6765	0.331	0.825	50767	1	N	1
GO:0048468	cell development	9.739%	null	null	3.312	-6.8221	0.373	0.55	50767	1	N	1
GO:0021543	pallium development	0.855%	null	null	2.258	-2.9664	0.491	0.649	50767	1	N	1
GO:0030900	forebrain development	1.933%	null	null	2.611	-4.6362	0.445	0.451	50767	1	N	1
GO:0021537	telencephalon development	1.258%	null	null	2.425	-4.6466	0.469	0.593	50767	1	N	1
GO:0000902	cell morphogenesis	4.411%	null	null	2.968	-5.0469	0.386	0.785	50767	1	N	1
GO:0000904	cell morphogenesis involved in differentiation	3.163%	null	null	2.824	-4.8049	0.391	0.809	50767	1	N	1
GO:0022008	neurogenesis	7.151%	null	null	3.178	-7.1144	0.346	0.653	50767	1	N	1
GO:0014013	regulation of gliogenesis	0.442%	null	null	1.973	-3.4638	0.479	0.503	50767	1	N	1
GO:0007417	central nervous system development	4.359%	null	null	2.963	-4.2485	0.399	0.536	50767	1	N	1
GO:0007420	brain development	3.433%	null	null	2.86	-3.4613	0.406	0.769	50767	1	N	1
GO:0009653	anatomical structure morphogenesis	11.586%	null	null	3.388	-6.2205	0.396	0.574	50767	1	N	1
GO:0097485	neuron projection guidance	0.897%	null	null	2.279	-3.5019	0.426	0.509	50767	1	N	1
GO:0010769	regulation of cell morphogenesis involved in differentiation	1.197%	null	null	2.403	-4.023	0.417	0.636	50767	1	N	1
GO:0032990	cell part morphogenesis	2.897%	null	null	2.786	-5.6577	0.417	0.506	50767	1	N	1
GO:0032989	cellular component morphogenesis	4.901%	null	null	3.014	-5.8823	0.408	0.423	50767	1	N	1
GO:0051386	regulation of neurotrophin TRK receptor signaling pathway	0.066%	1.608	3.974	1.176	-3.5823	0.642	0.197	51386	0	y	1
GO:0016126	sterol biosynthetic process	0.233%	0.306	-4.619	1.699	-4.2481	0.587	0.21	16126	0	y	1
GO:1902653	secondary alcohol biosynthetic process	0.204%	null	null	1.643	-3.6196	0.592	0.586	16126	1	N	1
GO:0006066	alcohol metabolic process	1.159%	null	null	2.389	-2.7542	0.54	0.571	16126	1	N	1
GO:1902652	secondary alcohol metabolic process	0.546%	null	null	2.064	-3.1932	0.566	0.406	16126	1	N	1
GO:0008203	cholesterol metabolic process	0.522%	null	null	2.045	-3.237	0.556	0.704	16126	1	N	1
GO:0046165	alcohol biosynthetic process	0.456%	null	null	1.987	-2.9682	0.567	0.577	16126	1	N	1
GO:0016125	sterol metabolic process	0.565%	null	null	2.079	-3.0264	0.565	0.497	16126	1	N	1
GO:0006695	cholesterol biosynthetic process	0.199%	null	null	1.633	-3.6196	0.59	0.544	16126	1	N	1
GO:0098742	cell-cell adhesion via plasma-membrane adhesion molecules	1.097%	2.973	-2.33	2.365	-6.0364	0.59	0.225	98742	0	N	0
GO:0098609	cell-cell adhesion	4.297%	null	null	2.957	-3.7368	0.54	0.509	98742	1	N	1
GO:0007156	homophilic cell adhesion via plasma membrane adhesion molecules	0.736%	null	null	2.193	-4.0151	0.603	0.424	98742	1	N	1
GO:0042330	taxis	2.393%	0.279	2.409	2.703	-2.8192	0.552	0.244	42330	0	y	1
GO:0016477	cell migration	5.594%	null	null	3.072	-2.7493	0.471	0.629	42330	1	N	1
GO:0040007	growth	4.616%	1.708	-1.881	2.988	-2.8536	0.543	0.262	40007	0	N	0
GO:0050808	synapse organization	1.235%	-1.611	-2.915	2.417	-3.8474	0.547	0.267	50808	0	N	0
GO:0008217	regulation of blood pressure	0.798%	2.877	0.654	2.228	-3.9754	0.559	0.269	8217	0	y	1
GO:0048013	ephrin receptor signaling pathway	0.223%	2.348	2.641	1.681	-2.9203	0.61	0.273	48013	0	y	1
GO:0032446	protein modification by small protein conjugation	3.732%	0.584	-2.427	2.896	-3.751	0.521	0.273	32446	0	y	1
GO:0016567	protein ubiquitination	3.528%	null	null	2.872	-3.191	0.524	0.872	32446	1	N	1
GO:0070647	protein modification by small protein conjugation or removal	4.297%	null	null	2.957	-3.4711	0.52	0.445	32446	1	N	1
GO:0040011	locomotion	7.208%	1.221	-1.143	3.182	-3.6942	0.523	0.288	40011	0	y	1
GO:0051046	regulation of secretion	3.224%	1.408	0.434	2.833	-3.5445	0.494	0.29	51046	0	N	0
GO:0023061	signal release	1.937%	null	null	2.612	-2.8753	0.513	0.641	51046	1	N	1
GO:0051051	negative regulation of transport	2.170%	null	null	2.661	-2.7973	0.53	0.504	51046	1	N	1
GO:1903530	regulation of secretion by cell	2.968%	null	null	2.797	-2.7856	0.484	0.727	51046	1	N	1
GO:0050709	negative regulation of protein secretion	0.565%	null	null	2.079	-2.751	0.557	0.477	51046	1	N	1
GO:0046879	hormone secretion	1.429%	null	null	2.48	-3.0095	0.511	0.901	51046	1	N	1
GO:0046883	regulation of hormone secretion	1.178%	null	null	2.396	-3.4105	0.515	0.563	51046	1	N	1
GO:0009914	hormone transport	1.472%	null	null	2.493	-2.9387	0.533	0.699	51046	1	N	1
GO:0010927	cellular component assembly involved in morphogenesis	0.475%	-3.376	1.011	2.004	-2.7497	0.523	0.296	10927	0	N	0
GO:1900371	regulation of purine nucleotide biosynthetic process	0.584%	-0.134	-3.67	2.093	-3.2117	0.555	0.297	1900371	0	N	0
GO:0030808	regulation of nucleotide biosynthetic process	0.584%	null	null	2.093	-3.2117	0.555	0.71	1900371	1	N	1
GO:0031344	regulation of cell projection organization	2.702%	-0.949	1.511	2.756	-3.751	0.468	0.299	31344	0	y	1
GO:0031346	positive regulation of cell projection organization	1.520%	null	null	2.507	-2.9767	0.48	0.508	31344	1	N	1
GO:0010817	regulation of hormone levels	2.161%	2.714	-0.312	2.659	-3.2797	0.547	0.317	10817	0	y	1
GO:0031290	retinal ganglion cell axon guidance	0.104%	-2.171	2.965	1.362	-3.5823	0.541	0.323	31290	0	N	0
GO:0060485	mesenchyme development	1.144%	-2.905	-2.074	2.384	-2.9116	0.508	0.326	60485	0	y	1
GO:0097484	dendrite extension	0.133%	-3.462	2.082	1.462	-3.2293	0.537	0.334	97484	0	N	0
GO:0001822	kidney development	1.372%	-3.03	-1.29	2.462	-3.506	0.49	0.335	1822	0	y	1
GO:0072073	kidney epithelium development	0.736%	null	null	2.193	-2.8343	0.519	0.754	1822	1	N	1
GO:0072001	renal system development	1.463%	null	null	2.49	-3.2338	0.489	0.88	1822	1	N	1
GO:0001655	urogenital system development	1.657%	-2.504	-0.131	2.544	-2.8025	0.494	0.344	1655	0	y	1
GO:0010646	regulation of cell communication	13.158%	0.615	-0.062	3.443	-3.7628	0.444	0.358	10646	0	N	0
GO:0023051	regulation of signaling	13.272%	null	null	3.447	-3.6365	0.453	0.478	10646	1	N	1
GO:1902680	positive regulation of RNA biosynthetic process	6.539%	null	null	3.139	-3.2379	0.443	0.966	10646	1	N	1
GO:0031328	positive regulation of cellular biosynthetic process	8.187%	null	null	3.237	-2.8498	0.436	0.898	10646	1	N	1
GO:0051254	positive regulation of RNA metabolic process	6.795%	null	null	3.156	-2.8021	0.446	0.868	10646	1	N	1
GO:0035556	intracellular signal transduction	10.855%	null	null	3.359	-2.7466	0.441	0.543	10646	1	N	1
GO:0010628	positive regulation of gene expression	8.077%	null	null	3.231	-3.7071	0.455	0.409	10646	1	N	1
GO:0045893	positive regulation of transcription, DNA-templated	6.515%	null	null	3.138	-3.2883	0.443	0.658	10646	1	N	1
GO:1903508	positive regulation of nucleic acid-templated transcription	6.515%	null	null	3.138	-3.2883	0.443	0.997	10646	1	N	1
GO:0007267	cell-cell signaling	6.069%	null	null	3.107	-3.7111	0.478	0.475	10646	1	N	1
GO:0009893	positive regulation of metabolic process	14.098%	null	null	3.473	-2.8678	0.43	0.577	10646	1	N	1
GO:0009966	regulation of signal transduction	11.729%	null	null	3.393	-3.1916	0.434	0.553	10646	1	N	1
GO:0060322	head development	3.642%	-1.593	-0.645	2.885	-3.4678	0.465	0.365	60322	0	y	1
GO:0042692	muscle cell differentiation	1.899%	-1.802	-1.601	2.603	-2.7664	0.48	0.365	42692	0	y	1
GO:0045214	sarcomere organization	0.214%	null	null	1.663	-3.0558	0.547	0.431	42692	1	N	1
GO:0006928	movement of cell or subcellular component	7.925%	-0.247	-1.138	3.223	-3.4404	0.471	0.366	6928	0	N	0
GO:0007416	synapse assembly	0.693%	-3.472	-0.183	2.167	-3.017	0.505	0.375	7416	0	N	0
GO:0030030	cell projection organization	6.192%	-0.564	-0.119	3.116	-2.9764	0.47	0.378	30030	0	N	0
GO:0042221	response to chemical	22.048%	0.33	0.649	3.667	-3.2831	0.457	0.395	42221	0	y	1
GO:0048583	regulation of response to stimulus	15.699%	null	null	3.519	-3.0532	0.444	0.582	42221	1	N	1
