# Supplementary material for: Imprinted Cdkn1c genomic locus cell-autonomously promotes cell survival in cerebral cortex development
Source: Nat Commun. 2020 Jan 10;11:195. doi: 10.1038/s41467-019-14077-2 (PMC6954230; doi:10.1038/s41467-019-14077-2)
Supplement: Supplementary file 10 — Source Data File [file 41467_2019_14077_MOESM10_ESM.xlsx]

## Sheet: Figure 1
Figure 1c. Relative Cdkn1c expression at E13 and E16.
Genotype	E13			E16
MADM-7 - MADM-7GT/TG;Emx1Cre matUPD	Relative Expression			Relative Expression
	3.85185			2.7206
	4.91555			0.951139
	1.98683			1.62811
	1.12328			2.4976
	1.05525			2.80359
	Mean	# SEM	# Mice	Mean	# SEM	# Mice
	2.58655	0.77042	5	2.12021	0.359081	5
MADM-7 - MADM-7GT/TG;Emx1Cre patUPD	Relative Expression			Relative Expression
	2.12697			0.031107
	0.19966			0.438904
	0.550973			0
	0			0
	0			0
				0.165603
				0
	Mean	# SEM	# Mice	Mean	# SEM	# Mice
	0.57552	0.400706	5	0.090802	0.0623572	7
MADM-7 - MADM-7GT/TG;Emx1Cre control	Relative Expression			Relative Expression
	2.24199			0.363663
	1.41909			1.42317
	0.498			2.12326
	0.580913			0.770122
				1.13902
				0.860977
	Mean	# SEM	# Mice	Mean	# SEM	# Mice
	1.185	0.409156	4	1.11337	0.249005	6
Figure 1f. Ratio of G/R neurons at P21 in the neocortex.
Genotype	Mean	# Cells	# Sections	# Mice
MADM-7 - MADM-7GT/TG;Emx1Cre	0.951	1404	17	3

## Sheet: Figure 2
Figure 2b. Relative expression of cell cycle genes (Cdk1 and Pcna)
Cell cycle genes	E13			E16
Cdk1 matUPD	Relative Expression			Relative Expression
	1.03801			2.08127
	0.712859			1.2018
	1.21581			0.46569
	1.24058			0.82747
	0.792744			0.423775
	Mean	# SEM	# Mice	Mean	# SEM	# Mice
	1	0.10754	5	1	0.304725	5
Cdk1 patUPD	Relative Expression			Relative Expression
	0.705021			1.62923
	1.08077			0.556463
	0.634398			0.312441
	1.92026			1.81568
	1.71885			1.25249
				1.26218
				0.288108
	Mean	# SEM	# Mice	Mean	# SEM	# Mice
	1.21186	0.26138	5	1.01666	0.23745	7
Pcna matUPD	Relative Expression			Relative Expression
	0.836505			0.758391
	0.751725			1.61114
	1.30539			0.665224
	1.1842			1.12809
	0.922182			0.83716
	Mean	# SEM	# Mice	Mean	# SEM	# Mice
	1	0.105266	5	1	0.171299	5
Pcna patUPD	Relative Expression			Relative Expression
	0.750885			1.54902
	1.04519			0.535245
	0.835066			0.626078
	1.18342			1.2243
	1.25914			0.907078
				0.622596
				0.389653
	Mean	# SEM	# Mice	Mean	# SEM	# Mice
	1.01474	0.0977278	5	0.836281	0.157625	7
Figure 2d. % MADM+/EdU+ cells at E13 with 1h EdU chase.
Genotype	Mean	# SEM	# Sections	# Mice
MADM-7 - MADM-7GT/TG;Emx1Cre matUPD cells	44.6	4.21291	44	6
MADM-7 - MADM-7GT/TG;Emx1Cre patUPD cells	50.5	5.38978	44	6
MADM-7 - MADM-7GT/TG;Emx1Cre control cells	39.4	3.59358	44	6
Figure 2f. % MADM+/Ki67+/EdU+ cells of total MADM+ EdU+ cells at E14 after 24h EdU chase.
Genotype	Mean	# SEM	# Sections	# Mice
MADM-7 - MADM-7GT/TG;Emx1Cre matUPD cells	23.95	1.85	24	4
MADM-7 - MADM-7GT/TG;Emx1Cre patUPD cells	23.91	2.7	24	4
MADM-7 - MADM-7GT/TG;Emx1Cre control cells	22.17	3.56	24	4

## Sheet: Figure 3
Figure 3b, h, n. Relative Cdkn1c expression at E16.
Genotype	matUPD				patUPD				control
Cdkn1c-MADM-7 (Maternal deletion) - MADM-7GT/TG,Cdkn1c;Emx1Cre	Relative Expression		Outlier		Relative Expression		Outlier		Relative Expression		Outlier		*not shown in Figure
	0.201145		N		0.125548		N		0.17596		N
	0.183071		N		0.0813248		N		0.926786		Y*
	0.14892		N		0.0564905		N		0.374843		N
	0.287336		N		0.159656		N		0.232551		N
	0.302196		N		0.012411		N		0.214523		N
	0.116112		N		0.0506527		N
	Median	75 percentile	25 percentile	# Replicates	Median	75 percentile	25 percentile	# Replicates	Median	75 percentile	25 percentile	# Replicates
	0.192108	0.265788	0.157458	6	0.0689076	0.114492	0.0521121	6	0.232551	0.374843	0.214523	5
Cdkn1c-MADM-7 (Paternal deletion) - MADM-7GT/TG,Cdkn1c;Emx1Cre	Relative Expression		Outlier		Relative Expression		Outlier		Relative Expression		Outlier
	2.93135		N		1.43401		Y*		5.28878		Y*
	2.07947		N		0.184045		N		1.3735		N
	1.68673		N		0.266259		N		0.958865		N
	2.73741		N		0.134367		N		1.19226		N
	1.82771		N		0.226092		N		0.837875		N
	2.43371		N		0.175092		N		0.909569		N
	Median	75 percentile	25 percentile	# Replicates	Median	75 percentile	25 percentile	# Replicates	Median	75 percentile	25 percentile	# Replicates
	2.25659	2.66149	1.89065	6	0.205068	0.256217	0.177331	6	1.07556	1.32819	0.921893	6
cKO-Cdkn1c-MADM-7 - MADM-7GT,Cdkn1c/TG,Cdkn1c;Emx1Cre	Relative Expression		Outlier		Relative Expression		Outlier		Relative Expression		Outlier
	0.182853		N		0.0282478		N		0.405941		N
	0.15066		N		0.218497		N		0.237801		N
	0.026673		N		0.106377		N		0.213549		N
	Median	75 percentile	25 percentile	# Replicates	Median	75 percentile	25 percentile	# Replicates	Median	75 percentile	25 percentile	# Replicates
	0.15066	0.166757	0.0886666	3	0.106377	0.162437	0.0673123	3	0.237801	0.321871	0.225675	3
MADM-7 - MADM-7GT/TG;Emx1Cre									Relative Expression
									1.18351
									0.670689
									1.06874
									0.948111
									0.873709
									0.129775
									1.27092
									1.85454
									Median	75 percentile	25 percentile	# Replicates
									1.00843	1.20536	0.822954	8
Figure 3e, k, q. Cortical width (µm) at P21 in the neocortex.
Genotype	Mean	+/- SEM	# Sections	# Mice
MADM-7 - MADM-7GT/TG;Emx1Cre	904.199	31.273	18	3
Cdkn1c-MADM-7 (Maternal deletion) - MADM-7GT/TG,Cdkn1c;Emx1Cre	463.127	6.72266	18	3
Cdkn1c-MADM-7 (Paternal deletion) - MADM-7GT/TG,Cdkn1c;Emx1Cre	567.289	6.16663	18	3
cKO-Cdkn1c-MADM-7 - MADM-7GT,Cdkn1c/TG,Cdkn1c;Emx1Cre	450.179	10.8635	18	3
Figure 3f, l, r. Ratio of G/R neurons at P21 in the neocortex.
Genotype	Mean	# Cells	# Sections	# Mice
Cdkn1c-MADM-7 (Maternal deletion) - MADM-7GT/TG,Cdkn1c;Emx1Cre	0.1197	2388	24	3
Cdkn1c-MADM-7 (Paternal deletion) - MADM-7GT/TG,Cdkn1c;Emx1Cre	0.2114	1353	24	3
cKO-Cdkn1c-MADM-7 - MADM-7GT,Cdkn1c/TG,Cdkn1c;Emx1Cre	1.048	368	26	3

## Sheet: Figure 4
Figure 4c. Relative Cdkn1c expression at E16.
Genotype	Relative Expression
MADM-7 - MADM-7GT/TG;Emx1Cre
	1.05871
	0.873384
	0.884933
	1.10606
	0.70394
	1.00302
	1.36995
	Mean	+/- SEM	# Replicates
	1	0.0799543	7
cKO-Cdkn1c-MADM-7 - MADM-7GT,Cdkn1c/TG,Cdkn1c;Emx1Cre	Relative Expression
	0.113949
	0.0411892
	0.079623
	Mean	+/- SEM	# Replicates
	0.0782537	0.0210151	3

## Sheet: Figure 5
Figure 5c, h, m, r. Ratio of G/R neurons at E13 in the neocortex.
Genotype	Mean	# Cells	# Sections	# Mice
MADM-7 - MADM-7GT/TG;Emx1Cre	0.9948	434	22	3
Cdkn1c-MADM-7 (Maternal deletion) - MADM-7GT/TG,Cdkn1c;Emx1Cre	0.7465	236	25	3
Cdkn1c-MADM-7 (Paternal deletion) - MADM-7GT/TG,Cdkn1c;Emx1Cre	0.7836	387	29	3
cKO-Cdkn1c-MADM-7 - MADM-7GT,Cdkn1c/TG,Cdkn1c;Emx1Cre	0.9778	206	16	3
Figure 5e, j, o, t. % Caspase-3+/Dapi+ colocalization at E13 in the neocortex.
Genotype	Mean	+/- SEM	# Sections	# Mice
MADM-7 - MADM-7GT/TG;Emx1Cre	0.0001	2.22222e-05	18	3
Cdkn1c-MADM-7 (Maternal deletion) - MADM-7GT/TG,Cdkn1c;Emx1Cre	0.2144	0.0414575	15	3
Cdkn1c-MADM-7 (Paternal deletion) - MADM-7GT/TG,Cdkn1c;Emx1Cre	0.1609	0.0170208	18	3
cKO-Cdkn1c-MADM-7 - MADM-7GT,Cdkn1c/TG,Cdkn1c;Emx1Cre	0.1885	0.0194897	17	3

## Sheet: Figure 6
Figure 6b, h, n. Ratio of G/R neurons at P0 in the neocortex.
Genotype	Mean	# Cells	# Sections	# Mice
MADM-7 - MADM-7GT/TG;Emx1Cre	1.03	3173	48	7
Cdkn1c-MADM-7 (Maternal deletion) - MADM-7GT/TG,Cdkn1c;Emx1Cre	0.19	3086	32	5
Cdkn1c-MADM-7 (Paternal deletion) - MADM-7GT/TG,Cdkn1c;Emx1Cre	0.25	3855	44	5
Figure 6d, j, p. Layer marker distribution at P0 in the neocortex (MADM+/Satb2+ neurons per section centralized to red cell average).
Genotype	Mean GFP+	+/- SEM	Mean tdT+	+/- SEM	# Sections	# Cells	# Mice	P-Value	Sig.
MADM-7 - MADM-7GT/TG;Emx1Cre	0.88	0.1184	1	0.109747	20	239	4	0.4689	ns
Cdkn1c-MADM-7 (Maternal deletion) - MADM-7GT/TG,Cdkn1c;Emx1Cre	0.26	0.0765756	1	0.187169	14	476	3	0.0011	**
Cdkn1c-MADM-7 (Paternal deletion) - MADM-7GT/TG,Cdkn1c;Emx1Cre	0.23	0.0291294	1	0.134671	15	332	3	0.0001	***
Figure 6f, l, r. Layer marker distribution at P0 in the neocortex (MADM+/Tbr1+ neurons per section centralized to red cell average).
Genotype	Mean GFP+	+/- SEM	Mean tdT+	+/- SEM	# Sections	# Cells	# Mice	P-Value	Sig.
MADM-7 - MADM-7GT/TG;Emx1Cre	0.89	0.156154	1	0.0992419	20	131	4	0.5709	ns
Cdkn1c-MADM-7 (Maternal deletion) - MADM-7GT/TG,Cdkn1c;Emx1Cre	0.22	0.0690277	1	0.121322	22	54	4	0.0001	***
Cdkn1c-MADM-7 (Paternal deletion) - MADM-7GT/TG,Cdkn1c;Emx1Cre	0.37	0.041845	1	0.114119	20	155	4	0.0001	***

## Sheet: Supplementary Figure 6
Supplementary Figure 6a. % Cortical width (µm) relative to control at E13, E16 and P0 in the developing neocortex.
Genotype	E13				E16				P0
	Mean	+/- SEM	# Sections	# Mice	Mean	+/- SEM	# Sections	# Mice	Mean	+/- SEM	# Sections	# Mice
MADM-7 - MADM-7GT/TG;Emx1Cre	1	0.012782	40	6	1	0.04773	34	6	1	0.033292	36	6
Cdkn1c-MADM-7 (Maternal deletion) - MADM-7GT/TG,Cdkn1c;Emx1Cre	0.835611	0.042469	15	3	0.545617	0.049524	17	3	0.687317	0.032013	18	3
Cdkn1c-MADM-7 (Paternal deletion) - MADM-7GT/TG,Cdkn1c;Emx1Cre	0.857573	0.021328	16	3	0.643179	0.04832	18	3	0.668584	0.007174	18	3
cKO-Cdkn1c-MADM-7 - MADM-7GT,Cdkn1c/TG,Cdkn1c;Emx1Cre	0.678528	0.024543	17	3	0.404996	0.036603	18	3	0.682706	0.013523	19	3

## Sheet: Supplementary Figure 5
Supplementary Figure5o, p, q. Read counts per nucleotide for deep sequencing.
F1 Genotype	Cdkn1c					Ndn					# Replicates
C57BL/6J (B6) – CAST/EiJ	% A (mat)	% G (pat)	% C	% T	Total Read #	% A	% G	% C (pat)	% T (mat)	Total Read #
DNA	0.49	0.51	0	0	29828	0	0	0.469211	0.530789	2306	1
Neurons	0.952346	0.0475351	0	0	58974	0	0	1	0	61	2
Progenitors	0.981718	0.0181786	0	0	58475	0	0	1	0	43	2
						*NOTE: reverse strand shown in Figure

## Sheet: Supplementary Figure 7
Supplementary Figure 7b, d. % Caspase-3+/tdT+ cells and % Caspase-3+/DAPI+ cells at E13.
Genotype	Caspase-3+/tdT+				Caspase-3+/Dapi+
	Mean	+/- SEM	# Sections	# Mice	Mean	+/- SEM	# Sections	# Mice	P-Value	Sig.
Cdkn1c-MADM-7 (Maternal deletion) - MADM-7GT/TG,Cdkn1c;Emx1Cre	14.1558	2.36278	11	3	40.75	2.26844	11	3	0.0014	**
Cdkn1c-MADM-7 (Paternal deletion) - MADM-7GT/TG,Cdkn1c;Emx1Cre	7.86723	1.1565	11	3	36.1667	1.95966	11	3	0.0018	**

## Sheet: Supplementary Figure 8
Supplementary Figure 8a-d. Caspase-3+/PAX6+ cells and Caspase-3+/NEUROD2+ cells per mm2 at E13.
Genotype	Caspase-3+/Pax6+ per mm2				Caspase-3+/NeuroD2+per mm2
	Mean	+/- SEM	# Sections	# Mice	Mean	+/- SEM	# Sections	# Mice	P-Value	Sig.
MADM-7 - MADM-7GT/TG;Emx1Cre	1.35	1.35467	14	3	5.92	5.91614	15	3	0.494	ns
Cdkn1c-MADM-7 (Maternal deletion) - MADM-7GT/TG,Cdkn1c;Emx1Cre	5290.68	612.46	15	3	10008.9	971.224	15	3	0.0147	*
Cdkn1c-MADM-7 (Paternal deletion) - MADM-7GT/TG,Cdkn1c;Emx1Cre	3266.31	448.049	13	3	7917.6	1345.54	15	3	0.0305	*
cKO-Cdkn1c-MADM-7 - MADM-7GT,Cdkn1c/TG,Cdkn1c;Emx1Cre	6908.8	754.543	14	3	10594.7	2138.29	14	3	0.179	ns

[truncated: 2 more sheets: Supplementary Figure 9, Supplementary Figure 10]
